# Supplementary material for: Analysis of Pathogenic Pseudoexons Reveals Novel Mechanisms Driving Cryptic Splicing
Source: Front Genet. 2022 Jan 24;12:806946. doi: 10.3389/fgene.2021.806946 (PMC8819188; doi:10.3389/fgene.2021.806946)
Supplement: Supplementary file 4 [file DataSheet1.xlsx]

## Sheet: Table S1
Table S1: Reported germline pseudoexon mutations in humans. “From” and “To” co-ordinates refer to genome assembly GRCh38/hg38 and include ±20 nucleotides of flanking intron. Single nucleotide variants are coloured red, single nucleotide polymorphisms are coloured blue and their rsID listed in the “Instigating mutation(s)” field. Deleted or inserted nucleotides are underlined where they appear. "M…													Mutation types: A-SNV/A-SNP = Acceptor motif, SNV or SNP; A-OTH = Acceptor motif, non-substitution mutation; BPD = Mutation (any size) affecting definition of the pseudoexon branch point; DIST3 = Mutation 3´ of pseudoexon donor site; DIST5 = Mutation 5´ of pseudoexon acceptor and branch point motifs; D-SNV/D-SNP = Donor motif, SNV or SNP; D-OTH = Donor motif, non-susbtitution mutation; ENCO = Ins…
ID	Gene	Intron	Size	Chr	+/-	Transcript ID	Pseudoexon reference sequence	From	To	ME-A	ME-D	Pseudoexon mutant sequence	ME-A	ME-D	Instigating mutation(s)	5´ exon	From	To	5´ ME-A	5´ ME-D	5´ size	3´ exon	From	To	3´ ME-A	3´ ME-D	3´ size	Mutation type	RNA source	Notes	Reference
ABCA3-25-1	ABCA3	25	150	16	-	NM_001089.3	gcagagcctgtgcctctcagGCGGGCTGTTGCTGCCCTGGGTCTGCCATGTCGCTCATGGGACTGCATTGGATTGTTACGTGCCTGGCCCCTCTCTGAGCTGTGGTGCCTCGAGAGGCAGCTGTGACCTACTGGCCTTCACATCTCCCCATGGAGGGGACATTGTTACAGgcgccttgagcagcctgggg	2283438	2283627	0.97	-2.36	gcagagcctgtgcctctcagGCGGGCTGTTGCTGCCCTGGGTCTGCCATGTCGCTCATGGGACTGCATTGGATTGTTACGTGCCTGGCCCCTCTCTGAGCTGTGGTGCCTCGAGAGGCAGCTGTGACCTACTGGCCTTCACATCTCCCCATGGAGGGGACATTGTTACAGgtgccttgagcagcctgggg	0.97	5.4	c.3863-98C>T	atcttacctccccaacgcagCTGTAAAACTGGAAGAACTTTCCAAAACCCTGGATCACGTGTTCCTGGTGCTGCCCAACCACTGTCTGGGGATGGCAGTCAGCAGTTTCTACGAGAACTACGAGACGCGGAGGTACTGCACCTCCTCCGAGGTCGCCGCCCACTACTGCAAGAAATATAgtgagtgtcccagccccgac	2284259	2284457	6.56	6.97	159	gtgactccctcgccccacagACATCCAGTACCAGGAGAACTTCTATGCCTGGAGCGCCCCGGGGGTCGGCCGGTTTGTGGCCTCCATGGCCGCCTCAGGGTGCGCCTACCTCATCCTGCTCTTCCTCATCGAGACCAACCTGCTTCAGAGACTCAGGGGCATCCTCTGCGCCCTCCGGAGGAGGCGGACACTGgtgagtggctccgggagccc	2283166	2283378	10.47	10.1	173	D-SNV	Lung tissue	Inclusion of 3´ intron segment also seen.	Agrawal et al. 2012
ABCA4-5-1	ABCA4	5	65	1	-	NM_000350.3	cccctttgctttctcttcagCTCGTAAAACTCAAGTCCTGACAATGCCTTGATGACTTCCAGTTGGTAATAAAAGGGAGATGAAGataaggacaggaatttcggg	94101198	94101302	10.26	2.33	cccctttgctttctcttcagCTCGTAAAACTCAAGTCCTGACAATGCCTTGATGACTTCCAGTTGGTAATAAAAGGGAGATGAAGgtaaggacaggaatttcggg	10.26	10.51	c.570+1798A>G	tttctcttattcatatgtagGAAGAGGAATACGAATAAGGGATATCTTGAAAGATGAAGAAACACTGACACTATTTCTCATTAAAAACATCGGCCTGTCTGACTCAGTGGTCTACCTTCTGATCAACTCTCAAGTCCGTCCAGAGCAGgtagggggatgtcactggcc	94102995	94103162	9.8	9.46	128	gttgcctcttctccctgcagTTCGCTCATGGAGTCCCGGACCTGGCGCTGAAGGACATCGCCTGCAGCGAGGCCCTCCTGGAGCGCTTCATCATCTTCAGCCAGAGACGCGGGGCAAAGACGGTGCGCTATGCCCTGTGCTCCCTCTCCCAGGGCACCCTACAGTGGATAGAAGACACTCTGTATGCCAACGTGGACTTCTTCAAGCTCTTCCGTGTGgtaagggaggggtttggctg	94098774	94099011	10.7	8.37	198	D-SNV	Mini/midigene transfected HEK293T cells		Khan et al. 2020b
ABCA4-6-1	ABCA4	6	162	1	-	NM_000350.3	gtcctacatgactcctctagGATCAGTGATTCCATCAGTTTTGAAACATGAAGCATGAAGTCAAACAGGACATGACCTTGGTTTCCAGAAAACCAGATGTTCACATCAGTCTCTGGAGCTTGGAGGCAGCACACCTGGGGACTTCCACATCCCCTGCCGAGGTGGCAAAAGCAGGAGCAGTGgtgagttcacatgggctggg	94084038	94084239	6.63	8.95	gtcctacatgacttctctagGATCAGTGATTCCATCAGTTTTGAAACATGAAGCATGAAGTCAAACAGGACATGACCTTGGTTTCCAGAAAACCAGATGTTCACATCAGTCTCTGGAGCTTGGAGGCAGCACACCTGGGGACTTCCACATCCCCTGCCGAGGTGGCAAAAGCAGGAGCAGTGgtgagttcacatgggctggg	7.12	8.95	c.769-784C>T	gttgcctcttctccctgcagTTCGCTCATGGAGTCCCGGACCTGGCGCTGAAGGACATCGCCTGCAGCGAGGCCCTCCTGGAGCGCTTCATCATCTTCAGCCAGAGACGCGGGGCAAAGACGGTGCGCTATGCCCTGTGCTCCCTCTCCCAGGGCACCCTACAGTGGATAGAAGACACTCTGTATGCCAACGTGGACTTCTTCAAGCTCTTCCGTGTGgtaagggaggggtttggctg	94098774	94099011	10.7	8.37	198	tgttttactgtcaattacagCTTCCCACACTCCTAGACAGCCGTTCTCAAGGTATCAATCTGAGATCTTGGGGAGGAATATTATCTGATATGTCACCAAGAATTCAAGAGgtgagtagcctgatggtagt	94083332	94083461	8.7	10.03	90	BPD	Fibroblast		Sangermano et al. 2019
ABCA4-7-1	ABCA4	7	56	1	-	NM_000350.3	gttgttgttgttgttttgagACGGAGTATTGCTCAGTCGCCCAGGCTGGAGTGCAGTGGCACGATGTCTACTCACTgtaagctctgccccccaggt	94081146	94081241	0.83	4.95	gttgttgttgttgttttcagACGGAGTATTGCTCAGTCGCCCAGGCTGGAGTGCAGTGGCACGATGTCTACTCACTgtaagctctgccccccaggt	8.15	4.95	c.859-506G>C	tgttttactgtcaattacagCTTCCCACACTCCTAGACAGCCGTTCTCAAGGTATCAATCTGAGATCTTGGGGAGGAATATTATCTGATATGTCACCAAGAATTCAAGAGgtgagtagcctgatggtagt	94083332	94083461	8.7	10.03	90	aagactttgccttgccctagTTTATCCATCGGCCGAGTATGCAGGACTTGCTGTGGGTGACCAGGCCCCTCATGCAGAATGGTGGTCCAGAGACCTTTACAAAGCTGATGGGCATCCTGTCTGACCTCCTGTGTGGCTACCCCGAGGGAGGTGGCTCTCGGGTGCTCTCCTTCAACTGGTATGAAGACAATAACTATAAGGCCTTTCTGGGGATTGACTCCACAAGGAAGGATCCTATCTATTCTTATGACAGAAGAACAAgtaagttttctgagtcctgc	94080458	94080738	4.99	10.08	241	A-SNV	Fibroblast		Sangermano et al. 2019
ABCA4-7-2a	ABCA4	7	141	1	-	NM_000350.3	ttccctctttttctccccagTATCCCCATCTTGGTGGGACAACAGAACCCAAGAACTGGCTTAACAGTAAAATATTTTCTGCATTTGCCCAAGGACACATTCCCAACGAATTCAAATAAAGGAGACTAGAAGAAGAGAGGCTATACTACAGTGCTCTAGGGgtcactctgtgatttgttgt	94081243	94081423	10.45	-4.27	ttccctctttttctccccagTATCCCCATCTTGGTGGGACAACAGAACCCAAGAACTGGCTTAACAGTAAAATATTTTCTGCATTTGCCCAAGGACACATTCCCAACGAATTCAAATAAAGGAGACTAGAAGAAGAGAGGCTATACTACAGTGCTCTAGAGgtcactctgtgatttgttgt	10.45	2.1	c.859-546C>G	tgttttactgtcaattacagCTTCCCACACTCCTAGACAGCCGTTCTCAAGGTATCAATCTGAGATCTTGGGGAGGAATATTATCTGATATGTCACCAAGAATTCAAGAGgtgagtagcctgatggtagt	94083332	94083461	8.7	10.03	90	aagactttgccttgccctagTTTATCCATCGGCCGAGTATGCAGGACTTGCTGTGGGTGACCAGGCCCCTCATGCAGAATGGTGGTCCAGAGACCTTTACAAAGCTGATGGGCATCCTGTCTGACCTCCTGTGTGGCTACCCCGAGGGAGGTGGCTCTCGGGTGCTCTCCTTCAACTGGTATGAAGACAATAACTATAAGGCCTTTCTGGGGATTGACTCCACAAGGAAGGATCCTATCTATTCTTATGACAGAAGAACAAgtaagttttctgagtcctgc	94080458	94080738	4.99	10.08	241	D-SNV	Midigene transfected HEK293T cells		Khan et al. 2020b
ABCA4-7-2b	ABCA4	7	141	1	-	NM_000350.3	ttccctctttttctccccagTATCCCCATCTTGGTGGGACAACAGAACCCAAGAACTGGCTTAACAGTAAAATATTTTCTGCATTTGCCCAAGGACACATTCCCAACGAATTCAAATAAAGGAGACTAGAAGAAGAGAGGCTATACTACAGTGCTCTAGGGgtcactctgtgatttgttgt	94081243	94081423	10.45	-4.27	ttccctctttttctccccagTATCCCCATCTTGGTGGGACAACAGAACCCAAGAACTGGCTTAACAGTAAAATATTTTCTGCATTTGCCCAAGGACACATTCCCAACGAATTCAAATAAAGGAGACTAGAAGAAGAGAGGCTATACTACAGTGCTCTAGGGgtcagtctgtgatttgttgt	10.45	3.99	c.859-540C>G	tgttttactgtcaattacagCTTCCCACACTCCTAGACAGCCGTTCTCAAGGTATCAATCTGAGATCTTGGGGAGGAATATTATCTGATATGTCACCAAGAATTCAAGAGgtgagtagcctgatggtagt	94083332	94083461	8.7	10.03	90	aagactttgccttgccctagTTTATCCATCGGCCGAGTATGCAGGACTTGCTGTGGGTGACCAGGCCCCTCATGCAGAATGGTGGTCCAGAGACCTTTACAAAGCTGATGGGCATCCTGTCTGACCTCCTGTGTGGCTACCCCGAGGGAGGTGGCTCTCGGGTGCTCTCCTTCAACTGGTATGAAGACAATAACTATAAGGCCTTTCTGGGGATTGACTCCACAAGGAAGGATCCTATCTATTCTTATGACAGAAGAACAAgtaagttttctgagtcctgc	94080458	94080738	4.99	10.08	241	D-SNV	Mini/midigene transfected HEK293T cells		Bauwens et al. 2019
ABCA4-7-2c	ABCA4	7	46	1	-	NM_000350.3	ttccctctttttctccccagTATCCCCATCTTGGTGGGACAACAGAACCCAAGAACTGGCTTAACAgtaaaatattttctgcattt	94081338	94081423	10.45	-1.7	ttccctctttttctccccagTATCCCCATCTTGGTGGGACAACAGAACCCAAGAACTGGCTTAACGgtaaaatattttctgcattt	10.45	6.53	c.859-640A>G	tgttttactgtcaattacagCTTCCCACACTCCTAGACAGCCGTTCTCAAGGTATCAATCTGAGATCTTGGGGAGGAATATTATCTGATATGTCACCAAGAATTCAAGAGgtgagtagcctgatggtagt	94083332	94083461	8.7	10.03	90	aagactttgccttgccctagTTTATCCATCGGCCGAGTATGCAGGACTTGCTGTGGGTGACCAGGCCCCTCATGCAGAATGGTGGTCCAGAGACCTTTACAAAGCTGATGGGCATCCTGTCTGACCTCCTGTGTGGCTACCCCGAGGGAGGTGGCTCTCGGGTGCTCTCCTTCAACTGGTATGAAGACAATAACTATAAGGCCTTTCTGGGGATTGACTCCACAAGGAAGGATCCTATCTATTCTTATGACAGAAGAACAAgtaagttttctgagtcctgc	94080458	94080738	4.99	10.08	241	D-SNV	Midigene transfected HEK293T cells		Khan et al. 2020b
ABCA4-13-1	ABCA4	13	109	1	-	NM_000350.3	aaatctatcctgtttgccagGTGGATATACCAGGGTCTCCTCCACCTGTGCATGGCTGGTGGTGGGTCCAGTGGCTGTTGGATAACTGATGTATTGATGGATCATTCGCCTTCTGAAAGTGCCAAACTGattagttattttgtgtgtct	94061254	94061402	7.53	-1.86	aaatctatcctgtttgccagGTGGATATACCAGGGTCTCCTCCACCTGTGCATGGCTGGTGGTGGGTCCAGTGGCTGTTGGATAACTGATGTATTGATGGATCATTCGCCTTCTGAAAGTGCCAAACTGgttagttattttgtgtgtct	7.53	6.32	c.1938-514A>G	gtccctctgtgtcttctcagGTATTGGGATTCTGGTCCCAGAGCTGATCCCGTGGAAGATTTCCGGTACATCTGGGGCGGGTTTGCCTATCTGCAGGACATGGTTGAACAGGGGATCACAAGGAGCCAGGTGCAGGCGGAGGCTCCAGTTGGAATCTACCTCCAGCAGATGCCCTACCCCTGCTTCGTGGACGATTCgtgagtctgaagttcgcgat	94062557	94062773	11.79	7.9	177	cttctctccttttgctttagTTTCATGATCATCCTGAACCGCTGTTTCCCTATCTTCATGGTGCTGGCATGGATCTACTCTGTCTCCATGACTGTGAAGAGCATCGTCTTGGAGAAGGAGTTGCGACTGAAGGAGACCTTGAAAAATCAGGGTGTCTCCAATGCAGTGATTTGGTGTACCTGGTTCCTGGACAGCTTCTCCATCATGTCGATGAGCATCTTCCTCCTGACGATATTCATCATGgtaagccaaatggagaaggc	94060517	94060779	9.46	9.26	223	D-SNV	Midigene transfected HEK293T cells	Also co-spliced with ABCA4-13-134	Khan et al. 2020b
ABCA4-13-2a	ABCA4	13	174	1	-	NM_000350.3	acatatgcttctctccctagGGCCACCTTGAGTGAAACCCTCCCATGCTGGAATTGGGCCCTTTCAGTGACAACACACAACAGTTTTCAATAGATAATAATCCCAAGGGCTTTACTAGCACATGAAACACAGGGAAAACGTGTAAAGTTCACAAGAAAGTCGTTCCAGTGTATCAAATCTATCCTGTTTGCCAGgtggatataccagggtctcc	94061363	94061576	12.35	3.56	acatatgcttctctccctagGGCCACCTTGAGTGAAACCCTCCCATGCTGGAATTGGGCCCTTTCAGTGACAACACACAACAGTTTTCAATAGATAATAATCCCAAGGGCTTTACTAGCACATGAAACACAGGGAAAACGTGTAAAGTTCACAAGAAAGTCGTTCCAGTGTATCAAATCTATCCTGTTTGCCAGgtagatataccagggtctcc	12.35	7.25	c.1938-621G>A	gtccctctgtgtcttctcagGTATTGGGATTCTGGTCCCAGAGCTGATCCCGTGGAAGATTTCCGGTACATCTGGGGCGGGTTTGCCTATCTGCAGGACATGGTTGAACAGGGGATCACAAGGAGCCAGGTGCAGGCGGAGGCTCCAGTTGGAATCTACCTCCAGCAGATGCCCTACCCCTGCTTCGTGGACGATTCgtgagtctgaagttcgcgat	94062557	94062773	11.79	7.9	177	cttctctccttttgctttagTTTCATGATCATCCTGAACCGCTGTTTCCCTATCTTCATGGTGCTGGCATGGATCTACTCTGTCTCCATGACTGTGAAGAGCATCGTCTTGGAGAAGGAGTTGCGACTGAAGGAGACCTTGAAAAATCAGGGTGTCTCCAATGCAGTGATTTGGTGTACCTGGTTCCTGGACAGCTTCTCCATCATGTCGATGAGCATCTTCCTCCTGACGATATTCATCATGgtaagccaaatggagaaggc	94060517	94060779	9.46	9.26	223	D-SNV	Midigene transfected HEK293T cells, normal PPCs	Also co-spliced with ABCA4-13-2c. Rare inclusion in normal PPCs.	Khan et al. 2020b
ABCA4-13-2b	ABCA4	13	174	1	-	NM_000350.3	acatatgcttctctccctagGGCCACCTTGAGTGAAACCCTCCCATGCTGGAATTGGGCCCTTTCAGTGACAACACACAACAGTTTTCAATAGATAATAATCCCAAGGGCTTTACTAGCACATGAAACACAGGGAAAACGTGTAAAGTTCACAAGAAAGTCGTTCCAGTGTATCAAATCTATCCTGTTTGCCAGgtggatataccagggtctcc	94061363	94061576	12.35	3.56	acatatgcttctctccctagGGCCACCTTGAGTGAAACCCTCCCATGCTGGAATTGGGCCCTTTCAGTGACAACACACAACAGTTTTCAATAGATAATAATCCCAAGGGCTTTACTAGCACATGAAACACAGGGAAAACGTGTAAAGTTCACAAGAAAGTCGTTCCAGTGTATCAAATCTATCCTGTTTGCCAGgtgggtataccagggtctcc	12.35	8.56	c.1938-619A>G	gtccctctgtgtcttctcagGTATTGGGATTCTGGTCCCAGAGCTGATCCCGTGGAAGATTTCCGGTACATCTGGGGCGGGTTTGCCTATCTGCAGGACATGGTTGAACAGGGGATCACAAGGAGCCAGGTGCAGGCGGAGGCTCCAGTTGGAATCTACCTCCAGCAGATGCCCTACCCCTGCTTCGTGGACGATTCgtgagtctgaagttcgcgat	94062557	94062773	11.79	7.9	177	cttctctccttttgctttagTTTCATGATCATCCTGAACCGCTGTTTCCCTATCTTCATGGTGCTGGCATGGATCTACTCTGTCTCCATGACTGTGAAGAGCATCGTCTTGGAGAAGGAGTTGCGACTGAAGGAGACCTTGAAAAATCAGGGTGTCTCCAATGCAGTGATTTGGTGTACCTGGTTCCTGGACAGCTTCTCCATCATGTCGATGAGCATCTTCCTCCTGACGATATTCATCATGgtaagccaaatggagaaggc	94060517	94060779	9.46	9.26	223	D-SNV	Midigene transfected HEK293T cells	Also co-spliced with ABCA4-13-2c	Fadaie et al. 2019
ABCA4-13-2c	ABCA4	13	134	1	-	NM_000350.3	ggactctgtatggccagtagGTCTGGTTCCTGGGAGCCCTGGAATAATGCAGCCCCTTCCCTAACTAACATTTCCATGATGTATGCTCAATGACAAGGCAGAGGAATGTGTTGGATGAGCTCAGGACCTGCCTCCCTGGACACTCCCATCCCAGgcctgtatatctgttgacca	94062028	94062201	0.85	GC	ggactctgtatggccagtagGTCTGGTTCCTGGGAGCCCTGGAATAATGCAGCCCCTTCCCTAACTAACATTTCCATGATGTATGCTCAATGACAAGGCAGAGGAATGTGTTGGATGAGCTCAGGACCTGCCTCCCTGGACACTCCCATCCCAGgcctgtatatctgttgacca	0.85	GC	c.1938-619A>G (670 nt 3´ of PE)	gtccctctgtgtcttctcagGTATTGGGATTCTGGTCCCAGAGCTGATCCCGTGGAAGATTTCCGGTACATCTGGGGCGGGTTTGCCTATCTGCAGGACATGGTTGAACAGGGGATCACAAGGAGCCAGGTGCAGGCGGAGGCTCCAGTTGGAATCTACCTCCAGCAGATGCCCTACCCCTGCTTCGTGGACGATTCgtgagtctgaagttcgcgat	94062557	94062773	11.79	7.9	177	acatatgcttctctccctagGGCCACCTTGAGTGAAACCCTCCCATGCTGGAATTGGGCCCTTTCAGTGACAACACACAACAGTTTTCAATAGATAATAATCCCAAGGGCTTTACTAGCACATGAAACACAGGGAAAACGTGTAAAGTTCACAAGAAAGTCGTTCCAGTGTATCAAATCTATCCTGTTTGCCAGgtgggtataccagggtctcc	94061363	94061576	12.35	8.56	174	DIST3	Midigene transfected HEK293T cells	Mutation is 5 nt 3´ of ABCA4-13-2b. Exclusively co-spliced with ABCA4-13-2b (shown as downstream exon)	Fadaie et al. 2019
ABCA4-13-2d	ABCA4	13	134	1	-	NM_000350.3	ggactctgtatggccagtagGTCTGGTTCCTGGGAGCCCTGGAATAATGCAGCCCCTTCCCTAACTAACATTTCCATGATGTATGCTCAATGACAAGGCAGAGGAATGTGTTGGATGAGCTCAGGACCTGCCTCCCTGGACACTCCCATCCCAGgcctgtatatctgttgacca	94062028	94062201	0.85	GC	ggactctgtatggccagtagGTCTGGTTCCTGGGAGCCCTGGAATAATGCAGCCCCTTCGCTAACTAACATTTCCATGATGTATGCTCAATGACAAGGCAGAGGAATGTGTTGGATGAGCTCAGGACCTGCCTCCCTGGACACTCCCATCCCAGgcctgtatatctgttgacca	0.85	GC	c.1937+435C>G	gtccctctgtgtcttctcagGTATTGGGATTCTGGTCCCAGAGCTGATCCCGTGGAAGATTTCCGGTACATCTGGGGCGGGTTTGCCTATCTGCAGGACATGGTTGAACAGGGGATCACAAGGAGCCAGGTGCAGGCGGAGGCTCCAGTTGGAATCTACCTCCAGCAGATGCCCTACCCCTGCTTCGTGGACGATTCgtgagtctgaagttcgcgat	94062557	94062773	11.79	7.9	177	cttctctccttttgctttagTTTCATGATCATCCTGAACCGCTGTTTCCCTATCTTCATGGTGCTGGCATGGATCTACTCTGTCTCCATGACTGTGAAGAGCATCGTCTTGGAGAAGGAGTTGCGACTGAAGGAGACCTTGAAAAATCAGGGTGTCTCCAATGCAGTGATTTGGTGTACCTGGTTCCTGGACAGCTTCTCCATCATGTCGATGAGCATCTTCCTCCTGACGATATTCATCATGgtaagccaaatggagaaggc	94060517	94060779	9.46	9.26	223	M-SNV	Midigene transfected HEK293T cells; Midigene transfected HEK293T cells, normal PPCs	Rare inclusion in normal PPCs.	Sangermano et al. 2019; Khan et al. 2020b
ABCA4-16-1	ABCA4	16	132	1	-	NM_000350.3	agctttcatttattcaacagCTATTTACTGAGCAGCACCTGTGCATGAGGCTCAGCAGGGCCAGGTTCTGGGAACAGAGCGGTGGAGATAAAGATCCAGACCTGCCCCGAGGAATAGACAGTCCAGTGGCAGCAAAGGCCATGAAACATACGgcaactcttaaaaaaagccg	94052386	94052557	5.83	-0.23	agctttcatttattcaacagCTATTTACTGAGCAGCACCTGTGCATGAGGCTCAGCAGGGCCAGGTTCTGGGAACAGAGCGGTGGAGATAAAGATCCAGACCTGCCCCGAGGAATAGACAGTCCAGTGGCAGCAAAGGCCATGAAACATACGgtaactcttaaaaaaagccg	5.83	7.53	c.2588-706C>T	ccctctccgcctcactgcagAGCTTACTGTCTCCGGTGGCATTTGGATTTGGCACTGAGTACCTGGTTCGCTTTGAAGAGCAAGGCCTGGGGCTGCAGTGGAGCAACATCGGGAACAGTCCCACGGAAGGGGACGAATTCAGCTTCCTGCTGTCCATGCAGATGATGCTCCTTGATGCTGCTGTCTATGGCTTACTCGCTTGGTACCTTGATCAGGTGTTTCCAGgtaagcatcctcctctatag	94055091	94055335	9.7	9.88	205	ttatttgtctctatttttagGAGACTATGGAACCCCACTTCCTTGGTACTTTCTTCTACAAGAGTCGTATTGGCTTGGCGGTGAAGgtgagtcctttaaaacacaa	94051613	94051718	11.19	10.47	66	D-SNV	Midigene transfected HEK293T cells		Khan et al. 2020b
ABCA4-20-1	ABCA4	20	205	1	-	NM_000350.3	gtcctttgtcctacttgcagTGAGAATTGTCCCTGAGAATATGGGACTCTGCCTCTGCTGCTCAGAGCTGAGGGCTCCTCCCTCAGAAGGGTGAGGCTGCCTTCGCTCTGACAGAGCAGCTGATCGATCCCCGAGCCCCTTGTGCAGCCCTGAAGTACTTCCTCTCTGGGACCAAAGACAGGAGAACCATTGTTCCTTTTTCCTGTTGAAGCCACGGCCTGAAAGgcaaacttttcagggggctt	94044225	94044469	8.36	0.38	gtcctttgtcctacttgcagTGAGAATTGTCCCTGAGAATATGGGACTCTGCCTCTGCTGCTCAGAGCTGAGGGCTCCTCCCTCAGAAGGGTGAGGCTGCCTTCGCTCTGACAGAGCAGCTGATCGATCCCCGAGCCCCTTGTGCAGCCCTGAAGTACTTCCTCTCTGGGACCAAAGACAGGAGAACCATTGTTCCTTTTTCCTGTTGAAGCCACGGCCTGAAAGgtaaacttttcagggggctt	8.36	8.14	c.3050+370C>T	ctgacgcctgtgttctgcagGTCCATCCTGACGGGTCTGTTGCCACCAACCTCTGGGACTGTGCTCGTTGGGGGAAGGGACATTGAAACCAGCCTGGATGCAGTCCGGCAGAGCCTTGGCATGTGTCCACAGCACAACATCCTGTTCCACCAgtaagcgacacaggaactga	94044593	94044764	9.61	5.34	132	tcgttgtcccatcctcctagCCTCACGGTGGCTGAGCACATGCTGTTCTATGCCCAGCTGAAAGGAAAGTCCCAGGAGGAGGCCCAGCTGGAGATGGAAGCCATGTTGGAGGACACAGGCCTCCACCACAAGCGGAATGAAGAGGCTCAGGACCTATCAGgtgctcagagctggatggag	94043316	94043495	6.55	3.6	140	D-SNV	Midigene + HEK293T cells		Fadaie et al. 2019
ABCA4-30-1a	ABCA4	30	345	1	-	NM_000350.3	tttctctctttgaatcacagCTCATCTGCTGCATCATAGGGATCCCAAAAGAAGGACCCAAGGAACTTGTCTCAGTCCTCTGTGCCCCAAGAGGAAGCTTTGCTTGTTTGCTTTGCTGTCAATGCTGAGGGCTCCTGTGGCTGCCTCCACTCAAAACCCTCCAGCATCAGGACGTCAAGGCTGTGATACTGTACCCTGAGCTCTTGGCCAGGGCGAGGGAGGGGAGGCCAAGCCTACCTACATGGTGTTTCATTTCCTAAACGAACCCTTACTTCCACGCGGTCTGTCCAGCTTAGAAACTTATTTTCAGTAGTGTTGGTCCTTGGTCCCTGGACAAAATGTAACAGCCAAAGTCCTAGAAAAAGgcaagccagttcctgccatt	94027190	94027574	7.52	GC	tttctctctttgaatcacagCTCATCTGCTGCATCATAGGGATCCCAAAAGAAGGACCCAAGGAACTTGTCTCAGTCCTCTGTGCCCCAAGAGGAAGCTTTGCTTGTTTGCTTTGCTGTCAATGCTGAGGGCTCCTGTGGCTGCCTCCACTCAAAACCCTCCAGCATCAGGACGTCAAGGCTGTGATACTGTATCCTGAGCTCTTGGCCAGGGCGAGGGAGGGGAGGCCAAGCCTACCTACATGGTGTTTCATTTCCTAAACGAACCCTTACTTCCACGCGGTCTGTCCAGCTTAGAAACTTATTTTCAGTAGTGTTGGTCCTTGGTCCCTGGACAAAATGTAACAGCCAAAGTCCTAGAAAAAGgcaagccagttcctgccatt	7.52	GC	c.4539+2064C>T	attttcttgtcttccatgagGGAGTACCCCTGTGGCAACTCAACACCCTGGAAGACTCCTTCTGTGTCCCCAAACATCACCCAGCTGTTCCAGAAGCAGAAATGGACACAGGTCAACCCTTCACCATCCTGCAGGTGCAGCACCAGGGAGAAGCTCACCATGCTGCCAGAGTGCCCCGAGGGTGCCGGGGGCCTCCCGCCCCCCCAGgtacctgacctccaaacaac	94029425	94029651	-8.92	8.16	187	tgggtgtctcattgcctcagAGAACACAGCGCAGCACGGAAATTCTACAAGACCTGACGGACAGGAACATCTCCGACTTCTTGGTAAAAACGTATCCTGCTCTTATAAGAAGCAGgtaagaagaaatccttttat	94024934	94025068	7.26	10.77	95	M-SNV	Mini/midigene transfected HEK293T cells		Bauwens et al. 2019
ABCA4-30-1b	ABCA4	30	345	1	-	NM_000350.3	tttctctctttgaatcacagCTCATCTGCTGCATCATAGGGATCCCAAAAGAAGGACCCAAGGAACTTGTCTCAGTCCTCTGTGCCCCAAGAGGAAGCTTTGCTTGTTTGCTTTGCTGTCAATGCTGAGGGCTCCTGTGGCTGCCTCCACTCAAAACCCTCCAGCATCAGGACGTCAAGGCTGTGATACTGTACCCTGAGCTCTTGGCCAGGGCGAGGGAGGGGAGGCCAAGCCTACCTACATGGTGTTTCATTTCCTAAACGAACCCTTACTTCCACGCGGTCTGTCCAGCTTAGAAACTTATTTTCAGTAGTGTTGGTCCTTGGTCCCTGGACAAAATGTAACAGCCAAAGTCCTAGAAAAAGgcaagccagttcctgccatt	94027190	94027574	7.52	GC	tttctctctttgaatcacagCTCATCTGCTGCATCATAGGGATCCCAAAAGAAGGACCCAAGGAACTTGTCTCAGTCCTCTGTGCCCCAAGAGGAAGCTTTGCTTGTTTGCTTTGCTGTCAATGCTGAGGACTCCTGTGGCTGCCTCCACTCAAAACCCTCCAGCATCAGGACGTCAAGGCTGTGATACTGTACCCTGAGCTCTTGGCCAGGGCGAGGGAGGGGAGGCCAAGCCTACCTACATGGTGTTTCATTTCCTAAACGAACCCTTACTTCCACGCGGTCTGTCCAGCTTAGAAACTTATTTTCAGTAGTGTTGGTCCTTGGTCCCTGGACAAAATGTAACAGCCAAAGTCCTAGAAAAAGgcaagccagttcctgccatt	7.52	GC	c.4539+2001G>A	attttcttgtcttccatgagGGAGTACCCCTGTGGCAACTCAACACCCTGGAAGACTCCTTCTGTGTCCCCAAACATCACCCAGCTGTTCCAGAAGCAGAAATGGACACAGGTCAACCCTTCACCATCCTGCAGGTGCAGCACCAGGGAGAAGCTCACCATGCTGCCAGAGTGCCCCGAGGGTGCCGGGGGCCTCCCGCCCCCCCAGgtacctgacctccaaacaac	94029425	94029651	-8.92	8.16	187	tgggtgtctcattgcctcagAGAACACAGCGCAGCACGGAAATTCTACAAGACCTGACGGACAGGAACATCTCCGACTTCTTGGTAAAAACGTATCCTGCTCTTATAAGAAGCAGgtaagaagaaatccttttat	94024934	94025068	7.26	10.77	95	M-SNV	IPSCs diff’d to PPCs	Skip of last 73 nt of exon 30 seen in other transcripts.	Albert et al. 2018
ABCA4-30-1c	ABCA4	30	345	1	-	NM_000350.3	tttctctctttgaatcacagCTCATCTGCTGCATCATAGGGATCCCAAAAGAAGGACCCAAGGAACTTGTCTCAGTCCTCTGTGCCCCAAGAGGAAGCTTTGCTTGTTTGCTTTGCTGTCAATGCTGAGGGCTCCTGTGGCTGCCTCCACTCAAAACCCTCCAGCATCAGGACGTCAAGGCTGTGATACTGTACCCTGAGCTCTTGGCCAGGGCGAGGGAGGGGAGGCCAAGCCTACCTACATGGTGTTTCATTTCCTAAACGAACCCTTACTTCCACGCGGTCTGTCCAGCTTAGAAACTTATTTTCAGTAGTGTTGGTCCTTGGTCCCTGGACAAAATGTAACAGCCAAAGTCCTAGAAAAAGgcaagccagttcctgccatt	94027190	94027574	7.52	GC	tttctctctttgaatcacagCTCATCTGCTGCATCATAGGGATCCCAAAAGAAGGACCCAAGGAACTTGTCTCAGTCCTCTGTGCCCCAAGAGGAAGCTTTGCTTGTTTGCTTTGCTGTCAATGCTGAGGGCTCCTGTGGCTGCCTCCACTCAAAACTCTCCAGCATCAGGACGTCAAGGCTGTGATACTGTACCCTGAGCTCTTGGCCAGGGCGAGGGAGGGGAGGCCAAGCCTACCTACATGGTGTTTCATTTCCTAAACGAACCCTTACTTCCACGCGGTCTGTCCAGCTTAGAAACTTATTTTCAGTAGTGTTGGTCCTTGGTCCCTGGACAAAATGTAACAGCCAAAGTCCTAGAAAAAGgcaagccagttcctgccatt	7.52	GC	c.4539+2028C>T	attttcttgtcttccatgagGGAGTACCCCTGTGGCAACTCAACACCCTGGAAGACTCCTTCTGTGTCCCCAAACATCACCCAGCTGTTCCAGAAGCAGAAATGGACACAGGTCAACCCTTCACCATCCTGCAGGTGCAGCACCAGGGAGAAGCTCACCATGCTGCCAGAGTGCCCCGAGGGTGCCGGGGGCCTCCCGCCCCCCCAGgtacctgacctccaaacaac	94029425	94029651	-8.92	8.16	187	tgggtgtctcattgcctcagAGAACACAGCGCAGCACGGAAATTCTACAAGACCTGACGGACAGGAACATCTCCGACTTCTTGGTAAAAACGTATCCTGCTCTTATAAGAAGCAGgtaagaagaaatccttttat	94024934	94025068	7.26	10.77	95	M-SNV	IPSCs diff’d to PPCs	Skip of last 73 nt of exon 30 seen in other transcripts.	Albert et al. 2018
ABCA4-30-1d	ABCA4	30	170	1	-	NM_000350.3	tttctctctttgaatcacagCTCATCTGCTGCATCATAGGGATCCCAAAAGAAGGACCCAAGGAACTTGTCTCAGTCCTCTGTGCCCCAAGAGGAAGCTTTGCTTGTTTGCTTTGCTGTCAATGCTGAGGGCTCCTGTGGCTGCCTCCACTCAAAACCCTCCAGCATCAGGACGTCAAGGCTGTGATACTgtaccctgagctcttggcca	94027365	94027574	7.52	-1.13	tttctctctttgaatcacagCTCATCTGCTGCATCATAGGGATCCCAAAAGAAGGACCCAAGGAACTTGTCTCAGTCCTCTGTGCCCCAAGAGGAAGCTTTGCTTGTTTGCTTTGCTGTCAATGCTGAGGGCTCCTGTGGCTGCCTCCACTCAAAACCCTCCAGCATCAGGACGTCAAGGCTGTGATACTgtacgctgagctcttggcca	7.52	3.13	c.4539+2065C>G	attttcttgtcttccatgagGGAGTACCCCTGTGGCAACTCAACACCCTGGAAGACTCCTTCTGTGTCCCCAAACATCACCCAGCTGTTCCAGAAGCAGAAATGGACACAGGTCAACCCTTCACCATCCTGCAGGTGCAGCACCAGGGAGAAGCTCACCATGCTGCCAGAGTGCCCCGAGGGTGCCGGGGGCCTCCCGCCCCCCCAGgtacctgacctccaaacaac	94029425	94029651	-8.92	8.16	187	tgggtgtctcattgcctcagAGAACACAGCGCAGCACGGAAATTCTACAAGACCTGACGGACAGGAACATCTCCGACTTCTTGGTAAAAACGTATCCTGCTCTTATAAGAAGCAGgtaagaagaaatccttttat	94024934	94025068	7.26	10.77	95	D-SNV	Minigene transfected HEK293T cells	Skip of last 73 nt of exon 30 or exon 30 skip seen in other transcripts.	Khan et al. 2019
ABCA4-30-2a	ABCA4	30	68	1	-	NM_000350.3	ccagcatccatcttttgcagGGACATTAATGATCTTGGCTCTGAGCAGCACCCTGTCCTGGGAGTTCTAAAGTCCAGAACAGATTACAgtgagcatctcctgggggat	94028325	94028432	7.73	4.69	ccagcatccatcttttgcagGGACATTAATGATCTTGGCTCTGAGCAGCACCCTGTCCTGGGAGTTCTAAAGTCCAGAACAGATTACGgtgagcatctcctgggggat	7.73	9.44	c.4539+1100A>G	attttcttgtcttccatgagGGAGTACCCCTGTGGCAACTCAACACCCTGGAAGACTCCTTCTGTGTCCCCAAACATCACCCAGCTGTTCCAGAAGCAGAAATGGACACAGGTCAACCCTTCACCATCCTGCAGGTGCAGCACCAGGGAGAAGCTCACCATGCTGCCAGAGTGCCCCGAGGGTGCCGGGGGCCTCCCGCCCCCCCAGgtacctgacctccaaacaac	94029425	94029651	-8.92	8.16	187	tgggtgtctcattgcctcagAGAACACAGCGCAGCACGGAAATTCTACAAGACCTGACGGACAGGAACATCTCCGACTTCTTGGTAAAAACGTATCCTGCTCTTATAAGAAGCAGgtaagaagaaatccttttat	94024934	94025068	7.26	10.77	95	D-SNV	Minigene transfected HEK293T cells		Sangermano et al. 2019
ABCA4-30-2b	ABCA4	30	68	1	-	NM_000350.3	ccagcatccatcttttgcagGGACATTAATGATCTTGGCTCTGAGCAGCACCCTGTCCTGGGAGTTCTAAAGTCCAGAACAGATTACAgtgagcatctcctgggggat	94028325	94028432	7.73	4.69	ccagcatccatcttttgcagGGACATTAATGATCTTGGCTCTGAGCAGCACCCTGTCCTGGGAGTTCTAAAGTCCAGAACAGATTACAgtgagtatctcctgggggat	7.73	8.34	c.4539+1106C>T	attttcttgtcttccatgagGGAGTACCCCTGTGGCAACTCAACACCCTGGAAGACTCCTTCTGTGTCCCCAAACATCACCCAGCTGTTCCAGAAGCAGAAATGGACACAGGTCAACCCTTCACCATCCTGCAGGTGCAGCACCAGGGAGAAGCTCACCATGCTGCCAGAGTGCCCCGAGGGTGCCGGGGGCCTCCCGCCCCCCCAGgtacctgacctccaaacaac	94029425	94029651	-8.92	8.16	187	tgggtgtctcattgcctcagAGAACACAGCGCAGCACGGAAATTCTACAAGACCTGACGGACAGGAACATCTCCGACTTCTTGGTAAAAACGTATCCTGCTCTTATAAGAAGCAGgtaagaagaaatccttttat	94024934	94025068	7.26	10.77	95	D-SNV	Minigene transfected HEK293T cells		Sangermano et al. 2019
ABCA4-30-2c	ABCA4	30	112	1	-	NM_000350.3	tgtgtctctaacatctgcagGTATGTACACAAATACATGCACAGCCAGCATCCATCTTTTGCAGGGACATTAATGATCTTGGCTCTGAGCAGCACCCTGTCCTGGGAGTTCTAAAGTCCAGAACAGATTACAgtgagcatctcctgggggat	94028325	94028476	10.03	4.69	tgtgtctctaacatctgcagGTATGTACACAAATACATGCACAGCCAGCATCCATCTTTTGCAGGGACATTAATGATCTTGGCTCTGAGCAGCACCCTGTCCTGGGAGTTCTAAAGTCCAGAACAGATTACGgtgagcatctcctgggggat	10.03	9.44	c.4539+1100A>G	attttcttgtcttccatgagGGAGTACCCCTGTGGCAACTCAACACCCTGGAAGACTCCTTCTGTGTCCCCAAACATCACCCAGCTGTTCCAGAAGCAGAAATGGACACAGGTCAACCCTTCACCATCCTGCAGGTGCAGCACCAGGGAGAAGCTCACCATGCTGCCAGAGTGCCCCGAGGGTGCCGGGGGCCTCCCGCCCCCCCAGgtacctgacctccaaacaac	94029425	94029651	-8.92	8.16	187	tgggtgtctcattgcctcagAGAACACAGCGCAGCACGGAAATTCTACAAGACCTGACGGACAGGAACATCTCCGACTTCTTGGTAAAAACGTATCCTGCTCTTATAAGAAGCAGgtaagaagaaatccttttat	94024934	94025068	7.26	10.77	95	D-SNV	Minigene transfected HEK293T cells		Sangermano et al. 2019
ABCA4-30-2d	ABCA4	30	112	1	-	NM_000350.3	tgtgtctctaacatctgcagGTATGTACACAAATACATGCACAGCCAGCATCCATCTTTTGCAGGGACATTAATGATCTTGGCTCTGAGCAGCACCCTGTCCTGGGAGTTCTAAAGTCCAGAACAGATTACAgtgagcatctcctgggggat	94028325	94028476	10.03	4.69	tgtgtctctaacatctgcagGTATGTACACAAATACATGCACAGCCAGCATCCATCTTTTGCAGGGACATTAATGATCTTGGCTCTGAGCAGCACCCTGTCCTGGGAGTTCTAAAGTCCAGAACAGATTACAgtgagtatctcctgggggat	10.03	8.34	c.4539+1106C>T	attttcttgtcttccatgagGGAGTACCCCTGTGGCAACTCAACACCCTGGAAGACTCCTTCTGTGTCCCCAAACATCACCCAGCTGTTCCAGAAGCAGAAATGGACACAGGTCAACCCTTCACCATCCTGCAGGTGCAGCACCAGGGAGAAGCTCACCATGCTGCCAGAGTGCCCCGAGGGTGCCGGGGGCCTCCCGCCCCCCCAGgtacctgacctccaaacaac	94029425	94029651	-8.92	8.16	187	tgggtgtctcattgcctcagAGAACACAGCGCAGCACGGAAATTCTACAAGACCTGACGGACAGGAACATCTCCGACTTCTTGGTAAAAACGTATCCTGCTCTTATAAGAAGCAGgtaagaagaaatccttttat	94024934	94025068	7.26	10.77	95	D-SNV	Minigene transfected HEK293T cells		Sangermano et al. 2019
ABCA4-31-1	ABCA4	31	127	1	-	NM_000350.3	tctccagctgttcttatcagCCCCATCCAGGATGGAACAGCTTTGGCAGCCCGTATCAGAACAAGCAGCTTGACAGGGGCATGCCATGCCAGGAGAGAGGATCCTAAGGAAGCGTGGTCCAGTCCGCACAGGCTCTGGGGCTTTAAGataaaacctcctgtctaact	94024194	94024360	3.6	0.19	tctccagctgttcttatcagCCCCATCCAGGATGGAACAGCTTTGGCAGCCCGTATCAGAACAAGCAGCTTGACAGGGGCATGCCATGCCAGGAGAGAGGATCCTAAGGAAGCGTGGTCCAGTCCGCACAGGCTCTGGGGCTTTAAGgtaaaacctcctgtctaact	3.6	8.38	c.4634+741A>G	tgggtgtctcattgcctcagAGAACACAGCGCAGCACGGAAATTCTACAAGACCTGACGGACAGGAACATCTCCGACTTCTTGGTAAAAACGTATCCTGCTCTTATAAGAAGCAGgtaagaagaaatccttttat	94024934	94025068	7.26	10.77	95	tattttattttggctttcagCTTAAAGAGCAAATTCTGGGTCAATGAACAGAGgtaagaaactatttttatca	94023366	94023438	8.24	10.06	33	D-SNV	Midigene transfected HEK293T cells		Khan et al. 2020b
ABCA4-36-1	ABCA4	36	188	1	-	NM_000350.3	gtaactcccttctccaacagTGAGACGCTGGCTTCTCTCACTCCCAACTCATTTATCTACCGGACCTATACACCTGAACAGTGCCCAACTCTGCCACCATCCCCTCCCCATGTGGATGCCGTCCTCTCCCTGCTCCAGCTGCCTCTGCTGCATGCAGGTCCTCCTCGTTCTGCTCTGGCTCTGATACCCTGCACCAGATCAGCCTCCTgtaaggatatctttctcatc	94016397	94016624	7.16	4.84	gtaactcccttctccaacagTGAGACGCTGGCTTCTCTCACTCCCAACTCATTTATCTACCGGACCTATACACCTGAACAGTGCCCAACTCTGCCACCATCCCCTCCCCATGTGGATGCCGTCCTCTCCCTGCTCCAGCTGCCTCTGCTGCATGCAGGTCCTCCTCGTTCTGCTCTGGCTCTGATACCCTGCACCAGATCAGCCTCCTgtaagtatatctttctcatc	7.16	7.52	c.5197-557G>T	tgtctctggccctgctgcagGCTGACCACTTCAGTGGATGCTGTGGTTGCCATCTGCGTGATTTTCTCCATGTCCTTCGTCCCAGCCAGCTTTGTCCTTTATTTGATCCAGGAGCGGGTGAACAAATCCAAGCACCTCCAGTTTATCAGTGGAGTGAGCCCCACCACCTACTGGGTGACCAACTTCCTCTGGGACATCgtaagtgtcagtttacagcg	94019562	94019779	6.89	10.44	178	tctcctcttctctttccgagATGAATTATTCCGTGAGTGCTGGGCTGGTGGTGGGCATCTTCATCGGGTTTCAGAAGAAAGCCTACACTTCTCCAGAAAACCTTCCTGCCCTTGTGGCACTGCTCCTGCTGTATGGgtaagccgtttgggccatta	94015719	94015874	4.75	8.84	116	D-SNV	Normal retina; Mini/midigene transfected HEK293T cells		Braun et al. 2013; Bauwens et al. 2019
ABCA4-36-2a	ABCA4	36	73	1	-	NM_000350.3	ctctcttctgtctacacgagGAAACACTCATAAATGCACGGGGAGGAGGTCAGAACCTGAAAGCCTTTCTTTGGATAAGAGCATCAACTGCAGgtaccacattggccctgtga	94018350	94018462	1.14	7.88	ctctcttctgtctacacaagGAAACACTCATAAATGCACGGGGAGGAGGTCAGAACCTGAAAGCCTTTCTTTGGATAAGAGCATCAACTGCAGgtaccacattggccctgtga	6.39	7.88	c.5196+1137G>A	tgtctctggccctgctgcagGCTGACCACTTCAGTGGATGCTGTGGTTGCCATCTGCGTGATTTTCTCCATGTCCTTCGTCCCAGCCAGCTTTGTCCTTTATTTGATCCAGGAGCGGGTGAACAAATCCAAGCACCTCCAGTTTATCAGTGGAGTGAGCCCCACCACCTACTGGGTGACCAACTTCCTCTGGGACATCgtaagtgtcagtttacagcg	94019562	94019779	6.89	10.44	178	tctcctcttctctttccgagATGAATTATTCCGTGAGTGCTGGGCTGGTGGTGGGCATCTTCATCGGGTTTCAGAAGAAAGCCTACACTTCTCCAGAAAACCTTCCTGCCCTTGTGGCACTGCTCCTGCTGTATGGgtaagccgtttgggccatta	94015719	94015874	4.75	8.84	116	A-SNV	Human retina	Also observed in normal retina.	Braun et al. 2013
ABCA4-36-2b	ABCA4	36	73	1	-	NM_000350.3	ctctcttctgtctacacgagGAAACACTCATAAATGCACGGGGAGGAGGTCAGAACCTGAAAGCCTTTCTTTGGATAAGAGCATCAACTGCAGgtaccacattggccctgtga	94018350	94018462	1.14	7.88	ctctcttctgtctacacgagGAAACACTCATAAATGCACGGGGAGGAGGTCAGAACCTGAAAGCCTTTCTTTGGATAAGAGCATCAACTGCAGgtaacacattggccctgtga	1.14	8.88	c.5196+1216C>A	tgtctctggccctgctgcagGCTGACCACTTCAGTGGATGCTGTGGTTGCCATCTGCGTGATTTTCTCCATGTCCTTCGTCCCAGCCAGCTTTGTCCTTTATTTGATCCAGGAGCGGGTGAACAAATCCAAGCACCTCCAGTTTATCAGTGGAGTGAGCCCCACCACCTACTGGGTGACCAACTTCCTCTGGGACATCgtaagtgtcagtttacagcg	94019562	94019779	6.89	10.44	178	tctcctcttctctttccgagATGAATTATTCCGTGAGTGCTGGGCTGGTGGTGGGCATCTTCATCGGGTTTCAGAAGAAAGCCTACACTTCTCCAGAAAACCTTCCTGCCCTTGTGGCACTGCTCCTGCTGTATGGgtaagccgtttgggccatta	94015719	94015874	4.75	8.84	116	D-SNV	Human retina	Also observed in normal retina.	Braun et al. 2013
ABCA4-36-3a	ABCA4	36	177	1	-	NM_000350.3	tcaaccccaatttattctagGTGTCTTGAGTAGTAAAATCTCAACATTTTAAGACCAACATGAGCCTCCATTTCATGTGATGATAAGATATACCAACTGATGGAGACCAACACAAATGACCTTCTCATCCATGGTTTTTTAAAATGATGGTGAATATTGGAATTCCTGAAGATATGATTTCTATCTTACTCAGCTTAgtaagcagctatcacttaac	94018506	94018722	8.14	4.41	tcaaccccaatttattctagGTGTCTTGAGTAGTAAAATCTCAACATTTTAAGACCAACATGAGCCTCCATTTCATGTGATGATAAGATATACCAACTGATGGAGACCAACACAAATGACCTTCTCATCCATGGTTTTTTAAAATGATGGTGAATATTGGAATTCCTGAAGATATGATTTCTATCTTACTCAGCTTGgtaagcagctatcacttaac	8.14	8.72	c.5196+1056A>G	tgtctctggccctgctgcagGCTGACCACTTCAGTGGATGCTGTGGTTGCCATCTGCGTGATTTTCTCCATGTCCTTCGTCCCAGCCAGCTTTGTCCTTTATTTGATCCAGGAGCGGGTGAACAAATCCAAGCACCTCCAGTTTATCAGTGGAGTGAGCCCCACCACCTACTGGGTGACCAACTTCCTCTGGGACATCgtaagtgtcagtttacagcg	94019562	94019779	6.89	10.44	178	tctcctcttctctttccgagATGAATTATTCCGTGAGTGCTGGGCTGGTGGTGGGCATCTTCATCGGGTTTCAGAAGAAAGCCTACACTTCTCCAGAAAACCTTCCTGCCCTTGTGGCACTGCTCCTGCTGTATGGgtaagccgtttgggccatta	94015719	94015874	4.75	8.84	116	D-SNV	Human retina		Braun et al. 2013
ABCA4-36-3b	ABCA4	36	129	1	-	NM_000350.3	tcaaccccaatttattctagGTGTCTTGAGTAGTAAAATCTCAACATTTTAAGACCAACATGAGCCTCCATTTCATGTGATGATAAGATATACCAACTGATGGAGACCAACACAAATGACCTTCTCATCCATGGTTTTTTAAAATGATGgtgaatattggaattcctga	94018554	94018722	8.14	3.54	tcaaccccaatttattctagGTGTCTTGAGTAGTAAAATCTCAACATTTTAAGACCAACATGAGCCTCCATTTCATGTGATGATAAGATATACCAACTGATGGAGACCAACACAAATGACCTTCTCATCCATGGTTTTTTAAAATGATGgtgagtattggaattcctga	8.14	10.13	c.5196+1013A>G	tgtctctggccctgctgcagGCTGACCACTTCAGTGGATGCTGTGGTTGCCATCTGCGTGATTTTCTCCATGTCCTTCGTCCCAGCCAGCTTTGTCCTTTATTTGATCCAGGAGCGGGTGAACAAATCCAAGCACCTCCAGTTTATCAGTGGAGTGAGCCCCACCACCTACTGGGTGACCAACTTCCTCTGGGACATCgtaagtgtcagtttacagcg	94019562	94019779	6.89	10.44	178	tctcctcttctctttccgagATGAATTATTCCGTGAGTGCTGGGCTGGTGGTGGGCATCTTCATCGGGTTTCAGAAGAAAGCCTACACTTCTCCAGAAAACCTTCCTGCCCTTGTGGCACTGCTCCTGCTGTATGGgtaagccgtttgggccatta	94015719	94015874	4.75	8.84	116	D-SNV	Midigene transfected HEK293T cells		Schulz et al. 2017 [PREDICTED]; Khan et al. 2020b
ABCA4-44-1a	ABCA4	44	173	1	-	NM_000350.3	actgtcttgctctttgtaagGCTGAAGTCCATTTCCCAGGCGGCTACACCCAACAGATGCTGAGCAGGCTGGGCCACCCTGGGATCCAAGACACAGAGAGAAAGAGCCCCTGTCTGGCGCCTGAAGCACATGCCAGAGGACAGGAGCCAGCAGGAGCCTGTTTCAGCCTAGCTGGGGATTTCATTCTGGAGGCgtgagatctgggagcccaag	94002062	94002274	5.04	1.2	actgtcttgctctttgtaagGCTGAAGTCCATTTCCCAGGCGGCTACACCCAACAGATGCTGAGCAGGCTGGGCCACCCTGGGATCCAAGACACAGAGAGAAAGAGCCCCTGTCTGGCGCCTGAAGCACATGCCAGAGGACAGGAGCCAGCAGGAGCCTGTTTCAGCCTAGCTGGGGATTTCATTCTGGAGGCgtgagttctgggagcccaag	5.04	7	c.6148-84A>T	aattgctttttttcttgcagTATTTTAACCAATATTTCTGAAGTCCATCAAAATATGGGCTACTGTCCTCAGTTTGATGCAATTGATGAGCTGCTCACAGGACGAGAACATCTTTACCTTTATGCCCGGCTTCGAGGTGTACCAGCAGAAGAAATCGAAAAGgtgaaaaatgttttgttgtg	94005421	94005602	9.13	4.51	142	catttctttctcttccctagGTTGCAAACTGGAGTATTAAGAGCCTGGGCCTGACTGTCTACGCCGACTGCCTGGCTGGCACGTACAGTGGGGGCAACAAGCGGAAACTCTCCACAGCCATCGCACTCATTGGCTGCCCACCGCTGGTGCTGCTGgtaactgcgggcttgggccg	94001838	94002012	12.46	5.45	135	D-SNV	Midigene transfected HEK293T cells	Exon 45 skip also observed.	Khan et al. 2020b
ABCA4-44-1b	ABCA4	44	221	1	-	NM_000350.3	ccttcctcctccactgctagCCATGGTCCAGGACGCTGGGCGAGACCCACTGTCTTGCTCTTTGTAAGGCTGAAGTCCATTTCCCAGGCGGCTACACCCAACAGATGCTGAGCAGGCTGGGCCACCCTGGGATCCAAGACACAGAGAGAAAGAGCCCCTGTCTGGCGCCTGAAGCACATGCCAGAGGACAGGAGCCAGCAGGAGCCTGTTTCAGCCTAGCTGGGGATTTCATTCTGGAGGCgtgagatctgggagcccaag	94002062	94002322	6.12	1.2	ccttcctcctccactgctagCCATGGTCCAGGACGCTGGGCGAGACCCACTGTCTTGCTCTTTGTAAGGCTGAAGTCCATTTCCCAGGCGGCTACACCCAACAGATGCTGAGCAGGCTGGGCCACCCTGGGATCCAAGACACAGAGAGAAAGAGCCCCTGTCTGGCGCCTGAAGCACATGCCAGAGGACAGGAGCCAGCAGGAGCCTGTTTCAGCCTAGCTGGGGATTTCATTCTGGAGGCgtgagttctgggagcccaag	6.12	7	c.6148-84A>T	agctctgtgttttctcctagTGCTTTGGCCTCCTGGGAGTGAATGGTGCCGGCAAAACAACCACATTCAAGATGCTCACTGGGGACACCACAGTGACCTCAGGGGATGCCACCGTAGCAGGCAAGAGgtgagtatcctgctcctcct	94007614	94007760	8.24	10.03	107	catttctttctcttccctagGTTGCAAACTGGAGTATTAAGAGCCTGGGCCTGACTGTCTACGCCGACTGCCTGGCTGGCACGTACAGTGGGGGCAACAAGCGGAAACTCTCCACAGCCATCGCACTCATTGGCTGCCCACCGCTGGTGCTGCTGgtaactgcgggcttgggccg	94001838	94002012	12.46	5.45	135	D-SNV	Midigene transfected HEK293T cells	Exclusively spliced to exon 43 5´. Exon 45 skip also observed.	Khan et al. 2020b
ABCC8-8-1	ABCC8	8	76	11	-	NM_001287174.3	gggagccttcttgttgtcagGCCCAACCCAAGCTGGCTGAAGAACACCCTGATGGCCTCCATTTGAGCACAACTAATGAAGGACTGGATGCCAGAGataagtccaggagggtgatg	17444306	17444421	2.8	2.9	gggagccttcttgttgtcagGCCCAACCCAAGCTGGCTGAAGAACACCCTGATGGCCTCCATTTGAGCACAACTAATGAAGGACTGGATGCCAGAGgtaagtccaggagggtgatg	2.8	11.08	c.1333-1013A>G	cactctgctctcatttctagACCAAGATTTACAATAAAATTATGCACCTGTCCACCTCCAACCTGTCCATGGGAGAAATGACTGCTGGACAGATCTGTAATCTGGTTGCCATCGACACCAATCAGCTCATGTGGTTTTTCTTCTTGTGCCCAAACCTCTGGGCTATGCCAGTACAGgtactagatgggctgagggg	17448496	17448691	10.56	7.64	156	acccatgaccccttcctcagATCATTGTGGGTGTGATTCTCCTCTACTACATACTCGGAGTCAGTGCCTTAATTGGAGCAGCTGTCATCATTCTACTGGCTCCTGTCCAGTACTTCGTGGCCACCAAGCTGTCTCAGGCCCAGCGGAGCACACTGgtgagtgcccaaaggtgtgt	17443158	17443332	7.68	10.1	135	D-SNV	LCLs		Flanagan et al. 2013
ABRAXAS1-5-1	ABRAXAS1	5	97	4	-	NM_139076.3	taccatctgttaatttatagGTGGGAAAATAATGGTCAGACAAGGAAATTAGAAGCCCAGTGTGGAATGATGACTTGTATTCTGGCACTGAAGATTTGCTCTTATTTACTACTTAAGgtggaaaaaaactttttttt	83469931	83470067	9.48	0.93	taccatctgttaatttatagGTTGGAAAATAATGGTCAGACAAGGAAATTAGAAGCCCAGTGTGGAATGATGACTTGTATTCTGGCACTGAAGATTTGCTCTTATTTACTACTTAAGgtggaaaaaaactttttttt	9.35	0.93	c.476+158G>T	ctttttattctgtatttcagAATGTGGTAGGTTGGTACAAATTCCGTCGTCATTCAGATCAGATCATGACGTTTAGAGAGAGGCTGCTTCACAAAAACTTGCAGGAGCATTTTTCAAACCAAGACCTTGTTTTTCTGCTATTAACACCAAGTATAATAACAGAAAGCTGCTCTACTCATCGACTGGAACATTCCTTATATAAACCTCAAAAAGGgtaaatgttggccagtcact	83470183	83470416	10.49	5.83	194	ctaaagttttattttgtcagACTTTTTCACAGGGTACCTTTAGTGGTTGCCAATCTGGGCATGTCTGAACAACTGGGTTATAAAACTGTATCAGGTTCCTGTATGTCCACTGGTTTTAGCCGAGCAGTACAAACACACAGgtaagattcaactgctttct	83469012	83469171	1.72	10.77	120	M-SNV	Whole blood		Moles-Fernández et al. 2021
ALDH7A1-7-1	ALDH7A1	7	36	5	-	NM_001182.5	ctgcaacctctgtcttccagGTTCAAGCGATTCTCCTGCCTCAGCCTCCTGAGTAGgtgggattacaggctcccac	126571345	126571420	8.69	3.27	ctgcaacctctgtcttccagGTTCAAGCGATTCTCCTGCCTCAGCCTCCTGAGTAGgtgcgattacaggctcccac	8.69	4.19	c.612-502G>C	tttgttttaaccttcttaagGAAAGGAGCTCCAACCACTTCCCTCATTAGTGTGGCTGTCACAAAgtaagtacatgtggctttct	126575400	126575484	6.48	9.72	45	aattgctttttcctttctagGATAATAGCCAAGGTTCTGGAGGACAACAAGCTGCCTGGTGCAATTTGTTCCTTGACTTGTGGTGGAGCAGATATTGGgtaggttactaggctgagag	126570762	126570879	12.4	6.86	78	D-SNV	Fibroblasts		Milh et al. 2012
ANAPC1-22-1	ANAPC1	22	95	2	-	NM_022662.4	tacaatgaaattcttttcagCCAAATGCAGATAGAAAATGCAGTATTCTCTGATGTGAAACCCATATGCAGGTTCTGCAGGGCCAGTTGCAGGACTTGAGCATGCACGGATTTGGgtacgcatggggtgtcctaa	111825351	111825485	5.03	6.74	tacaatgaaattcttttcagCCAAATGCAGATAGAAAATGCAGTATTCTCTGATGTGAAACCCATATGCAGGTTCTGCAGGGCCAGTTGCAGGACTTGAGCATGCACGGATTTGGgtacgtatggggtgtcctaa	5.03	7.7	c.2705-198C>T	ttaattttcttcctttgcagAGTATTGCACTGTACATACTTGGTGATGAGAGCTTGGTTTCTGATGAATCCTCACAGTATTTAACCAGAATAACTATAGgtaagttggtgcaatgttgc	111825757	111825875	11.54	9.66	79	ttcattttgttgccttttagCCCCCCAGAAGTTGCAAGTAGAACAAGAGGAAAACAGgtgacttttatttagactgt	111825111	111825187	8.85	6.6	37	D-SNV	Fibroblasts		Ajeawung et al. 2019
APC-6-1	APC	6	127	5	+	NM_000038.6	atttctttttgtatttttagTAGAGACGGGGTTTCACTGTGTTGGCCAGAGTGGTCTCAATCTTCTGACCTAGTGATCCATCTGCCTCGGCCTCCTGAAGTGCTGGGATTGCAGGCGTGAGCCACCGTGCCCGGCAGCGAACACAACttgagttttctgttctttgt	112790493	112790659	6.67	1.03	atttctttttgtatttttagTAGAGACGGGGTTTCACTGTGTTGGCCAGAGTGGTCTCAATCTTCTGACCTAGTGATCCATCTGCCTCGGCCTCCTGAAGTGCTGGGATTGCAGGCGTGAGCCACCGTGCCCGGCAGCGAACACAACgtgagttttctgttctttgt	6.67	9.54	c.646-1806T>G	tttattatttgtggttttagTTTTCCTTACAAACAGATATGACCAGAAGGCAATTGGAATATGAAGCAAGGCAAATCAGAGTTGCGATGGAAGAACAACTAGGTACCTGCCAGGATATGGAAAAACGAGCACAGgtaagttacttgtttctaag	112780770	112780923	7.26	10.86	114	ggtttcttgttttattttagCGAAGAATAGCCAGAATTCAGCAAATCGAAAAGGACATACTTCGTATACGACAGCTTTTACAGTCCCAAGCAACAGAAGCAGAGgttagtaaattgcctttctt	112792426	112792549	8.24	7.15	84	D-SNV	Blood		Nieminen et al. 2016
APC-11-1a	APC	11	83	5	+	NM_000038.6	ggtttttctttgatttctagGTTCATTTTGTACATGTGGTATTTATAAATTGCATCATGCTGAACCATCTCATGTGAACTGGATCTCTCTAGTCATGCCACAAgcaagaaccatacgcttaat	112822618	112822740	9.09	-0.15	ggtttttctttgatttctagGTTCATTTTGTACATGTGGTATTTATAAATTGCATCATGCTGAACCATCTCATGTGAACTGGATCTCTCTAGTCATGCCACAAgtaagaaccatacgcttaat	9.09	7.61	c.1408+731C>T	atgttgattttatttttcagTGCCAGCTCCTGTTGAACATCAGATCTGTCCTGCTGTGTGTGTTCTAATGAAACTTTCATTTGATGAAGAGCATAGACATGCAATGAATGAACTAGgtaagacaaaaatgtttttt	112821876	112822011	9.72	9.14	96	tcttgccctttttaaattagGGGGACTACAGGCCATTGCAGAATTATTGCAAGTGGACTGTGAAATGTATGGGCTTACTAATGACCACTACAGTATTACACTAAGACGATATGCTGGAATGGCTTTGACAAACTTGACTTTTGGAGATGTAGCCAACAAGgtatgtttttataacatgta	112827088	112827267	8.08	9.79	140	D-SNV	Blood		Spier et al. 2012; Nieminen et al. 2016
APC-11-1b	APC	11	83	5	+	NM_000038.6	ggtttttctttgatttctagGTTCATTTTGTACATGTGGTATTTATAAATTGCATCATGCTGAACCATCTCATGTGAACTGGATCTCTCTAGTCATGCCACAAgcaagaaccatacgcttaat	112822618	112822740	9.09	GC	ggtttttctttgatttctagGTTCATTTTGTACATGTGGTATTTATAAATTGCATCATGCTGAACCATCTCATGTGAACTGGATCTCTCTAGTCATGCCACAGgcaagaaccatacgcttaat	9.09	GC	c.1408+729A>G	atgttgattttatttttcagTGCCAGCTCCTGTTGAACATCAGATCTGTCCTGCTGTGTGTGTTCTAATGAAACTTTCATTTGATGAAGAGCATAGACATGCAATGAATGAACTAGgtaagacaaaaatgtttttt	112821876	112822011	9.72	9.14	96	tcttgccctttttaaattagGGGGACTACAGGCCATTGCAGAATTATTGCAAGTGGACTGTGAAATGTATGGGCTTACTAATGACCACTACAGTATTACACTAAGACGATATGCTGGAATGGCTTTGACAAACTTGACTTTTGGAGATGTAGCCAACAAGgtatgtttttataacatgta	112827088	112827267	8.08	9.79	140	D-SNV	Blood		Nieminen et al. 2016
APC-11-1c	APC	11	83	5	+	NM_000038.6	ggtttttctttgatttctagGTTCATTTTGTACATGTGGTATTTATAAATTGCATCATGCTGAACCATCTCATGTGAACTGGATCTCTCTAGTCATGCCACAAgcaagaaccatacgcttaat	112822618	112822740	9.09	GC	ggtttttctttgatttctagGTTCATTTTGTACATGTGGTATTTATAAATTGCATCATGCTGAACCATCTCATGTGAACTGGATCTCTCTAGTCATGCCACAAgcaagtaccatacacttaat	9.09	GC	c.1408+735A>T; c.1408+743G>A (rs2545162)	atgttgattttatttttcagTGCCAGCTCCTGTTGAACATCAGATCTGTCCTGCTGTGTGTGTTCTAATGAAACTTTCATTTGATGAAGAGCATAGACATGCAATGAATGAACTAGgtaagacaaaaatgtttttt	112821876	112822011	9.72	9.14	96	tcttgccctttttaaattagGGGGACTACAGGCCATTGCAGAATTATTGCAAGTGGACTGTGAAATGTATGGGCTTACTAATGACCACTACAGTATTACACTAAGACGATATGCTGGAATGGCTTTGACAAACTTGACTTTTGGAGATGTAGCCAACAAGgtatgtttttataacatgta	112827088	112827267	8.08	9.79	140	D-SNV	Leukocytes	SNP rs2545162 observed on same allele.	Spier et al. 2012
AR-6-1	AR	6	85	X	+	NM_000044.6	atttacttgactcctttcagATCGGATCCAGCTATCCTTTCCCCTGAGATCTCCCTGACAGACTGAAGGCCCCAAGCACACAGACTTCAACTAACAGGAAGCCAAgtagatggttccctgtgggg	67722605	67722729	9.24	0.76	atttacttgactcctttcagATCGGATCCAGCTATCCTTTCCCCTGAGATCTCCCTGACAGACTGAAGGCCCCAAGCACACAGACTTCAACTAACAGGAAGCCAGgtagatggttccctgtgggg	9.24	7.25	c.2450-118A>G	tctgtgtatctccttcccagGTACCGCATGCACAAGTCCCGGATGTACAGCCAGTGTGTCCGAATGAGGCACCTCTCTCAAGAGTTTGGATGGCTCCAAATCACCCCCCAGGAATTCCTGTGCATGAAAGCACTGCTACTCTTCAGCATTAgtaagtgcctagaagtgcag	67721813	67721983	10.41	7.79	131	ctgtcttcatcccacatcagTTCCAGTGGATGGGCTGAAAAATCAAAAATTCTTTGATGAACTTCGAATGAACTACATCAAGGAACTCGATCGTATCATTGCATGCAAAAGAAAAAATCCCACATCCTGCTCAAGACGCTTCTACCAGCTCACCAAGCTCCTGGACTCCGTGCAGCCTgtaagcaaacgatggagggt	67722807	67723004	4.75	3.69	158	D-SNV	Labial fibroblasts	Also observed as exon 7 fusion. Patients present as female.	Känsäkoski et al. 2016
ARHGEF9-6-1	ARHGEF9	6	48	X	-	NM_015185.3	attctctcttataattctagTGTGAAAATACTCCTTTCATTTCTCATGGAGGCACTGGACCATGTAATgtaagtggaaaaactacagg	ch18-:28650464	ch18-:28650551	7.14	8.62	attctctcttataattctagTGTGAAAATACTCCTTTCATTTCTCATGGAGGCACTGGACCATGTAATgtaagtggaaaaactacagg	7.14	8.62	Balanced translocation with Chr18 (upstream)	gcactcttttgttttcacagTGACTACAGGTATGTGGCAGCTGCTTTGGCTGTCATGAGAAATGTGACTCAGCAGATCAACGAACGCAAGCGACGTTTAGAGAATATTGACAAGATTGCTCAGTGGCAGGCTTCTGTCCTAGACTGGGAGgtaggaaacttaccaaccag	63674018	63674187	8.11	8.24	130	tgtctctattaaaattacagAAATTAGCCAGGAATGGTGGAAGATGCCTGTAATCCCAGCTACTTGGGAGGCTGAGGCAGGAGAATAGCTTGAACCTGGGAGGCGGAGGTTGCAGCGAGCAGAGATAGCGACATTAAACTCCAGCCTGAGTGACAGAGCAAGACTCTGTCTC[Poly-A]	ch18-:28648635	ch18-:28648826	5.88	Poly-A		ENCO	LCLs	3´ exon is ARHGEF9-6-2	Kalscheuer et al. 2008
ARHGEF9-6-2	ARHGEF9	6	141	X	-	NM_015185.3	tgtctctattaaaattacagAAATTAGCCAGGAATGGTGGAAGATGCCTGTAATCCCAGCTACTTGGGAGGCTGAGGCAGGAGAATAGCTTGAACCTGGGAGGCGGAGGTTGCAGCGAGCAGAGATAGCGACATTAAACTCCAGCCTGAGTGACAGAGCAAGACTCTGTCTCAaaaaaaaaaaagaaggtaa	ch18-:28648635	ch18-:28648826	5.88	-	tgtctctattaaaattacagAAATTAGCCAGGAATGGTGGAAGATGCCTGTAATCCCAGCTACTTGGGAGGCTGAGGCAGGAGAATAGCTTGAACCTGGGAGGCGGAGGTTGCAGCGAGCAGAGATAGCGACATTAAACTCCAGCCTGAGTGACAGAGCAAGACTCTGTCTCA[Poly-A]	5.88	-	Balanced 5´ translocation with chr18 (Breakpoint is 41285 nt 5´ of PE)	attctctcttataattctagTGTGAAAATACTCCTTTCATTTCTCATGGAGGCACTGGACCATGTAATgtaagtggaaaaactacagg	ch18-:28650464	ch18-:28650551	7.14	8.62	48	-	-	-	-	-	-	DIST5	LCLs	5´ exon is ARHGEF9-6-1	Kalscheuer et al. 2008
ATM-10-1	ATM	10	218	11	+	NM_001351834.2	tctttgttttcctgttttagAGGAATCGTTTGGTGACTAAAGAGCAAGGATGTACAAGATAACTCAGAAATAAAATATTGCTAAATATATATATATATATATATATATTTTCTGAGACGGAGGCTCACTCTGTCACCCAGGCTGGAGTGCAGTGGCACAATCTTGGCTCACTACAACCTCCACCTCCCAGGTTCAAGCAGTTATCCTGCCTCAGCGTCCTGAGTAGCTGGGATTCCAGgcatgtgccaccatgcccgg	108250058	108250315	10.51	2.05	tctttgttttcctgttttagAGGAATCGTTTGGTGACTAAAGAGCAAGGATGTACAAGATAACTCAGAAATAAAATATTGCTAAATATATATATATATATATATATATTTTCTGAGACGGAGGCTCACTCTGTCACCCAGGCTGGAGTGCAGTGGCACAATCTTGGCTCACTACAACCTCCACCTCCCAGGTTCAAGCAGTTATCCTGCCTCAGCGTCCTGAGTAGCTGGGATTCCAGgtatgtgccaccatgcccgg	10.51	9.8	c.1236-404C>T	gatttatttttattttacagGTTTTTAATGAAGATACCAGATCCTTGGAGATTTCTCAATCTTACACTACTACACAAAGAGAATCTAGTGATTACAGTGTCCCTTGCAAAAGGAAGAAAATAGAACTAGGCTGGGAAGTAATAAAAGATCACCTTCAGAAGTCACAGAATGATTTTGATCTTGTGCCTTGgtaaagtgttaccattttct	108248913	108249122	10.82	4.05	170	tcctttttttttttttttagGCTACAGATTGCAACCCAATTAATATCAAAGTATCCTGCAAGTTTACCTAACTGTGAGCTGTCTCCATTACTGATGATACTATCTCAGCTTCTACCCCAACAGCGACATGGGGAACGTACACCATATGTGTTACGATGCCTTACGGAAGTTGCATTGTGTCAAGACAAGAGGTCAAACCTAGAAAGCTCACAAAAGTCAGATTTATTAAAACTCTGGAATAAAATTTGGTGTATTACCTTTCGTGGTATAAGTTCTGAGCAAATACAAGCTGAAAACTTTGGCTTACTTGGAGCCATAATTCAGGGTAGTTTAGTTGAGGTTGACAGAGAATTCTGGAAGTTATTTACTGGGTCAGCCTGCAGACCTTCATGgtaagtt…	108250681	108251092	12.07	11.01	372	D-SNV	LCLs	Reported as c.1236-405C>T, 212nt	Cavalieri et al. 2013
ATM-13-1a	ATM	13	90	11	+	NM_001351834.2	attttttctctatctattagTAAAATTTGCTACTGAATAATGACATTTGATATAAGTAGGTCTCAAAGTCCGAAGAAGAGAAGCATTTAAAAGAATAATCTATTAATTATataagtagtctttgaatgat	108253581	108253710	6.05	-1.49	attttttctctatctattagTAAAATTTGCTACTGAATAATGACATTTGATATAAGTAGGTCTCAAAGTCCGAAGAAGAGAAGCATTTAAAAGAATAATCTATTAATTATgtaagtagtctttgaatgat	6.05	6.69	c.1899-123A>G	tgtcctttgttttgttatagTAATTTTCCTCATCTTGTACTGGAGAAAATTCTTGTGAGTCTCACTATGAAAAACTGTAAAGCTGCAATGAATTTTTTCCAAAGCGTGCCAGAATGgtaatttaagttcattagca	108251817	108252915	8.72	6.49	96	aagatcttactttcttgaagTGAACACCACCAAAAAGATAAAGAAGAACTTTCATTCTCAGAAGTAGAAGAACTATTTCTTCAGACAACTTTTGACAAGATGGACTTTTTAACCATTGTGAGAGAATGTGGTATAGAAAAGCACCAGTCCAGTATTGGCTTCTCTGTCCACCAGAATCTCAAGGAATCACTGGATCGCTGTCTTCTGGGATTATCAGAACAGCTTCTGAATAATTACTCATCTGAGgtgagattttttaaaaaaag	108253794	108254059	2.57	7.66	226	D-SNV	Whole blood		Moles-Fernández et al. 2021
ATM-13-1b	ATM	13	54	11	+	NM_001351834.2	ataatgacatttgatataagTAGGTCTCAAAGTCCGAAGAAGAGAAGCATTTAAAAGAATAATCTATTAATTATataagtagtctttgaatgat	108253617	108253710	-3.69	-1.49	ataatgacatttgatataagTAGGTCTCAAAGTCCGAAGAAGAGAAGCATTTAAAAGAATAATCTATTAATTATgtaagtagtctttgaatgat	-3.69	6.69	c.1899-123A>G	tgtcctttgttttgttatagTAATTTTCCTCATCTTGTACTGGAGAAAATTCTTGTGAGTCTCACTATGAAAAACTGTAAAGCTGCAATGAATTTTTTCCAAAGCGTGCCAGAATGgtaatttaagttcattagca	108251817	108252915	8.72	6.49	96	aagatcttactttcttgaagTGAACACCACCAAAAAGATAAAGAAGAACTTTCATTCTCAGAAGTAGAAGAACTATTTCTTCAGACAACTTTTGACAAGATGGACTTTTTAACCATTGTGAGAGAATGTGGTATAGAAAAGCACCAGTCCAGTATTGGCTTCTCTGTCCACCAGAATCTCAAGGAATCACTGGATCGCTGTCTTCTGGGATTATCAGAACAGCTTCTGAATAATTACTCATCTGAGgtgagattttttaaaaaaag	108253794	108254059	2.57	7.66	226	D-SNV	Whole blood		Moles-Fernández et al. 2021
ATM-13-1c	ATM	13	51	11	+	NM_001351834.2	atgacatttgatataagtagGTCTCAAAGTCCGAAGAAGAGAAGCATTTAAAAGAATAATCTATTAATTATataagtagtctttgaatgat	108253620	108253710	2.28	-1.49	atgacatttgatataagtagGTCTCAAAGTCCGAAGAAGAGAAGCATTTAAAAGAATAATCTATTAATTATgtaagtagtctttgaatgat	2.28	6.69	c.1899-123A>G	tgtcctttgttttgttatagTAATTTTCCTCATCTTGTACTGGAGAAAATTCTTGTGAGTCTCACTATGAAAAACTGTAAAGCTGCAATGAATTTTTTCCAAAGCGTGCCAGAATGgtaatttaagttcattagca	108251817	108252915	8.72	6.49	96	aagatcttactttcttgaagTGAACACCACCAAAAAGATAAAGAAGAACTTTCATTCTCAGAAGTAGAAGAACTATTTCTTCAGACAACTTTTGACAAGATGGACTTTTTAACCATTGTGAGAGAATGTGGTATAGAAAAGCACCAGTCCAGTATTGGCTTCTCTGTCCACCAGAATCTCAAGGAATCACTGGATCGCTGTCTTCTGGGATTATCAGAACAGCTTCTGAATAATTACTCATCTGAGgtgagattttttaaaaaaag	108253794	108254059	2.57	7.66	226	D-SNV	Whole blood		Moles-Fernández et al. 2021
ATM-17-1	ATM	17	95	11	+	NM_001351834.2	atataagaaataattttgagGGAGGAGCCAAGATGGCCGAATAGGAACAGCTCCGGTCTACAGCTCCCAGCGTGAACGACGCAGAAGACGGGTGATTTCTGCATTTCCATCTGAGgtaccgggttcatctcacta	108260610	108260744	-10.7	8.5	atataagaaataattttcagGGAGGAGCCAAGATGGCCGAATAGGAACAGCTCCGGTCTACAGCTCCCAGCGTGAACGACGCAGAAGACGGGTGATTTCTGCATTTCCATCTGAGgtaccgggttcatctcacta	2.64	8.5	c.2466+1552G>C	tttgtttgtcttaattgcagAAGAGTCCAAATAAGATTGCATCTGGCTTTTTCCTGCGATTGTTAACATCAAAGCTAATGAATGACATTGCAGATATTTGTAAAAGTTTAgtaagtatgcttcctgtttt	108258966	108259095	8.06	7.79	90	tgagtgctttttatttttagGTGCCATTAATCCTTTAGCTGAAGAATATCTGTCAAAGCAAGATCTACTTTTCTTAGACATGCTCAAGTTCTTGTGTTTGTGTGTAACTACTGCTCAGACCAATACTGTGTCCTTTAGGGCAGCTGATATTCGGAGGAAATTGTTAATGTTAATTGATTCTAGCACGCTAGAACCTACCAAATCCCTCCACCTGCATATGgtgagttacgttaaatgaag	108268390	108268629	9.9	10.13	200	A-SNV	Whole blood		Moles-Fernández et al. 2021
ATM-17-2	ATM	17	58	11	+	NM_001351834.2	tttctattatttctctgtagAAACATTCAAAATTGTAGTCAACATCAACATTCACATGTTATGAATGCCTGTTTAATTataagtatttttccaggtag	108267948	108268045	9.73	0.36	tttctattatttctctgtagAAACATTCAAAATTGTAGTCAACATCAACATTCACATGTTATGAATGCCTGTTTAATTgtaagtatttttccaggtag	9.73	8.54	c.2467-384A>G	tttgtttgtcttaattgcagAAGAGTCCAAATAAGATTGCATCTGGCTTTTTCCTGCGATTGTTAACATCAAAGCTAATGAATGACATTGCAGATATTTGTAAAAGTTTAgtaagtatgcttcctgtttt	108258966	108259095	8.06	7.79	90	tgagtgctttttatttttagGTGCCATTAATCCTTTAGCTGAAGAATATCTGTCAAAGCAAGATCTACTTTTCTTAGACATGCTCAAGTTCTTGTGTTTGTGTGTAACTACTGCTCAGACCAATACTGTGTCCTTTAGGGCAGCTGATATTCGGAGGAAATTGTTAATGTTAATTGATTCTAGCACGCTAGAACCTACCAAATCCCTCCACCTGCATATGgtgagttacgttaaatgaag	108268390	108268629	9.9	10.13	200	D-SNV	LCLs or activated T-cells (not specified for this line)		Nakamura et al. 2011
ATM-18-1	ATM	18	65	11	+	NM_001351834.2	attttctctaatcctcacagTTATCTGGCCAGGTAAGTGATATATCTTCACTCTACTGATGAGGGTACGAAGGCCCTAGATGACATAAGgcaagttttttaccagaaaa	108270451	108270559	7.49	GC	attttctctaatcctcacagTTATCTGGCCAGGTGATATATCTTCACTCTACTGATGAGGGTACGAAGGCCCTAGATGACATAAGgcaagttttttaccagaaaa	7.49	GC	c.2639-579_2639-576del	tgagtgctttttatttttagGTGCCATTAATCCTTTAGCTGAAGAATATCTGTCAAAGCAAGATCTACTTTTCTTAGACATGCTCAAGTTCTTGTGTTTGTGTGTAACTACTGCTCAGACCAATACTGTGTCCTTTAGGGCAGCTGATATTCGGAGGAAATTGTTAATGTTAATTGATTCTAGCACGCTAGAACCTACCAAATCCCTCCACCTGCATATGgtgagttacgttaaatgaag	108268390	108268629	9.9	10.13	200	tttccctcctaccatcttagTATCTAATGCTTTTAAAGGAGCTTCCTGGAGAAGAGTACCCCTTGCCAATGGAAGATGTTCTTGAACTTCTGAAACCACTATCgtaagaaattaaaaccttat	108271044	108271166	8.07	6.29	83	M-OTH	LCLs (HA174)		Pagani et al. 2002
ATM-27-1a	ATM	27	29	11	+	NM_001351834.2	ttcatactttttcctcttagTCTACAGGTTGGCTGCATAGAAGAAAAAGgtagagttatttataatctt	108287390	108287458	7.71	6.38	ttcatactttttcctctcagTCTACAGGTTGGCTGCATAGAAGAAAAAGgtagagttatttataatctt	8.12	6.38	c.3994-193C>T (rs609261)	ttaaatttttctatttttagATCTTGTTATAAGGTTTTGATTCCACATCTGGTGATTAGAAGTCATTTTGATGAGGTGAAGTCCATTGCTAATCAGATTCAAGAGGACTGGAAAAGTCTTCTAACAGACTGCTTTCCAAAGATTCTTGTAAATATTCTTCCTTATTTTGCCTATGAGGGTACCAGAGACAGTGGGATGGCACAGCAAAGAGAGACTGCTACCAAGGTCTATGATATGCTTAAAAGTGAAAACTTATTGGGAAAACAGgtatggcttcaatttttatg	108284207	108284493	9.94	9.99	247	ttaattttgtgcccttgcagATTGATCACTTATTCATTAGTAATTTACCAGAGATTGTGGTGGAGTTATTGATGACGTTACATGAGCCAGCAAATTCTAGTGCCAGTCAGAGCACTGACCTCTGTGACTTTTCAGGgtatgtacattttaaactta	108287580	108287735	11.38	8.34	116	A-SNP	LCLs; Peripheral blood		Coutinho et al. 2005; Kralovicova et al. 2016; Landrith et al. 2020
ATM-27-1b	ATM	27	112	11	+	NM_001351834.2	ttcatactttttcctcttagTCTACAGGTTGGCTGCATAGAAGAAAAAGGTAGAGTTATTTATAATCTTGTAAATCTTGGACTTTGAGTCATCTATTTTCTTTTACAGTCATCGAATACTTTTGGAAATAAGgtaatatatgccttttgagc	108287390	108287541	7.71	8.49	ttcatactttttcctcttagTCTACAGGTTGGCTGCATAGAAGAAAAAGGTGGAGTTATTTATAATCTTGTAAATCTTGGACTTTGAGTCATCTATTTTCTTTTACAGTCATCGAATACTTTTGGAAATAAGgtaatatatgccttttgagc	7.71	8.49	c.3994-159A>G	ttaaatttttctatttttagATCTTGTTATAAGGTTTTGATTCCACATCTGGTGATTAGAAGTCATTTTGATGAGGTGAAGTCCATTGCTAATCAGATTCAAGAGGACTGGAAAAGTCTTCTAACAGACTGCTTTCCAAAGATTCTTGTAAATATTCTTCCTTATTTTGCCTATGAGGGTACCAGAGACAGTGGGATGGCACAGCAAAGAGAGACTGCTACCAAGGTCTATGATATGCTTAAAAGTGAAAACTTATTGGGAAAACAGgtatggcttcaatttttatg	108284207	108284493	9.94	9.99	247	ttaattttgtgcccttgcagATTGATCACTTATTCATTAGTAATTTACCAGAGATTGTGGTGGAGTTATTGATGACGTTACATGAGCCAGCAAATTCTAGTGCCAGTCAGAGCACTGACCTCTGTGACTTTTCAGGgtatgtacattttaaactta	108287580	108287735	11.38	8.34	116	M-SNV	LCLs	Exon 29 fusion also seen. Patient also had g.901G>A mutation causing exon 9 skip. Likely that mutation actually abolishes natural splice site of shorter PE isoform.	Coutinho et al. 2005
ATM-39-1	ATM	39	137	11	+	NM_001351834.2	ctttgagtcattcatttcagACTTACCATTGGGGTAGAATGGTGTTGACATTAGCAGGAGTTGGAGAAGATAAAAATTCTTCATATTCCATTTTAATGCTGAATAAGATCCTGAAGAATATTCCTGGAGAAAGTATGAATGGGATATAGAAAAACGGgtaaagacatgcattcaagt	108308949	108309125	5.42	6.23	ctttgagtcattcatttcagACTTACCATTGGGGTAGAATGGTGTTGACATTAGCAGGAGTTGGAGAAGATAAAAATTCTTCATATTCCATTTTAATGCTGAATAAGATCCTGAAGAATATTCCTGGAGAAAGTATGAATGGGATATAGAAAAACGGgtaaggacatgcattcaagt	5.42	10.17	c.5763-1050A>G	gagatatttttgtttgtcagAGTCAGAGCACTTTTTCCGATGCTGTTTGGATAAAAAATCACAAAGAACAATGCTTGCTGTTGTGGACTACATGAGAAGACAAAAGAGgtaatgtaatgagtgttgct	108307877	108308004	4.9	8.73	88	tatatctcatttttctttagACCTTCTTCAGGAACAATTTTTAATGATGCTTTCTGGCTGGATTTAAATTATCTAGAAGTTGCCAAGGTAGCTCAGTCTTGTGCTGCTCACTTTACAGCTTTACTCTATGCAGAAATCTATGCAGATAAGAAAAGTATGGATGATCAAGAGAAAAGgtaatggaatttagaatttt	108310140	108310335	8.8	8.99	156	D-SNV	LCLs		McConville et al. 1996; Sutton et al. 2004
ATM-62-1	ATM	62	102	11	+	NM_001351834.2	atttgcatctccacctacaaTAACTGTCACCTTTAAACACACCCTCCGGGAGGAGGAGCCAAGATGGCCGAATAGGAACAGCTCCGGTATACAGCTCCCAGCGTGAGCGATGCAGAAGACAGgtgatttctgcatttccatc	108356884	108357025	-2.07	5.95	atttgcatctccacctacagTAACTGTCACCTTTAAACACACCCTCCGGGAGGAGGAGCCAAGATGGCCGAATAGGAACAGCTCCGGTATACAGCTCCCAGCGTGAGCGATGCAGAAGACAGgtgatttctgcatttccatc	6.68	5.95	c.8850+2029A>G	tataatgtgtttgactctagATGCTGTGAGAAAACCATGGAAGTGATGAGAAACTCTCAGGAAACTCTGTTAACCATTGTAGAGgtaaagtattttataaggaa	108354791	108354894	8.29	8.27	64	catatgttctctctgtttagGTCCTTCTATATGATCCACTCTTTGACTGGACCATGAATCCTTTGAAAGCTTTGTATTTACAGCAGAGGCCGGAAGATGAAACTGAGCTTCACCCTACTCTGAATGCAGATGACCAAGAATGCAAACGAAATCTCAGgtgagcagtattttaagaag	108365062	108365238	11.33	9.6	137	A-SNV	Whole blood		Moles-Fernández et al. 2021
ATP7A-10-1	ATP7A	10	98	X	+	NM_000052.7	aatattttgtgtacttttagGCTGGGCGCGGTGGCTCATGCCTGTAATCCCAGCGCTTTGGGAGGCCGAGGTGGGTGGATCACGAGGTCAGGAGTTTGAGACCGGCCTGGCCAACATGgtgaaccccatctctactaa	78014107	78014244	8.19	1.72	aatattttgtgtacttttagGCTGGGCGCGGTGGCTCATGCCTGTAATCCCAGCGCTTTGGGAGGCCGAGGTGGGTGGATCACGAGGTCAGGAGTTTGAGACCGGCCTGGCCAACATGgtgagccccatctctactaa	8.19	8.27	c.2406+1117A>G	ttatcattcctatattgcagTTTTTCGGAGGCTGGTACTTCTACATTCAGGCTTATAAAGCACTGAAGCATAAGACAGCAAATATGGACGTACTGATTGTGCTGGCAACCACCATTGCATTTGCCTACTCTTTGATTATTCTTCTAGTTGCAATGTATGAGAGAGCCAAAGTGAACCCTATTACTTTCTTTGACACACCCCCTATGCTGTTTGTGTTTATTGCACTAGGCCGATGGCTGGAACATATAGCAAAGgtaaagtaagaaagggtgac	78012859	78013132	8.44	9.06	234	gtgtttgttttaatttatagGGCAAAACATCAGAGGCTCTTGCAAAGTTAATTTCACTACAAGCTACAGAAGCAACTATTGTAACTCTTGATTCTGATAATATCCTCCTCAGgtatttatcttcactcttcc	78014642	78014773	10.24	7.51	92	D-SNV	Fibroblasts		Yasmeen et al. 2014
ATP7A-14-1	ATP7A	14	69	X	+	NM_000052.7	tttgatttttttaattatagCCATTCTGACTGGTGTGAAGGGGTATTTCATTGTGGTTTTAAGTTGCATTTCCCTGATGATTAGTGATGttgagtattttttcatgtgt	78023470	78023578	5.75	1.62	tttgatttttttaattatagCCATTCTGACTGGTGTGAAGGGGTATTTCATTGTGGTTTTAAGTTGCATTTCCCTGATGATTAGTGATGgtgagtattttttcatgtgt	5.75	10.13	c.2916+2480T>G	gttgttatttttaattctagGCTCCTATCCAGCAGTTTGCAGACAAACTCAGTGGCTATTTTGTTCCTTTTATTGTTTTTGTTTCCATTGCCACCCTCTTGGTATGGATTGTAATTGGATTTCTGAATTTTGAAATTGTGGAAACCTACTTTCCTgtaagtgacttgtaataact	78020925	78021099	7.6	7.52	135	tttatgcctttcttctaaagGGCTACAATAGAAGTATCTCCCGAACAGAAACGATAATACGATTTGCTTTCCAAGCCTCTATCACAGTTCTGTGTATTGCATGTCCCTGTTCACTGGGACTGGCCACTCCAACTGCTGTGATGGTGGGTACAGGAGTAGGTGCTCAAAATGGCATACTAATAAAAGGTGGAGAGCCATTGGAGATGGCTCATAAGgtaagacagtccccagaact	78029230	78029464	8.47	10.57	195	D-SNV	Fibroblasts		Yasmeen et al. 2014
ATP7A-16-1	ATP7A	16	68	X	+	NM_000052.7	tttttttttgacttttgcagTATATACTCAACATCCTTATCAGTTTTTGCAAGTCTGTCTCTACATTAAATGCCTATCAATGCAATTGctaagtcaaaggatgcatgc	78032257	78032364	9.48	2.2	tttttttttgacttttgcagTATATACTCAACATCCTTATCAGTTTTTGCAAGTCTGTCTCTACATTAAATGCCTATCAATGCAATTGgtaagtcaaaggatgcatgc	9.48	10.47	c.3294+763C>G	gtatcttaatttttttacagGTAAAGGTAGTGGTATTTGATAAGACTGGAACCATTACTCACGGAACCCCAGTGGTGAATCAAGTAAAGGTTCTAACTGAAAGTAACAGAATATCACACCATAAAATCTTGGCCATTGTGGGAACTGCTGAAAGTAACAGTGAACACCCTCTAGGAACAGCCATAACCAAATATTGCAAACAGgtacatttttttcctcttgt	78031380	78031602	9.33	7.79	183	cttttgtttctgtttgttagGAGCTGGACACTGAAACCTTGGGTACCTGCATAGATTTCCAGGTTGTGCCAGGCTGTGGTATTAGCTGTAAAGTCACCAATATTGAAGGCTTGCTACATAAGAATAACTGGAATATAGAGGACAATAATATTAAAAATGCATCCCTGGTTCAAATTGATGCCAGTAATGAACAGTCATCAACTTCGTCTTCCATGATTATTGATGCCCAGATCTCAAgtaagctaattttctttgta	78033585	78033841	7.64	7.47	217	D-SNV	Fibroblasts		Yasmeen et al. 2014
ATP7B-1-1	ATP7B	1	94	13	-	NM_000053.4	actaatatttgtatttttagTAGAGATGAGGTTTCACCGTGTTGTCCAGGATCGTCTCAATCTCTTGACCCCGTGATCCACCTGCCTCGGCCTCCCGAAGTGCTGGGATTACAGgtatgagccattgtgccagg	51990810	51990943	4.29	9.46	actaatatttgtatttttagTAGAGATGAGGTTTCACCGTGTTGTCCAGGATCGTCTCAATCTCTTGACCCCGTGATCCACCTGCCTCGGCCTCCCGAAGTGCTGGGATTACAGgtatgagccattgtgccagg	4.29	9.46	c.53-2723_368del (Begins 12939 nt 3´ of PE)	5p-CTCACACTCTGCGCCTCCTCTCCCGGGACTTTAACACCCCGCTCTCCTCCACCGACCAGGTGACCTTTTGCTCTGAGCCAGATCAGAGAAGAATTCGGTGTCCGTGCGGGACGATGCCTGAGCAGGAGAGACAGATCACAGCCAGAGAAGGGGCCAGTCGGAAAgtgagttttgttcccccgcg	52011267	-	5´	8.4		atcagccttatctcattcagCCCGAAGACCTCAGGGACCATGTAAATGACATGGGATTTGAAGCTGCCATCAAGAGCAAAGTGGCTCCCTTAAGCCTGGGACCAATTGATATTGAGCGGTTACAAAGCACTAACCCAAAGAGACCTTTATCTTCTGCTAACCAGAATTTTAATAATTCTGAGACCTTGGGGCACCAAGGAAGCCATGTGGTCACCCTCCAACTGAGAATAGATGGAATGCATTGTAAGTCTTGCGTCTTGAATATTGAAGAAAATATTGGCCAGCTCCTAGGGGTTCAAAGTATTCAAGTGTCCTTGGAGAACAAAACTGCCCAAGTAAAGTATGACCCTTCTTGTACCAGCCCAGTGGCTCTGCAGAGGGCTATCGAGGCACTTCCAC…	51973915	51974660	5.29	9.57	706	DIST3	Peripheral lymphoblasts	Deletion encompasses first 316bp of exon 2. New acceptor site 528nt into exon 2. Truncated exon 2 shown.	Mameli et al. 2015
BLM-15-1a	BLM	15	166	15	+	NM_000057.4	aaatattctgtctctgtgagTTCACCACAGCACCCCCGGGCTTGTTGGCACACAATTTTGGAACCACTGGTGTAACTACTTTGACCTCAGATACTCAGAGAAGTGCATGGCCACTGCCGTAATCTCAGGCTCTGCTTCCTCAGGATGTTCAGTTCGGTGGATGCTCGACTGATAAATACAGCAAATataagtcaaaccatcatcat	90793723	90793928	-5.99	0.44	aaatattctgtctctgtgagTTCACCACAGCACCCCCGGGCTTGTTGGCACACAATTTTGGAACCACTGGTGTAACTACTTTGACCTCAGATACTCAGAGAAGTGCATGGCCACTGCCGTAATCTCAGGCTCTGCTTCCTCAGGATGTTCAGTTCGGTGGATGCTCGACTGATAAATACAGCAAATgtaagtcaaaccatcatcat	-5.99	8.62	c.3032-258A>G	agcttttgcttttatatcagGTTATCTGTGCTACAATTGCATTTGGAATGGGGATTGACAAACCGGACGTGCGATTTGTGATTCATGCATCTCTCCCTAAATCTGTGGAGGGTTACTACCAAGAATCTGGCAGAGCTGGAAGAGATGGGGAAATATCTCACTGCCTGCTTTTCTATACCTATCATGATGTGACCAGACTGAAAAGACTTATAATGAgtaagctgggctccattgta	90790629	90790864	6.4	5.78	196	atagtcttcatctcttttagTGGAAAAAGATGGAAACCATCATACAAGAGAAACTCACTTCAATAATTTGTATAGCATGGTACATTACTGTGAAAATATAACGGAATGCAGGAGAATACAGCTTTTGGCCTACTTTGGTGAAAATGGATTTAATCCTGATTTTTGTAAGAAACACCCAGATGTTTCTTGTGATAATTGCTGTAAAACAAAGgtaaaaaaagaagttttaaa	90794147	90794377	6.89	8.38	191	D-SNV	PHL stimulated lymphoblasts, NMD inhibitor treated		Backers et al. 2020
BLM-15-1b	BLM	15	156	15	+	NM_000057.4	tctctgtgagttcaccacagCACCCCCGGGCTTGTTGGCACACAATTTTGGAACCACTGGTGTAACTACTTTGACCTCAGATACTCAGAGAAGTGCATGGCCACTGCCGTAATCTCAGGCTCTGCTTCCTCAGGATGTTCAGTTCGGTGGATGCTCGACTGATAAATACAGCAAATataagtcaaaccatcatcat	90793733	90793928	1.38	0.44	tctctgtgagttcaccacagCACCCCCGGGCTTGTTGGCACACAATTTTGGAACCACTGGTGTAACTACTTTGACCTCAGATACTCAGAGAAGTGCATGGCCACTGCCGTAATCTCAGGCTCTGCTTCCTCAGGATGTTCAGTTCGGTGGATGCTCGACTGATAAATACAGCAAATgtaagtcaaaccatcatcat	1.38	8.62	c.3032-258A>G	agcttttgcttttatatcagGTTATCTGTGCTACAATTGCATTTGGAATGGGGATTGACAAACCGGACGTGCGATTTGTGATTCATGCATCTCTCCCTAAATCTGTGGAGGGTTACTACCAAGAATCTGGCAGAGCTGGAAGAGATGGGGAAATATCTCACTGCCTGCTTTTCTATACCTATCATGATGTGACCAGACTGAAAAGACTTATAATGAgtaagctgggctccattgta	90790629	90790864	6.4	5.78	196	atagtcttcatctcttttagTGGAAAAAGATGGAAACCATCATACAAGAGAAACTCACTTCAATAATTTGTATAGCATGGTACATTACTGTGAAAATATAACGGAATGCAGGAGAATACAGCTTTTGGCCTACTTTGGTGAAAATGGATTTAATCCTGATTTTTGTAAGAAACACCCAGATGTTTCTTGTGATAATTGCTGTAAAACAAAGgtaaaaaaagaagttttaaa	90794147	90794377	6.89	8.38	191	D-SNV	PHL stimulated lymphoblasts, NMD inhibitor treated		Backers et al. 2020
BRCA1-11-1	BRCA1	11	114	17	-	NM_007294.4	actgcccattctctgtacagAGCAAATCCCTCTAGACCTGAAGCCCCTTGGAGTTGTCAAGAAACCTTTGAGATGACTCCCCACTCTGTATCTGAGCTGTCACCAGTATTCTCCACTTCTTCAGGATTGCCATGgcaactaaattgatgaaaag	43086821	43086974	9.23	-1.69	actgcccattctctgtacagAGCAAATCCCTCTAGACCTGAAGCCCCTTGGAGTTGTCAAGAAACCTTTGAGATGACTCCCCACTCTGTATCTGAGCTGTCACCAGTATTCTCCACTTCTTCAGGATTGCCATGgtaactaaattgatgaaaag	9.23	6.06	c.4185+4105C>T	ctctgtttttgttatttaagGTGAAGCAGCATCTGGGTGTGAGAGTGAAACAAGCGTCTCTGAAGACTGCTCAGGGCTATCCTCTCAGAGTGACATTTTAACCACTCAGgtaaaaagcgtgtgtgtgtg	43090924	43091052	8.15	8.59	89	gccatttatcgtttttgaagCAGAGGGATACCATGCAACATAACCTGATAAAGCTCCAGCAGGAAATGGCTGAACTAGAAGCTGTGTTAGAACAGCATGGGAGCCAGCCTTCTAACAGCTACCCTTCCATCATAAGTGACTCTTCTGCCCTTGAGGACCTGCGAAATCCAGAACAAAGCACATCAGAAAAAGgtgtgtattgttggccaaac	43082384	43082595	4.57	6.64	172	D-SNV	Peripheral blood		Montalban et al. 2018
BRCA1-12-1a	BRCA1	12	509	17	-	NM_007294.4	tgtttacccccgacatgcagAAGCTGAAATCCCCATTTCA…	-	43077102	4	-	tgtttacccccgacatgcagAAGCTGAAATCCCCATTTCAGGCAGCCGCCGCCGCCCGACCGCCGGGAGGATGGAGTTCAGCGGGCAGCGGAGCTGTCTCAGTCTTTGCCGCCGCGCCGGCGAGCGCCGCCCGGGAGGCAGCGGCTGGAGGAGCGGACGGGCCCCGCGGGGCCCGAGGGCAAGGAGCAGCACGCCTGCCTTGGCCTCCCAAAGTGCCGAGATTGCAGCCTCTGCCCGGCTGCCACCCCGTCTGGGAAGTGAGGAGTGTCTCTGCCTGGCCGCCCATCGTCTGGGATGTGAGGAGCCCCTCTGCCTGGCTGCCCAGTCTGGAAAGTGAGGAGCGTCTCCGCCCGGCCGCCATCCCATCTAGGAAGTGAGGAGCGCCTCTTCCCAGCCGCC…	4	8.41	c.4358-449_4358-448ins2856bp	gccatttatcgtttttgaagCAGAGGGATACCATGCAACATAACCTGATAAAGCTCCAGCAGGAAATGGCTGAACTAGAAGCTGTGTTAGAACAGCATGGGAGCCAGCCTTCTAACAGCTACCCTTCCATCATAAGTGACTCTTCTGCCCTTGAGGACCTGCGAAATCCAGAACAAAGCACATCAGAAAAAGgtgtgtattgttggccaaac	43082384	43082595	4.57	6.64	172	ttttctcattccatttaaagCAGTATTAACTTCACAGAAAAGTAGTGAATACCCTATAAGCCAGAATCCAGAAGGCCTTTCTGCTGACAAGTTTGAGGTGTCTGCAGATAGTTCTACCAGTAAAAATAAAGAACCAGGAGTGGAAAGgtaagaaacatcaatgtaaa	43076468	43076634	7.21	10.57	127	D-OTH	Lymphoblasts		Walsh et al. 2020; Pers Comm Tom Walsh 07-01-2021
BRCA1-12-1b	BRCA1	12	666	17	-	NM_007294.4	tgtttacccccgacatgcagAAGCTGAAATCCCCATTTCA…	-	43077102	4	-	tgtttacccccgacatgcagAAGCTGAAATCCCCATTTCAGGCAGCCGCCGCCGCCCGACCGCCGGGAGGATGGAGTTCAGCGGGCAGCGGAGCTGTCTCAGTCTTTGCCGCCGCGCCGGCGAGCGCCGCCCGGGAGGCAGCGGCTGGAGGAGCGGACGGGCCCCGCGGGGCCCGAGGGCAAGGAGCAGCACGCCTGCCTTGGCCTCCCAAAGTGCCGAGATTGCAGCCTCTGCCCGGCTGCCACCCCGTCTGGGAAGTGAGGAGTGTCTCTGCCTGGCCGCCCATCGTCTGGGATGTGAGGAGCCCCTCTGCCTGGCTGCCCAGTCTGGAAAGTGAGGAGCGTCTCCGCCCGGCCGCCATCCCATCTAGGAAGTGAGGAGCGCCTCTTCCCAGCCGCC…	4	3.71	c.4358-449_4358-448ins2856bp	gccatttatcgtttttgaagCAGAGGGATACCATGCAACATAACCTGATAAAGCTCCAGCAGGAAATGGCTGAACTAGAAGCTGTGTTAGAACAGCATGGGAGCCAGCCTTCTAACAGCTACCCTTCCATCATAAGTGACTCTTCTGCCCTTGAGGACCTGCGAAATCCAGAACAAAGCACATCAGAAAAAGgtgtgtattgttggccaaac	43082384	43082595	4.57	6.64	172	ttttctcattccatttaaagCAGTATTAACTTCACAGAAAAGTAGTGAATACCCTATAAGCCAGAATCCAGAAGGCCTTTCTGCTGACAAGTTTGAGGTGTCTGCAGATAGTTCTACCAGTAAAAATAAAGAACCAGGAGTGGAAAGgtaagaaacatcaatgtaaa	43076468	43076634	7.21	10.57	127	D-OTH	Lymphoblasts		Walsh et al. 2020; Pers Comm Tom Walsh 07-01-2021
BRCA2-12-1	BRCA2	12	95	13	+	NM_000059.4	gtcacttatttttcttgtagGTGACAAGCTTATTTTCATTCATTTTTGAAAAGATGTCTGCCGAATACCCAAGTCTGAATAACTATAGTTTGTTGGTTATTCTTTCAAGTAAAAGgtatttcatgaaaaaatagc	32345128	32345262	9.79	7.64	gtcacttatttttcttgtagGTGACAAGCTTATTTTCATTCATTTTTGAAAAGATGTCTGCCGAATACCCAAGTCTGAATAACTATAGTTTGTTGGTTATTCTTTCAAGTAAAAGgtatgtcatgaaaaaatagc	9.79	9.79	c.6937+594T>G	tatgaaatatttctttttagGAGAACCCTCAATCAAAAGAAACTTATTAAATGAATTTGACAGGATAATAGAAAATCAAGAAAAATCCTTAAAGGCTTCAAAAAGCACTCCAGATGgtaaaattagctttttattt	32344538	32344673	8.23	4.79	96	ataaaataattgtttcctagGCACAATAAAAGATCGAAGATTGTTTATGCATCATGTTTCTTTAGAGCCGATTACCTGTGTACCCTTTCGgtaagacatgtttaaatttt	32346807	32346916	5.54	10.53	70	D-SNV	LCLs		Anczuków et al. 2012
BRCA2-20-1	BRCA2	20	93	13	+	NM_000059.4	ggctttacttctaattctagTTCTCTTGCTATTTTCACCATATATGCAGTTACTTCCTCCACTGAAGTCTTGAACCCCCCAAAGTCATCCATGAGGGTTGGAATCAACTTCTGgtaaacttgttaatgttgat	32375294	32375426	6.18	4.14	ggctttacttctaattctagTTCTCTTGCTATTTTCACCATATATGCAGTTACTTCCTCCACTGAAGTCTTGAACCCCCCAAAGTCATCCATGAGGGTTGGAATCAACTTCTGgtaaacttgttaatgttgat	6.18	4.14	c.8632-2A>G (1262 nt 3´ of PE)	tgtgtaacacattattacagTGGATGGAGAAGACATCATCTGGATTATACATATTTCGCAATGAAAGAGAGGAAGAAAAGGAAGCAGCAAAATATGTGGAGGCCCAACAAAAGAGACTAGAAGCCTTATTCACTAAAATTCAGGAGGAATTTGAAGAACATGAAGgtaaaattagttatatggta	32370936	32371120	3.3	8.38	145	ccatcacgtgcactaacaagACAGCAAGTTCGTGCTTTGCAAGATGGTGCAGAGCTTTATGAAGCAGTGAAGAATGCAGCAGACCCAGCTTACCTTGAGgtgagagagtaagaggacat	32376693	32376811	-2.36	7.66	79	DIST3	Puromycin treated LCLs; Peripheral blood; Peripheral blood	Mutation -2 nt from exon 21 acceptor. Exclusively co-spliced with skip of first 43 nt of exon 21, truncated exon 21 shown. Speevak et al. and Landrith et al. observed splicing of 64 nt exon with same donor site in normal cells.	Chen et al. 2006; Speevak et al. 2003; Landrith et al. 2020
BRIP1-11-1	BRIP1	11	963	17	-	NM_032043.3	gttgttgcctgtacttttagTGTCACATCCAGTAAATCATGGCCAAATCTGATATGAAGATTTCCCCTATGTTTTCTTTTCCTTTTTTTTTTTTTTTTTCTGAGACGGGAGTCTCGCTCTGTCACCCAGGTTGGAGTGCAGTGGCGCGATCTCGGCTCACTGCAAGCTCAGCCTCCCGGGTTCATGCCATTCTCCTGCCTCAGCCTCCCGAGTAGCTGGGACTACAGGCGCCCGCCACTAAGCCCGGCTAATTTTTTGTATTTTCTAGTAGAGACGGGGTTTCACCGTGTTAGCCAGAATGGTCTCGATCTCCTGACCTCGTGATCCGCCCACCTCGGCCTCCCAAAGTGCTGGGATTACAGGCGTGAGCCATCGCACCCGGTCTCCCCTTTGTTTTAA…	61781485	61782487	6.43	1.6	gttgttgcctgtacttttagTGTCACATCCAGTAAATCATGGCCAAATCTGATATGAAGATTTCCCCTATGTTTTCTTTTCCTTTTTTTTTTTTTTTTTCTGAGACGGGAGTCTCGCTCTGTCACCCAGGTTGGAGTGCAGTGGCGCGATCTCGGCTCACTGCAAGCTCAGCCTCCCGGGTTCATGCCATTCTCCTGCCTCAGCCTCCCGAGTAGCTGGGACTACAGGCGCCCGCCACTAAGCCCGGCTAATTTTTTGTATTTTCTAGTAGAGACGGGGTTTCACCGTGTTAGCCAGAATGGTCTCGATCTCCTGACCTCGTGATCCGCCCACCTCGGCCTCCCAAAGTGCTGGGATTACAGGCGTGAGCCATCGCACCCGGTCTCCCCTTTGTTTTAA…	6.43	9.79	c.1629-498A>T	aatatggtaatttcttatagGGACATTTTTCTGCTGTTCTTCAAAAAGAGGAAAAAATCTCACCAATTTATGGTAAAGAGGAGGCAAGAGAAGTACCTGTTATTAGTGCATCAACTCAAATAATGCTTAAAGGACTTTTTATGGTACTTGACTATCTTTTTAGGCAAAATAGCAGgtaagtgaagataactagta	61784250	61784444	5.19	10.86	155	agcactttctttgcatctagATTTGCAGATGATTATAAAATTGCGATTCAACAGACTTACTCCTGGACAAATCAGATTGATATTTCAGACAAAAATGGGTTGTTGGTTCTACCAAAAAATAAGAAACGTTCACGACAGAAAACTGCAGTTCATGTGCTAAACTTTTGGTGCTTAAATCCAGCTGTGgtaagctcatcatgtaaatg	61780820	61781025	6.92	8.15	166	D-SNV	HEK293T cells	Reported as c.1627+2767A>T	Levitus et al. 2005
CAD-27-1	CAD	27	120	2	+	NM_004341.5	tttttttttttttgagacagAGTCTTACTCCATCGCCCAGGTTGGAGTGCAGTGGTGTGTGATATCGGCTCACTGCAACCTCCGCCTCCCAGGTTCAAGCGATTTTCCTGCCTCAGCCTCCCAAGTAGCTGGGATTACAGgtgtgtgctaccacaccagg	27237027	27237186	3.01	6.99	tttttttttttttgagacagAGTCTTACTCCATCGCCCAGGTTGGAGTGCAGTGGTGTGTGATATCGGCTCACTGCAACCTCCGCCTCCCAGGTTCAAGCGATTTTCCTGCCTCAGCCTCCCAAGTAGCTGGGATTACAGgtgggtgctaccacaccagg	3.01	8.56	c.4397-209T>G	tgactgctttccacttgcagGCCCTAGGCCAGATCGGGCCAGCCCCTCCTTTGAAGGTGCATGTTGACTGTATGACCTCCCAAAAGCTTGTGCGACTGCCGGgtaagtctttggggagaact	27236729	27236850	11.6	10.75	82	ctgcttccattttctcccagGATTGATTGATGTCCATGTGCACCTGCGGGAACCAGGTGGGACACATAAGGAGGACTTTGCTTCAGGCACAGCCGCTGCCCTGGCTGGGGGTATCACCATGGTGTGTGCCATGCCTAATACCCGGCCCCCCATCATTGACGCCCCTGCTCTGGCCCTGGCCCAGAAGgtgagccactgcactcttcc	27237359	27237565	9.68	9.6	167	D-SNV	Primary fibroblasts		Rymen et al. 2020
CCN6-3-1	CCN6	2	131	6	+	NM_003880.4	gaactggcttatttttaaagAATCATTCTGGATGTCAAGTGGACAAAGGAGCAAGGAAGGTGAACACTCAGGAGGCTATTGTAATCATCCAAGTGAACAATGATGACTTGGATTATGATGGTAACAGAGAAGGTATCAATAAATGATCAAGgtgggtatttttaaaggtgt	112060222	112060392	3.12	8.23	gaactgtcttatttttaaagAATCATTCTGGATGTCAAGTGGACAAAGGAGCAAGGAAGGTGAACACTCAGGAGGCTATTGTAATCATCCAAGTGAACAATGATGACTTGGATTATGATGGTAACAGAGAAGGTATCAATAAATGATCAAGgtgggtatttttaaaggtgt	5.43	8.23	c.49-763G>T	gcgacttctctacccctcagGGTGGCTCCACGGTCCCAGCGACATGCAGGGGCTCCTCTTCTCCACTCTTCTGCTTGCTGGCCTGGCACAGgtaagtcctctcccccgact	112054315	112054425	7.95	10.86	71	acctttattatcaaatgaagTTCTGCTGCAGGGTACAGGGCACTGGACCATTAGATACAACACCTGAAGGAAGGCCTGGAGAAGTGTCAGATGCACCTCAGCGTAAACAGTTTTGTCACTGGCCCTGCAAATGCCCTCAGCAGAAGCCCCGTTGCCCTCCTGGAGTGAGCCTGGTGAGAGATGGCTGTGGATGCTGTAAAATCTGTGCCAAGCAACCAGGGGAAATCTGCAATGAAGCTGACCTCTGTGACCCACACAAAGGGCTGTATTGTGACTACTCAGTAGACAGGCCTAGGTACGAGACTGGAGTGTGTGCATgtaagtgtcttcttctggac	112060971	112061308	2.41	8.31	298	BPD	Cultured skin fibroblasts		Garcia-Segarra et al. 2012
CD40LG-3-1	CD40LG	3	59	X	+	NM_000074.3	acgttttcctgttcttttagAATGTGGCATCGCAAACCAATACAATAATGCGTGAAGTGACTTCAGCAGCAGATTATGGgaaagacggggtgttgttag	136655361	136655459	10.65	0.72	acgttttcctgttcttttagAATGTGGCATCGCAAACCAATACAATAATGCGTGAAGTGACTTCAGCAGCAGATTATGGgtaagacggggtgttgttag	10.65	8.91	c.347-915A>T	tgcaatgcttcttattttagGATATAATGTTAAACAAAGAGGAGACGAAGAAAGAAAACAGCTTTGAAATGCAAAAAGgtaggtttgctatttgctaa	136654353	136654450	10.28	10.29	58	agtttttggttccatttcagGTGATCAGAATCCTCAAATTGCGGCACATGTCATAAGTGAGGCCAGCAGTAAAACAACATCTGgtaagtcacacagcatctga	136656336	136656438	9.04	10.65	63	D-SNV	PBMCs		Lee et al. 2005; Vorechovsky 2010
CEP290-26-1	CEP290	26	128	12	-	NM_025114.4	ctaattttttgtatttttagTAGAGATGGGGTTTCACCTTGTTAGCCAGGATGGTGTCGATCTCCTGAACTCGTGATCCACCCGCCTCGGCCTCCTAAAGTGCTGGGATTACAGATGTGAGCCACCGCACCTGGCCCCAGTTGTAATTgtgaatatctcatacctatc	88101168	88101335	5.2	-3.38	ctaattttttgtatttttagTAGAGATGGGGTTTCACCTTGTTAGCCAGGATGGTGTCGATCTCCTGAACTCGTGATCCACCCGCCTCGGCCTCCTAAAGTGCTGGGATTACAGATGTGAGCCACCGCACCTGGCCCCAGTTGTAATTgtgagtatctcatacctatc	5.2	7.35	c.2991+1655A>G	gtgtatctttatttacatagGAAATGGCCATTTTCAAGATTGCAGCTCTCCAAAAAGTTGTAGATAATAGTGTTTCTTTGTCTGAACTAGAACTGGCTAATAAACAGTACAATGAACTGACTGCTAAGTACAGGGACATCTTGCAAAAAGATAATATGCTTGTTCAAAGAACAAGTAACTTGGAACACCTGGAGgtaagtttgtgtgattcttg	88102818	88103031	7.59	11.08	174	gatatttttcctttattcagTGTGAAAACATCTCCTTAAAAGAACAAGTGGAGTCTATAAATAAAGAACTGGAGATTACCAAGGAAAAACTTCACACTATTGAACAAGCCTGGGAACAGGAAACTAAATTAGgtaagttttatgactctgat	88096868	88097019	7.13	9.66	112	D-SNV	LCLs		den Hollander et al. 2006
CFTR-3-1	CFTR	3	183	7	+	NM_000492.4	ttgttcttaaacttctcaagCTTAAAAATATCCCAGCAAAAGAGATCGTAAAAGCCCTTCATGGCGTATTAATTATCCATGCATGGGGGTGAGTGGAAAGGTACTCCTGAGCCCGAGGCTACAGCTTTGGAACTAGCAGCACCTTTGAAGGGGAAAGCGTGTTTCCATCATCTCAACTCCTACTGATAACCAATGGAATATTGgtgagtaaaggatcctgggg	117511368	117511590	4.14	9.27	ttgttcttaaacttctcaagCTTAAAAATATCCCAGCAAAAGAGATCGTAAAAGCCCTTCATGGCGTATTAATTATCCATGCATGGGGGTGAGTGGAAAGGTACTCCTGAGCCCGAGGCTACAGCTTTGGAACTAGCAGCACCTTTGAAGGGGAAAGCGTGTTTCCATCATCTCAACTCCTACTGATAACCAATGGAATATTGgtgagtaaaggatcctgggg	4.14	9.27	c.274G>T (19329 nt 3´ of PE)	cactttttattcttttgcagAGAATGGGATAGAGAGCTGGCTTCAAAGAAAAATCCTAAACTCATTAATGCCCTTCGGCGATGTTTTTTCTGGAGATTTATGTTCTATGGAATCTTTTTATATTTAGGGgtaaggatctcatttgtaca	117509014	117509162	10.45	8.05	109	ctgtttttccccttttgtagTAAGTCACCAAAGCAGTACAGCCTCTCTTACTGGGAAGAATCATAGCTTCCTATGACCCGGATAACAAGGAGGAACGCTCTATCGCGATTTATCTAGGCATAGGCTTATGCCTTCTCTTTATTGTGAGGACACTGCTCCTACACCCAGCCATTTTTGGCCTTCATCACATTGGAATGCAGATGAGAATAGCTATGTTTAGTTTGATTTATAAGAAGgtaatacttccttgcacagg	117530879	117531134	8.55	8.49	216	DIST3	Nasal epithelial cells, peripheral blood lymphocytes.	Mutation at 1st nt of exon 4. Inclusion seen in NECs but not PBLs. Exon 4 skip also seen in both cell types.	Will et al. 1994
CFTR-7-1	CFTR	7	97	7	+	NM_000492.4	gattacattttacttttcagGCTAAAAATGGAAAAAAAGAGTCCCTCTTAGTTCTGCACTTGAGAATGAGAATAGCTTTTCTGAATTATACAAGGAAGAAGAACTAATGCCCAAATGCCAGgtacccacatgcactatgcc	117538918	117539058	8.48	8.63	gattacattttacttttcagGCTAAAAATGGAAAAAAAGAGTCCCTCTTAGTTCTGCACTTGAGAATGAAGCTTTTCTGAATTATACAAGGAAGAAGAACTAATGCCCAAATGCCAGgtacccacatgcactatgcc	8.48	8.63	c.1002–1113_1002-1110delGAAT	attgattgattgatttacagAGATCAGAGAGCTGGGAAGATCAGTGAAAGACTTGTGATTACCTCAGAAATGATTGAAAATATCCAATCTGTTAAGGCATACTGCTGGGAAGAAGCAATGGAAAAAATGATTGAAAACTTAAGACAgtaagttgttccaataattt	117536528	117536693	3.78	9.49	126	attgttattgttttttatagAACAGAACTGAAACTGACTCGGAAGGCAGCCTATGTGAGATACTTCAATAGCTCAGCCTTCTTCTTCTCAGGGTTCTTTGTGGTGTTTTTATCTGTGCTTCCCTATGCACTAATCAAAGGAATCATCCTCCGGAAAATATTCACCACCATCTCATTCTGCATTGTTCTGCGCATGGCGGTCACTCGGCAATTTCCCTGGGCTGTACAAACATGGTATGACTCTCTTGGAGCAATAAACAAAATACAGgtaatgtaccataatgctgc	117540080	117540366	8.16	9.43	247	M-OTH	Nasal epithelial cells	Reported as c.1002– 1110_1113delTAAG	Faà et al. 2009
CFTR-11-2	CFTR	11	104	7	+	NM_000492.4	ccgtttctgacacccctaagGCAACAAGGCCAACTCCTCCCCTTGCTCTTCCTCCTCAGCTGACTCAACATGAAAACTATGAGGACGAAGACCTTTATGAAGATTCACCTCCACTTAATGAATAgtacatacatttctttttcc	117578199	117578342	3.61	-2.87	ccgtttctgacacccctaagGCAACAAGGCCAACTCCTCCCCTTGCTCTTCCTCCTCAGCTGACTCAACATGAAAACTATGAGGACGAAGACCTTTATGAAGATTCACCTCCACTTAATGAATAgtacgtacatttctttttcc	3.61	6.05	c.1584+18672A>G	atgatgggttttatttccagACTTCACTTCTAATGGTGATTATGGGAGAACTGGAGCCTTCAGAGGGTAAAATTAAGCACAGTGGAAGAATTTCATTCTGTTCTCAGTTTTCCTGGATTATGCCTGGCACCATTAAAGAAAATATCATCTTTGGTGTTTCCTATGATGAATATAGATACAGAAGCGTCATCAAAGCATGCCAACTAGAAGAGgtaagaaactatgtgaaaac	117559444	117559675	6.56	10.06	192	ttttctatttttggtaatagGACATCTCCAAGTTTGCAGAGAAAGACAATATAGTTCTTGGAGAAGGTGGAATCACACTGAGTGGAGGTCAACGAGCAAGAATTTCTTTAGCAAGgtgaataactaattattggt	117587719	117587853	7.86	6.38	95	D-SNV	Nasal epithelial cells		Costantino et al. 2010
CFTR-12-1a	CFTR	12	49	7	+	NM_000492.4	tacaattttctttattacagAAGTACCAACAATTACATGTATAAACAGAGAATCCTATGTACTTGAGATataagtaaggttactatcaa	117589398	117589486	7.62	0.93	tacaattttctttattacagAAGTACCAACAATTACATGTATAAACAGAGAATCCTATGTACTTGAGATgtaagtaaggttactatcaa	7.62	9.11	c.1680-886A>G	ttttctatttttggtaatagGACATCTCCAAGTTTGCAGAGAAAGACAATATAGTTCTTGGAGAAGGTGGAATCACACTGAGTGGAGGTCAACGAGCAAGAATTTCTTTAGCAAGgtgaataactaattattggt	117587719	117587853	7.86	6.38	95	aatttccattttctttttagAGCAGTATACAAAGATGCTGATTTGTATTTATTAGACTCTCCTTTTGGATACCTAGATGTTTTAACAGAAAAAGAAATATTTGAAAGgtatgttctttgaatacctt	117590333	117590459	8.89	9.79	87	D-SNV	Nasal polyp, LCLs, peripheral lymphocytes	Reported as c.1679+1634A>G	Chillón et al. 1995
CFTR-12-1b	CFTR	12	53	7	+	NM_000492.4	tacaattttctttattacagAAGTACCAACAATTACATGTATAAACAGAGAATCCTATGTACTTGAGATATAAgtaaggttactatcaatcac	117589398	117589490	7.62	5.07	tacaattttctttattacagAAGTACCAACAATTACATGTATAAACAGAGAATCCTATGTACTTGAGATATAGgtaaggttactatcaatcac	7.62	9.31	c.1680-883A>G	ttttctatttttggtaatagGACATCTCCAAGTTTGCAGAGAAAGACAATATAGTTCTTGGAGAAGGTGGAATCACACTGAGTGGAGGTCAACGAGCAAGAATTTCTTTAGCAAGgtgaataactaattattggt	117587719	117587853	7.86	6.38	95	aatttccattttctttttagAGCAGTATACAAAGATGCTGATTTGTATTTATTAGACTCTCCTTTTGGATACCTAGATGTTTTAACAGAAAAAGAAATATTTGAAAGgtatgttctttgaatacctt	117590333	117590459	8.89	9.79	87	D-SNV	Minigene bronchial BEAS-2B; Nasal epithelial cells		Garea 2006; Bonini et al. 2015
CFTR-12-1c	CFTR	12	53	7	+	NM_000492.4	tacaattttctttattacagAAGTACCAACAATTACATGTATAAACAGAGAATCCTATGTACTTGAGATATAAgtaaggttactatcaatcac	117589398	117589490	7.62	5.07	tacaattttctttattacagAAGTACCAACAATTACATGTATAAACAGAGAATCCTATGTACTTGAGATATAAgtaagtttactatcaatcac	7.62	8.07	c.1680-877G>T	ttttctatttttggtaatagGACATCTCCAAGTTTGCAGAGAAAGACAATATAGTTCTTGGAGAAGGTGGAATCACACTGAGTGGAGGTCAACGAGCAAGAATTTCTTTAGCAAGgtgaataactaattattggt	117587719	117587853	7.86	6.38	95	aatttccattttctttttagAGCAGTATACAAAGATGCTGATTTGTATTTATTAGACTCTCCTTTTGGATACCTAGATGTTTTAACAGAAAAAGAAATATTTGAAAGgtatgttctttgaatacctt	117590333	117590459	8.89	9.79	87	D-SNV	Nasal epithelial cells		Garea 2006; Lee et al. 2017
CFTR-18-1	CFTR	18	118	7	+	NM_000492.4	tgagttcatgtcctttgtagGGACATGGATGAAATTGGAAAACATCATTCTCAGTAAACTATCGCAAGAACAAAAAACCAAACACCGCATATTCTCACTCATAGGTGGGAATTGAACAATGAGATCACATGGACACAGgaaggggaatatcacactct	117610067	117610224	7.7	1.28	tgagttcatgtcctttgtagGGACATGGATGAAATTGGAAAACATCATTCTCAGTAAACTATCGCAAGAACAAAAAACCAAACACCGCATATTCTCACTCATAGGTGGGAATTGAACAATGAGATCACATGGACACAGgtaggggaatatcacactct	7.7	9.46	c.2989-313A>T	tgtcatcttgtatattatagGTGGGATTCTTAATAGATTCTCCAAAGATATAGCAATTTTGGATGACCTTCTGCCTCTTACCATATTTGACTTCATCCAGgtatgtaaaaataagtaccg	117606654	117606773	10.3	9.8	80	tgttttctttgatcttacagTTGTTATTAATTGTGATTGGAGCTATAGCAGTTGTCGCAGTTTTACAACCCTACATCTTTGTTGCAACAGTGCCAGTGATAGTGGCTTTTATTATGTTGAGAGCATATTTCCTCCAAACCTCACAGCAACTCAAACAACTGGAATCTGAAGgtatgacagtgaatgtgcga	117610499	117610689	10.02	9.11	151	D-SNV	Nasal epithelial cells		Bergougnoux et al. 2019
CFTR-21-1	CFTR	21	214	7	+	NM_000492.4	ctttctctatcattatttagGTTGTGGGCTTTGGGTCCTTTTCACATCCGTTAACAGTGGGCTTGACTTCAAAGGATTATTTTCTTGAATCTTGAATAATTGCTGAAGACAATTTGAAGATATTTTCAAGATGAAGGAAACTGAAGCACAGAATCACTAGAGTGAAAAAAGAACTTCACAAACAGTGCAGGCTTGATCAATGGCATGGGAAAACAGGCAATACAGTTAGAATTGctaagatggaattttaacgt	117625984	117626237	10.67	0.57	ctttctctatcattatttagGTTGTGGGCTTTGGGTCCTTTTCACATCCGTTAACAGTGGGCTTGACTTCAAAGGATTATTTTCTTGAATCTTGAATAATTGCTGAAGACAATTTGAAGATATTTTCAAGATGAAGGAAACTGAAGCACAGAATCACTAGAGTGAAAAAAGAACTTCACAAACAGTGCAGGCTTGATCAATGGCATGGGAAAACAGGCAATACAGTTAGAATTGgtaagatggaattttaacgt	10.67	8.85	c.3469-1304C>G	cgtcttttgtgcatctatagGAGAAGGAGAAGGAAGAGTTGGTATTATCCTGACTTTAGCCATGAATATCATGAGTACATTGCAGTGGGCTGTAAACTCCAGCATAGATGTGGATAGCTTGgtaagtcttatcatcttttt	117614593	117614733	8.36	10.47	101	tgttgttatttttatttcagATGCGATCTGTGAGCCGAGTCTTTAAGTTCATTGACATGCCAACAGAAGGTAAACCTACCAAGTCAACCAAACCATACAAGAATGGCCAACTCTCGAAAGTTATGATTATTGAGAATTCACACGTGAAGAAAGATGACATCTGGCCCTCAGGGGGCCAAATGACTGTCAAAGATCTCACAGCAAAATACACAGAAGGTGGAAATGCCATATTAGAGAACATTTCCTTCTCAATAAGTCCTGGCCAGAGGgtgagatttgaacactgctt	117627502	117627790	9.83	6.65	249	D-SNV	Colorectal biopsy	Reported as 3600+11.5kbC>G.	Monnier et al. 2001
CFTR-22-1	CFTR	22	84	7	+	NM_000492.4	cttgtggatctaaatttcagTTGACTTGTCATCTTGATTTCTGGAGACCACAAGGTAATGAAAAATAATTACAAGAGTCTTCCATCTGTTGCAGTATTAAAATGgcgagtaagacaccctgaaa	117639856	117639979	5.28	2.37	cttgtggatctaaatttcagTTGACTTGTCATCTTGATTTCTGGAGACCACAAGGTAATGAAAAATAATTACAAGAGTCTTCCATCTGTTGCAGTATTAAAATGgtgagtaagacaccctgaaa	5.28	10.13	c.3718-2477C>T	tgttgttatttttatttcagATGCGATCTGTGAGCCGAGTCTTTAAGTTCATTGACATGCCAACAGAAGGTAAACCTACCAAGTCAACCAAACCATACAAGAATGGCCAACTCTCGAAAGTTATGATTATTGAGAATTCACACGTGAAGAAAGATGACATCTGGCCCTCAGGGGGCCAAATGACTGTCAAAGATCTCACAGCAAAATACACAGAAGGTGGAAATGCCATATTAGAGAACATTTCCTTCTCAATAAGTCCTGGCCAGAGGgtgagatttgaacactgctt	117627502	117627790	9.83	6.65	249	ccatcacttttaccttatagGTGGGCCTCTTGGGAAGAACTGGATCAGGGAAGAGTACTTTGTTATCAGCTTTTTTGAGACTACTGAACACTGAAGGAGAAATCCAGATCGATGGTGTGTCTTGGGATTCAATAACTTTGCAACAGTGGAGGAAAGCCTTTGGAGTGATACCACAGgtgagcaaaaggacttagcc	117642418	117642613	9.57	9.6	156	D-SNV	Nasal epithelial cells		Highsmith et al. 1994
CFTR-23-1	CFTR	23	125	7	+	NM_000492.4	gttttttgtttgacatccaaTGCTAAAGCATAATGCCTGTTGCAGTGAAATATACATGAGCAACCCTGAGAACTCAATATAGCCTCACGTGTTGCCACTGAGTTGAGTTGAGGAGTCAAGCTGTAGCAAAAAGGTTTGTCACCGGgtgagtaatggtgctcttat	117648301	117648465	-3.63	9.89	gttttttgtttgacatccagTGCTAAAGCATAATGCCTGTTGCAGTGAAATATACATGAGCAACCCTGAGAACTCAATATAGCCTCACGTGTTGCCACTGAGTTGAGTTGAGGAGTCAAGCTGTAGCAAAAAGGTTTGTCACCGGgtgagtaatggtgctcttat	5.12	9.89	c.3874-4522A>G	ccatcacttttaccttatagGTGGGCCTCTTGGGAAGAACTGGATCAGGGAAGAGTACTTTGTTATCAGCTTTTTTGAGACTACTGAACACTGAAGGAGAAATCCAGATCGATGGTGTGTCTTGGGATTCAATAACTTTGCAACAGTGGAGGAAAGCCTTTGGAGTGATACCACAGgtgagcaaaaggacttagcc	117642418	117642613	9.57	9.6	156	tcttttcttttttgctatagAAAGTATTTATTTTTTCTGGAACATTTAGAAAAAACTTGGATCCCTATGAACAGTGGAGTGATCAAGAAATATGGAAAGTTGCAGATGAGgtaaggctgctaactgaaat	117652822	117652951	9.34	10.28	90	A-SNV	Nasal epithelial cells		Bergougnoux et al. 2019
CHM-4-1	CHM	4	98	X	-	NM_000390.4	tatgcttttttattttactgGAAAGTCTTCAACAAGGGCCCCCAGCAGACTCATCATTATCTTATTGGCTGAAACTGGATAATGTACTCACTTCTAAATCAAACACCAGCAAAGGGAGgtaaaattatcataattggt	85968520	85968657	3.44	7.3	tatgcttttttattttacagGAAAGTCTTCAACAAGGGCCCCCAGCAGACTCATCATTATCTTATTGGCTGAAACTGGATAATGTACTCACTTCTAAATCAAACACCAGCAAAGGGAGgtaaaattatcataattggt	11.81	7.3	c.315-4587T>A	cttatctgtgttttgtttagGAAAACAGTGACATTGTAAGTGACAGTCCAGTGTGGCAAGACCAGATCCTTGAAAATGAAGAAGCCATTGCTCTTAGCAGGAAGGACAAAACTATTCAACATGTGGAAGTATTTTGTTATGCCAGgtatgaaaagtatttactgc	85978747	85978911	10.52	9.46	125	attattatatttcttattagTCAGGATTTGCATGAAGATGTCGAAGAAGCTGGTGCACTGCAGAAAAATCATGCTCTTGTGACATCTGCAAACTCCACAGAAGCTGCAGATTCTGCCTTCCTGCCTACGGAGGATGAGTCATTAAGCACTATGAGCTGTGAAATGCTCACAGAACAAACTCCAAGCAGCGATCCAGAGAATGCGCTAGAAGTAAATGGTGCTGAAGTGACAGGGGAAAAAGAAAACCATTGTGATGATAAAACTTGTGTGCCATCAACTTCAGCAGAAGACATGAGTGAAAATGTGCCTATAGCAGAAGATACCACAGAGCAACCAAAGAAAAACAGAATTACTTACTCACAAATTATTAAAGAAGGCAGGAGATTTAATATTGATTTA…	85963645	85964072	4.45	11	388	A-SNV	LCLs		Van den Hurk et al. 2003
CLCN7-17-1	CLCN7	17	109	16	-	NM_001287.6	cacctcacgtggttcacgggCCGTGGGCGTTGTCCTCGCGTGGTTCACGGGCCGTGGGCGTTGTCCTGCTGTGGTGGCAGCGTGTACTGTGGCAGCGCAGCCCATGTGTGGAGTCTGGACCAGGCGAAGgtagggggcggaggctcgtg	1450247	1450395	-15.39	8.76	cacctcacgtggttcacgagCCGTGGGCGTTGTCCTCGCGTGGTTCACGGGCCGTGGGCGTTGTCCTGCTGTGGTGGCAGCGTGTACTGTGGCAGCGCAGCCCATGTGTGGAGTCTGGACCAGGCGAAGgtagggggcggaggctcgtg	-7.44	8.76	c.1617+119G>A	cagcccctcttctctcctagGCTCCTACAACCCCCTGACCCTCGGCCTGTTCACGCTGGTCTACTTCTTCCTGGCCTGCTGGACCTACGGGCTCACGGTGTCTGCCGGGGTCTTCATCCCGTCCCTGCTCATCGGGGCTGCCTGGGGCCGGCTCTTTGGGATCTCCCTGTCCTACCTCACGGGGGCGGCGgtgagtggggccggagggga	1450477	1450686	8.78	10.49	170	ctccgtgtcacctcccacagATCTGGGCGGACCCCGGCAAATACGCCCTGATGGGAGCTGCTGCCCAGCTGGgtatgtcccagctcttgccc	1449256	1449347	9.85	7.43	52	A-SNV	Whole blood		Chorin et al. 2020
CLRN1-1-1	CLRN1	1	230	3	-	NM_001195794.1	ggtctgtcttctcccattagGTTATAAGCTCTGTGAGACAACAGGAATCTTGTCCATCTTGTTTTATGGCTCTACTTCCAACACCTAGAATAATGCCTGGCACATAGTAGGTGCTCAGTGAATAACTTAAGCACTTGATACATGTTTGGGGAACTAAAATGAACAGAATTAAACTTCCCCAGATTGGTCCTGCCAGATTTGCTGATGCCAAGCATGCTGATGCCTCACCAGATGAAAGAAGCCCTAAAATgtagggtttcgctttctctg	150942390	150942659	9.63	1.62	ggtctgtcttctcccattagGTTATAAGCTCTGTGAGACAACAGGAATCTTGTCCATCTTGTTTTATGGCTCTACTTCCAACACCTAGAATAATGCCTGGCACATAGTAGGTGCTCAGTGAATAACTTAAGCACTTGATACATGTTTGGGGAACTAAAATGAACAGAATTAAACTTCCCCAGATTGGTCCTGCCAGATTTGCTGATGCCAAGCATGCTGATGCCTCACCAGATGAAAGAAGCCCTAAAAGgtagggtttcgctttctctg	9.63	8.76	c.254-649T>G	5p-AGGAGATACTTGAAGGCAGTTTGAAAGACTTGTTTTACAGATTCTTAGTCCAAAGATTTCCAATTAGGGAGAAGAAGCAGCAGAAAAGGAGAAAAGCCAAGTATGAGTGATGATGAGGCCTTCATCTACTGACATTTAACCTGGCGAGAACCGTCGATGGTGAAGTTGCCTTTTCAGCTGGGAGCTGTCCGTTCAGCTTCCGTAATAAATGCAGTCAAAGAGGCAGTCCCTTCCCATTGCTCACAAAGGTCTTGTTTTTGAACCTCGCCCTCACAGAAGCCGTTTCTCATCATGCCAAGCCAACAGAAGAAAATCATTTTTTGCATGGCCGGAGTGTTCAGTTTTGCATGTGCCCTCGGAGTTGTGACAGCCTTGGGGACACCGTTGTGGATCAAA…	150972436	-	5´	8.31		tagttttgtcttatcttcagTTTTTCCAGATTTGCTCAAAGCAATCCCAGTGAGCATCCACGTCAATGTCATTCTCTTCTCTGCCATCCTTATTGTGTTAACCATGGTGGGGACAGCCTTCTTCATGTACAATGCTTTTGGAAAACCTTTTGAAACTCTGCATGGTCCCCTAGGGCTGTACCTTTTGAGCTTCATTTCAGgtaagtacaaaattctacct	150941562	150941781	5.98	10.86	180	D-SNV	Minigene + HEK293 cells		Khan et al. 2017
CNGB3-14-1	CNGB3	14	34	8	-	NM_019098.4	aatgctatttttttttatagCTCAAGGTGATCAAGGCACTGCTCATTCAGACATgtaggtactactagccaaat	86605400	86605473	8.46	4.94	aatgctatttttttttatagCTCAAGGTGATCAAGGCACTGCTCATTCAGACATgtaagtactactagccaaat	8.46	8.31	c.1663–1205G>A	ttatttttctttttatatagGGTTGTGATACACAGATGATTTATGACATGTTGCTAAGATTGAAATCCGTTCTCTATTTGCCTGGTGACTTTGTCTGCAAAAAGgtgagtgcatgctatttttc	86611568	86611691	9.78	10.47	84	tctttatatttaaaatgtagGGAGAAATTGGCAAGGAAATGTATATCATCAAGCATGGAGAAGTCCAAGTTCTTGGAGGCCCTGATGGTACTAAAGTTCTGGTTACTCTGAAAGCTGGGTCGGTGTTTGGAGAAATCAGgtatctgaaagatacttcat	86604073	86604231	6.07	7.33	119	D-SNV	HEK293T		Weisschuh et al. 2019
CNGB3-14-2	CNGB3	14	100	8	-	NM_019098.4	atgcttaatattttgcacagGCCAGGTGCAGTGGCTCACGACTGTAATTCCAACACTTTGGGAGGCCAAGGTGGCAGGATCACATAAGTCCAGGAGTTCAAGACAAGCCTGGACAACATGgcaaaaccctgtctctacaa	86606330	86606469	4.76	-2.96	atgcttaatattttgcacagGCCAGGTGCAGTGGCTCACGACTGTAATTCCAACACTTTGGGAGGCCAAGGTGGCAGGATCACATAAGTCCAGGAGTTCAAGACAAGCCTGGACAACATGgtaaaaccctgtctctacaa	4.76	4.79	c.1663-2137C>T	ttatttttctttttatatagGGTTGTGATACACAGATGATTTATGACATGTTGCTAAGATTGAAATCCGTTCTCTATTTGCCTGGTGACTTTGTCTGCAAAAAGgtgagtgcatgctatttttc	86611568	86611691	9.78	10.47	84	tctttatatttaaaatgtagGGAGAAATTGGCAAGGAAATGTATATCATCAAGCATGGAGAAGTCCAAGTTCTTGGAGGCCCTGATGGTACTAAAGTTCTGGTTACTCTGAAAGCTGGGTCGGTGTTTGGAGAAATCAGgtatctgaaagatacttcat	86604073	86604231	6.07	7.33	119	D-SNV	HEK293T		Weisschuh et al. 2019
COL11A1-48-1	COL11A1	48	50	1	-	NM_001854.4	tttgcattttgtattttcagACTATATAATGTTACAGCAATATGTGCGTGATAGGTGCACCCTTTATCATgtaaaatgttttctcttaat	102921061	102921150	7.99	-0.73	tttgcattttgtattttcagACTATATAATGTTACAGCAATATGTGCGTGATAGGTGCACCCTTTATCAGgtaaaatgttttctcttaat	7.99	8.59	c.3708+437T>G	tcaatatttctctcttacagGGGCCACCTGGTCCTCCAGGCCCAAGAGGCCCTCAAGGTCCCAATGGAGCTGATgtaagaactctgaaatatat	102921498	102921591	11.62	5.46	54	ttcctttttctacactgcagGGACCACAAGGACCCCCAGGGTCTGTTGGTTCAGTTGGTGGTGTTGGAGAAAAGgtaaatatgttagtgacaca	102920291	102920384	8.27	8.88	54	D-SNV	Fibroblasts		Akawi et al. 2011
COL1A2-1-1	COL1A2	1	105	7	+	NM_000089.4	gcttctacggatttatacagATTAATGATCAGCATTTCTGGTTGGAGCCTTTCCCAGTGGCTAGTCAGTGAACCCTGGAAAGAAGAATGGATGCTACTTGGAGTGGGTACATTCTGAAAAGTAATataagtgtctcaattcactt	94395693	94395837	3.33	0.44	gcttctacggatttatacagATTAATGATCAGCATTTCTGGTTGGAGCCTTTCCCAGTGGCTAGTCAGTGAACCCTGGAAAGAAGAATGGATGCTACTTGGAGTGGGTACATTCTGAAAAGTAATgtaagtgtctcaattcactt	3.33	8.62	c.70+717A>G	5´-AGCACCACGGCAGCAGGAGGTTTCGGCTAAGTTGGAGGTACTGGCCACGACTGCATGCCCGCGCCCGCCAGGTGATACCTCCGCCGGTGACCCAGGGGCTCTGCGACACAAGGAGTCTGCATGTCTAAGTGCTAGACATGCTCAGCTTTGTGGATACGCGGACTTTGTTGCTGCTTGCAGTAACCTTATGCCTAGCAACATGCCAATgtaagtgccttcagcttgtt	-	94395121	-	8.62	190	tttcttttttttttctacagCTTTACAAGAGgtgagtaaaactttttttag	94397728	94397778	11.28	10.03	11	D-SNV	Cultured dermal fibroblasts		Schwarze et al. 2004
COL4A3-48-1	COL4A3	48	139	2	+	NM_000091.5	cttttttctttttcacacagGGTCTCACTTTCATCACCCAGGCTGGAGTGCAGTGGTGCAATCATGGCTCACTGCAGCCTCCACATCCTAGGCTCAAGCCATCCTCCCACCTCAGACTCCCAAATGGCTGGGACTACAGGCACACACCACTATACCAAGctaatttttttgattttcag	227308217	227308395	10.14	0.56	cttttttctttttcacacagGGTCTCACTTTCATCACCCAGGCTGGAGTGCAGTGGTGCAATCATGGCTCACTGCAGCCTCCACATCCTAGGCTCAAGCCATCCTCCCACCTCAGACTCCCAAATGGCTGGGACTACAGGCACACGCCACTATACCAAGgtaatttttttgattttcag	10.14	8.83	c.4463-523C>G; c.4463-537A>G	ttagaatgtgttttttgaagGACCAGCTGGATCAGATGGATTGCCAGGTTTGAAAGGAAAACGTGGAGACAGTGGATCACCTGCAACCTGGACAACGAGAGGCTTTGTCTTCACCCGACACAGTCAAACCACAGCAATTCCTTCATGTCCAGAGGGGACAGTGCCACTCTACAGTGGGTTTTCTTTTCTTTTTGTACAAGGAAATCAACGAGCCCACGGACAAGACCTTGgtaatgtcccagtcccagtt	227307690	227307939	5.1	4.83	210	tcagtctgatgtttcattagGAACTCTTGGCAGCTGCCTGCAGCGATTTACCACAATGCCATTCTTATTCTGCAATGTCAATGATGTATGTAATTTTGCATCTCGAAATGATTATTCATACTGGCTGTCAACACCAGCTCTGATGCCAATGAACATGGCTCCCATTACTGGCAGAGCCCTTGAGCCTTATATAAGCAGgtaaaaatccaatcccctag	227308879	227309096	6.83	8.59	178	D-SNV	Blood	c.4463-537A>G not reported as mutation.	Kaimori et al. 2013
COL4A3-51-1	COL4A3	51	74	2	+	NM_000091.5	ttttttttttttttcttgagATGGAGTCTCGCTCTGTTGCCCAGGCTGGAGTGCAGTGGCGCGACCTGGGCTCACTAGAACCTCCACTTCCCAGgtttaagtgattctcctgcc	227311381	227311494	2.76	1.88	ttttttttttttttctttagATGGAGTCTCGCTCTGTTGCCCAGGCTGGAGTGCAGTGGCGCGACCTGGGCTCACTAGAACCTCCACTTCCCAGgtttaagtgattctcctgcc	11.76	1.88	c.4929-388G>T	gatttttaaaattgtggtagTTCACAAGTGCAGGTTCTGAGGGCACCGGGCAAGCACTGGCCTCCCCTGGCTCCTGCCTGGAAGAATTCCGAGCCAGCCCATTTCTAGAATGTCATGGAAGAGGAACGTGCAACTACTATTCAAATTCCTACAGTTTCTGGCTGGCTTCATTAAACCCAGAAAGAATGTTCAGgtaactattcaccatcaagc	227310756	227310968	2.5	8.63	173	ttggtttgtttttatttcagAAAGCCTATTCCATCAACTGTGAAAGCTGGGGAATTAGAAAAAATAATAAGTCGCTGTCAGGTGTGCATGAAGAAAAGACACTGAAGCTAAAAAAGACAGCAGAACTGCTATTTTTCATCCTAAAGAACAAAGTAATGACAGAACATGCT…-3p	227311766	-	8.29	Poly-A		A-SNV	LCLs		Knebelmann et al. 1995
COL4A4-22-1	COL4A4	22	109	2	-	NM_000092.5	aagtgcctgctatgttctagGCCTTGTTTCAGGTGCTGGGGATACAGCAGGGACCAGAGCCCAGTCTCTGCCCTCCTAGAGCTTCAGAGAGGACACAGACCATCTAACAGATCAGCAAGTAAATATCCAgtatgtcatgtggtgataaa	227087935	227088083	6.4	5.8	gagtgcctgctatgttctagGCCTTGTTTCAGGTGCTGGGGATACAGCAGGGACCAGAGCCCAGTCTCTGCCCTCCTAGAGCTTCAGAGAGGACACAGACCATCTAACAGATCAGCAAGTAAATATCCAgtaagtcatgtggtgataaa	6.75	9.09	c.1623+570A>G (rs111375928); c.1623+702T>A	gccattgatcctctgtctagGAAATGAAGGACTCTGTGCCTGTGAGCCTGGACCCATGGGCCCCCCTGGCCCTCCAGGACTTCCTGGGAGGCAGGGGAGTAAGGGAGACTTGGGGCTCCCTGGCTGGCTTGGAACAAAAGGTGACCCAGGACCTCCTGGTGCTGAAGGACCTCCAGGGCTACCAgtgagtacctcttaccagtc	227088633	227088836	7.93	8.28	164	ttctcttatttttcaccaagGGAAAGCATGGTGCCTCTGGACCACCTGGCAACAAAGGGGCGAAGGGTGACATGGTTGTATCAAGAGTTAAAGgtgagcataatcaatcactt	227082095	227082207	4.9	9.6	73	D-SNV	Urine		Wang et al. 2021
COL4A5-4-1	COL4A5	4	58	X	+	NM_000495.5	ttttgtttcataatttctagGGTATCTTCAGGACAGATTCTTAGAAGTGAAATGCTAGGTCAAAGGGCAAATGCATGGgtaattttgctagatatttt	108568014	108568111	9.45	6.19	ttttgtttcataatttctagGGTATCTTCAGGACAGATTCTTAGAAGTGAAATGCTGGGTCAAAGGGCAAATGCATGGgtaattttgctagatatttt	9.45	6.19	c.277-559A>G	aaaaatattgcatttttcagGGTGATGATGGAATTCCAGGGCCACCAGGACCAAAAGGAATCAGAgtaagtagtattttctctat	108563862	108563946	6.93	9.35	45	gattttatttcttcttatagGGTCCTCCTGGACTTCCTGGATTTCCAGGGACACCAGGTCTTCCTgtaagtagcatttcactttt	108568609	108568693	9.49	7.52	45	M-SNV	Urine		Wang et al. 2021
COL4A5-6-1	COL4A5	6	147	X	+	NM_000495.5	cttttaaacttgatgtctagGCCACTTCCTTTCTCTCGGGACCTACTTTTTCCATGTGTAACAAGGTGGAGAGAAGGGTATTGGACTCACAAAGACACACAACAGTAGTAATTTTATTCTTTCAAACCTTCTGATGAAGTTGTTTCTAGGATTACCGTGGCATACAGgtatttgaaaggaggttgct	108570629	108570815	5.25	7.51	cttttaaacttgatgtctagGCCACTTCCTTTCTCTCGGGACCTACTTTTTCCATGTGTAACAAGATGGAGAGAAGGGTATTGGACTCACAAAGACACACAACAGTAGTAATTTTATTCTTTCAAACCTTCTGATGAAGTTGTTTCTAGGATTACCGTGGCATACAGgtatttgaaaggaggttgct	5.25	7.51	c.385-719G>A	tgttatgtcgcttttcaaagGGAATGCCAGGCCACGATGGGGCCCCAGGACCTCAAGGTATTCCCGGATGCAATGGAACCAAGgtgagatccatccatttaat	108568739	108568841	7.13	8.68	63	ttatttttaactccttctagGGAGAACGTGGATTTCCAGGCAGTCCCGGTTTTCCTGGTTTACAGGGTCCTCCAgtaagttataaaatttggga	108571393	108571486	9.46	9.09	54	M-SNV	Hair bulb	Reported as e6+1873A>G	King et al. 2002
COL4A5-10-1a	COL4A5	10	123	X	+	NM_000495.5	ttttcattatacctttatagGTTGTACATTTTTGTTTGTGACAATTGGTCCTGCACTTTTGAGTGAAGGAAATAATGTTTGATAACTGCTAGAAGAATCTACCAGAAAAGATTGTGATTTCTGCTTTCCTGTAACTTTTTGGGggaagatgagaaaacccttt	108576703	108576865	9.6	0.18	ttttcattatacctttatagGTTGTACATTTTTGTTTGTGACAATTGGTCCTGCACTTTTGAGTGAAGGAAATAATGTTTGATAACTGCTAGAAGAATCTACCAGAAAAGATTGTGATTTCTGCTTTCCTGTAACTTTTTGGGgtaagatgagaaaacccttt	9.6	7.83	c.609+875G>T	ctttactcactttataacagGGCCTACCTGGTCCCACTGGTATACCAGGGCCAATTGGTCCCCCAGGACCACCAGGTTTGATGgtaagctctcttctttaatt	108575890	108575992	6.8	9.26	63	cttttgtcttctcttcttagGGCCCTCCTGGTCCACCAGGACTTCCAGGACCTAAGgtaattttctttttctttat	108577932	108578007	12.02	8.83	36	D-SNV	Blood leukocytes, kidneys and/or hair roots		Nozu et al. 2014
COL4A5-10-1b	COL4A5	10	128	X	+	NM_000495.5	ttttcattatacctttatagGTTGTACATTTTTGTTTGTGACAATTGGTCCTGCACTTTTGAGTGAAGGAAATAATGTTTGATAACTGCTAGAAGAATCTACCAGAAAAGATTGTGATTTCTGCTTTCCTGTAACTTTTTGGGGGAAGatgagaaaacccttttgttt	108576703	108576870	9.6	0.5	ttttcattatacctttatagGTTGTACATTTTTGTTTGTGACAATTGGTCCTGCACTTTTGAGTGAAGGAAATAATGTTTGATAACTGCTAGAAGAATCTACCAGAAAAGATTGTGATTTCTGCTTTCCTGTAACTTTTTGGGGGAAGgtgagaaaacccttttgttt	9.6	8.68	c.609+879A>G	ctttactcactttataacagGGCCTACCTGGTCCCACTGGTATACCAGGGCCAATTGGTCCCCCAGGACCACCAGGTTTGATGgtaagctctcttctttaatt	108575890	108575992	6.8	9.26	63	cttttgtcttctcttcttagGGCCCTCCTGGTCCACCAGGACTTCCAGGACCTAAGgtaattttctttttctttat	108577932	108578007	12.02	8.83	36	D-SNV	Urine		Wang et al. 2021
COL4A5-21-1	COL4A5	21	93	X	+	NM_000495.5	tgtttttattttttctgtagAGATGGGGTTTCGCCATGTTGGCCAGGCTGGTCTTGAACTCCTCATCTCAAGCTATCTGCCTGCCTCGGGCTCCCAAAGTGCTGGGATTACAGgcatgagctactgcagtctg	108595028	108595160	8.6	1.7	tgtttttattttttctgtagAGATGGGGTTTCGCCATGTTGGCCAGGCTGGTCTTGAACTCCTCATCTCAAGCTATCTGCCTGCCTCGGGCTCCCAAAGTGCTGGGATTACAGgtatgagctactgcagtctg	8.6	9.46	c.1423-367C>T	cctttctttatcttactcagGTGATGAGATATGTGAACCAGGCCCTCCAGGCCCCCCAGGATCTCCAGGTGATAAAGGACTCCAAGGAGAACAAGGAGTGAAAGgtttgatctccaaacatatt	108591541	108591664	9.37	5.13	84	tgttattatgatttcactagGTGACAAAGGTGACACTTGCTTCAACTGCATTGGAACTGGTATTTCAGGGCCTCCAGGTCAACCTGGTTTGCCAGGTCTCCCAGGTCCTCCAGgtaaattatgcctcagggta	108595489	108595621	8.09	8.76	93	D-SNV	Minigene-transfected HEK293T and HeLa cells		Horinouchi et al. 2018
COL4A5-25-1	COL4A5	25	106	X	+	NM_000495.5	gtctgtggttgtttttgcacTACAACTGAAGAGTTGAGTAGTTGCTACAGAGACTGGATGGTCCACAAAGCCTAAAGTATTTACTCTGGTCCTTTACACAAAAGGCTTACCAATACCTGGGCTAGGgtatgtatttaagattagca	108599745	108599890	-0.57	8.34	gtctgtggttgtttttgcagTACAACTGAAGAGTTGAGTAGTTGCTACAGAGACTGGATGGTCCACAAAGCCTAAAGTATTTACTCTGGTCCTTTACACAAAAGGCTTACCAATACCTGGGCTAGGgtatgtatttaagattagca	7.5	8.34	c.1948+894C>G	ttaaacttttccctttttagGGTGGAATTACTTTTAAGGGTGAAAGAGGTCCCCCTGGGAACCCAGGTTTACCAGGCCTCCCAGGGAATATAGGGCCTATGGGTCCCCCTGGTTTCGGCCCTCCAGGCCCAGTAGGTGAAAAAGGCATACAAGGTGTGGCAGGAAATCCAGGCCAGCCAGGAATACCAGgtaagtttactgtgttttgt	108598682	108598890	12.87	10.86	169	tgatttactcttgctttcagGTCCTAAAGGGGATCCAGGTCAGACTATAACCCAGCCGGGGAAGCCTGGCTTGCCTGGTAACCCAGGCAGAGATGGTGATGTAGGTCTTCCAGgtatgtgaggaatttatttc	108601373	108601505	10.64	9.8	93	A-SNV	Blood leukocytes, kidneys and/or hair roots		Nozu et al. 2014
COL4A5-29-1	COL4A5	29	53	X	+	NM_000495.5	atgagtgtgtttccccacagCCTTGATAAGTGAGTATGCTGACAAACTCTTGGATTTTTGCTAACCTGATGAAgtaagtaggtttctaagtat	108608180	108608272	8.96	9.82	atgattgtgtttccccacagCCTTGATAAGTGAGTATGCTGACAAACTCTTGGATTTTTGCTAACCTGATGAAgtaagtaggtttctaagtat	10.35	9.82	c.2395+1275C>G; c.2395+1292G>T	ttgtcatgtgtatgctcaagGGTGAACCAGGATTTGCATTACCTGGGCCACCTGGGCCACCAGGACTTCCAGGTTTCAAAGGAGCACTTGGTCCAAAAGGTGATCGTGGTTTCCCAGGACCTCCGGGTCCTCCAGGACGCACTGGCTTAGATGGGCTCCCTGGACCAAAAGgtatggaggctgtcactgca	108606722	108606912	3.87	9.26	151	actgtatttatttcttaaagGTGATGTTGGACCAAATGGACAACCTGGACCAATGGGACCTCCTGGGCTGCCAGGAATAGGTGTTCAGGGACCACCAGGACCACCAGGGATTCCTGGGCCAATAGGTCAACCTGgtaagattagagtaaatgtg	108614891	108615044	7.87	9.45	114	BPD	Urine	c.2395+1275C>G is 33 nt 5´ of acceptor site, but significance of this variant undetermined.	Wang et al. 2021
COL4A5-29-2	COL4A5	29	30	X	+	NM_000495.5	attttctgtgtcttgtctaaGAAACATTTGCCTGCCCCAAAGTTGCCAAGgtattctatgttttatttta	108609623	108609692	3	6.8	attttctgtgtcttgtctagGAAACATTTGCCTGCCCCAAAGTTGCCAAGgtattctatgttttatttta	11.75	6.8	c.2395+2750A>G	ttgtcatgtgtatgctcaagGGTGAACCAGGATTTGCATTACCTGGGCCACCTGGGCCACCAGGACTTCCAGGTTTCAAAGGAGCACTTGGTCCAAAAGGTGATCGTGGTTTCCCAGGACCTCCGGGTCCTCCAGGACGCACTGGCTTAGATGGGCTCCCTGGACCAAAAGgtatggaggctgtcactgca	108606722	108606912	3.87	9.26	151	actgtatttatttcttaaagGTGATGTTGGACCAAATGGACAACCTGGACCAATGGGACCTCCTGGGCTGCCAGGAATAGGTGTTCAGGGACCACCAGGACCACCAGGGATTCCTGGGCCAATAGGTCAACCTGgtaagattagagtaaatgtg	108614891	108615044	7.87	9.45	114	A-SNV	Hair bulb		King et al. 2002
COL4A5-37-1	COL4A5	37	72	X	+	NM_000495.5	aatattgttctacctggcagTTCAATTCCTGGTATCAACTTGATCCTGCAGTG[13086bp]CTGTTATCCTCAAGCTGGGGTTTTAACATTTTGATGAAGgtaatgtgacttgattataa	108661719	108674920	6.07	8.99	aatattgttctacctggcagTTCAATTCCTGGTATCAACTTGATCCTGCAGTGCTGTTATCCTCAAGCTGGGGTTTTAACATTTTGATGAAGgtaatgtgacttgattataa	6.07	8.99	c.3373+6282_3791-2599del	ctttttattcgtgttttcagGGTGAGCCTGGTCTGCCTGGATACCCAGGGAACCCTGGTATCAAAGGTTCTGTGGGAGATCCTGGTTTGCCCGGATTACCAGGAACCCCTGGAGCAAAAGGACAACCAGGCCTTCCTGGATTCCCAGgtaaaatttcttctcttaaa	108655311	108655477	10.91	8.59	127	atttgctgtggattattaagGTCTACCAGGTCCAGAAGGTCCTCCAGGTCTCCCTGGAAATGGAGGTATTAAAGGAGAGAAGGGAAATCCAGGCCAACCTGGGCTACCTGGCTTGCCTGGTTTGAAAGGAGATCAAGGACCACCAGGACTCCAGgtaggaaatggaagtagata	108677480	108677653	5.36	9.79	134	M-OTH	Peripheral blood leukocytes	Suspected dominant-negative inheritance. PE sequence originates from introns 37 and 41.	Nozu et al. 2017
COL4A5-47-1	COL4A5	47	84	X	+	NM_000495.5	tcaaatccctaacctaccagGTCAACAGAGGAACCATTATAAGTTTTGAGCACTACGAATTCAAAAATGTAATGCAGTTAGAAGATGGAATCTGCTATCAGCATgtaattataacttttcagaa	108689340	108689463	5.92	1.05	tcaaatccctaacctaccagGTCAACAGAGGAACCATTATAAGTTTTGAGCACTACGAATTCAAAAATGTAATGCAGTTAGAAGATGGAATCTGCTATCAGCATgtaagtataacttttcagaa	5.92	8.31	c.4510+1754T>G	tgattatttcgtggaaatagGTACCCGTGGTTTGGATGGTCCCCCTGGTCCAGATGGATTGCAAGGTCCCCCAGGTCCCCCTGGAACCTCCTCTGTTGCACATGGATTTCTTATTACACGCCACAGCCAGACAACGGATGCACCACAATGCCCACAGGGAACACTTCAGGTCTATGAAGGCTTTTCTCTCCTGTATGTACAAGGAAATAAAAGAGCCCACGGTCAAGACTTGGgtgagataatcaatatctaa	108687462	108687714	5.91	6.04	213	ttctctccaaatctttctagGGACGGCTGGCAGCTGCCTTCGTCGCTTTAGTACCATGCCTTTCATGTTCTGCAACATCAATAATGTTTGCAACTTTGCTTCAAGAAATGACTATTCTTACTGGCTCTCTACCCCAGAGCCCATGCCAATGAGCATGCAACCCCTAAAGGGCCAGAGCATCCAGCCATTCATTAGTCGgtaaggcattgatttagctg	108692728	108692945	8.33	10.48	178	D-SNV	Blood leukocytes, kidneys and/or hair roots		Nozu et al. 2014
COL4A5-47-2	COL4A5	47	84	X	+	NM_000495.5	agcattactattgtccctagGCCTAAGAAGATTGCAGATTCACACAAGATACATACTGAGGAAGTCTTAGAAGAAGAGAGGGCAGCCTGGAGCACGAAATATTGataagatatcgtaaggactc	108692299	108692422	6.73	0.66	agcattactattgtccctagGCCTAAGAAGATTGCAGATTCACACAAGATACATACTGAGGAAGTCTTAGAAGAAGAGAGGGCAGCCTGGAGCACGAAATATTGgtaagatatcgtaaggactc	6.73	8.85	c.4511-345A>G	tgattatttcgtggaaatagGTACCCGTGGTTTGGATGGTCCCCCTGGTCCAGATGGATTGCAAGGTCCCCCAGGTCCCCCTGGAACCTCCTCTGTTGCACATGGATTTCTTATTACACGCCACAGCCAGACAACGGATGCACCACAATGCCCACAGGGAACACTTCAGGTCTATGAAGGCTTTTCTCTCCTGTATGTACAAGGAAATAAAAGAGCCCACGGTCAAGACTTGGgtgagataatcaatatctaa	108687462	108687714	5.91	6.04	213	ttctctccaaatctttctagGGACGGCTGGCAGCTGCCTTCGTCGCTTTAGTACCATGCCTTTCATGTTCTGCAACATCAATAATGTTTGCAACTTTGCTTCAAGAAATGACTATTCTTACTGGCTCTCTACCCCAGAGCCCATGCCAATGAGCATGCAACCCCTAAAGGGCCAGAGCATCCAGCCATTCATTAGTCGgtaaggcattgatttagctg	108692728	108692945	8.33	10.48	178	D-SNV	Blood leukocytes, kidneys and/or hair roots		Nozu et al. 2014
COL6A1-11-1	COL6A1	11	72	21	+	NM_001848.3	ggagaccacgtgtcctgcagACCCGCTCCACCGCCCCTCGCCGTCCCCTCCATCTGGAAGGACAAGGACAGCCACCCAGGCACCCAGCAAAGgcgcctgtgtcactttcacc	45989874	45989985	3.77	-2.36	ggagaccacgtgtcctgcagACCCGCTCCACCGCCCCTCGCCGTCCCCTCCATCTGGAAGGACAAGGACAGCCACCCAGGCACCCAGCAAAGgtgcctgtgtcactttcacc	3.77	5.39	c.930+189C>T	ttcttccgctgggtgtgtagGGAGAAAAAGGGAGCCGTGGGGAGAAGgtgagtgaggctcgacctcg	45989732	45989798	5.24	10.47	27	cccgcttcctgtctccgcagGGCTCCAGGGGACCCAAGGGCTACAAGgtgagcgtgggctgctggga	45990238	45990304	13.34	9.6	27	D-SNV	Skeletal muscle; Skin fibroblasts, muscle; Muscle	Exon 11 fusion also seen.	Cummings et al. 2017; Bolduc et al. 2019; Lee et al. 2020
COLQ-1-1a	COLQ	1	94	3	-	NM_080538.2	agtgttgtttattatttcagAAAATCACATCACATGGTGGACACATTCCTTGTAGCATGAGACTTGCCAATACCATAATCTTTATTTGAGCTGTTGCATTCACTGTGATTTCATgtaagtgtgagcatcaaacc	15492150	15492283	6.55	8.31	agtgttgtttattatttcagAAAATCACATCACATGGTGGACACATTCCTTGTAGCATGAGACTTGCCAATACCATAATCTTTATTTGAGCTGTTGCATTCACTGTGATTTCATgtaagtgtgagcatcaaacc	6.55	8.31	c.107-1G>A (2532 nt 3´ of PE)	5´-ATATCCTCCCCTGGGCTGAAGGCACTCTTGTCCTCCAAGCCTCCCCTACAGCAGTGTTCATGGGCAGCTGGAGCAGGGCTGCCTACCCATTGCTACTCCCAGGAGCTCAGGACTGGCTCCAGACCCCTGGCATCTGGAGCAGAAGCAACATCAAAGCAGGGATTGGCCAACTCCCACCCCTAATGCCAAACAGGCCAGGCACTGGGAGCACTCAGAGGCGTGACGAATCTCAGCCTGTCTCCGGCTAGTGTTCCCTGGCCAGTCCGCTTTGGGCCCTGCCTCACAATGACGGGCTCATCATTCAGCCTCGCTCATCTGCTCATCATTTCAGGACTGCTCTGTTACTCGGCAGGCTGCTTGGgtgagttgtgtgtgcgtgtg	15498492	-	-	8.73	344	ctctgaacaacccttcccagCCTGGATCAGAAGAAGCGTGGTGGCCACAAAGCATGCTGCCTGCTGACGCCTCCTCCACCACCACTGTTCCCACCACCATTCTTCAGAGGTGGCCGAAGTCCGgtgagtactttgggatttat	15489505	15489647	1.62	10.9	103	DIST3	Frozen muscle biopsy	3´ exon 2 truncated 10nt, 5.75 -> 1.62. Other transcript variants use alternate 5’ exon but do not splice to this PE in the patient.	Ishigaki et al. 2003
COLQ-1-1b	COLQ	1	94	3	-	NM_080538.2	agtgttgtttattatttcagAAAATCACATCACATGGTGGACACATTCCTTGTAGCATGAGACTTGCCAATACCATAATCTTTATTTGAGCTGTTGCATTCACTGTGATTTCATgtaagtgtgagcatcaaacc	15492150	15492283	6.55	8.31	agtgttgtttattatttcagAAAATCACATCACATGGTGGACACATTCCTTGTAGCATGAGACTTGCCAATACCATAATCTTTATTTGAGCTGTTGCATTCACTGTGATTTCATgtaagtgtgagcatcaaacc	6.55	8.31	c.107-1G>A (2532 nt 3´ of PE)	5´-ATATCCTCCCCTGGGCTGAAGGCACTCTTGTCCTCCAAGCCTCCCCTACAGCAGTGTTCATGGGCAGCTGGAGCAGGGCTGCCTACCCATTGCTACTCCCAGGAGCTCAGGACTGGCTCCAGACCCCTGGCATCTGGAGCAGAAGCAACATCAAAGCAGGGATTGGCCAACTCCCACCCCTAATGCCAAACAGGCCAGGCACTGGGAGCACTCAGAGGCGTGACGAATCTCAGCCTGTCTCCGGCTAGTGTTCCCTGGCCAGTCCGCTTTGGGCCCTGCCTCACAATGACGGGCTCATCATTCAGCCTCGCTCATCTGCTCATCATTTCAGGACTGCTCTGTTACTCGGCAGGCTGCTTGGgtgagttgtgtgtgcgtgtg	15498492	-	-	8.73	344	cacatgctaacgagcggcagTTTTCTCTGAACAACCCTTCCCAGCCTGGATCAGAAGAAGCGTGGTGGCCACAAAGCATGCTGCCTGCTGACGCCTCCTCCACCACCACTGTTCCCACCACCATTCTTCAGAGGTGGCCGAAGTCCGgtgagtactttgggatttat	15489505	15489671	-6.15	10.9	127	DIST3	Frozen muscle biopsy	3’ exon 2 acceptor +14nt, 5.75 -> -6.15. Other transcript variants use alternate 5’ exon but do not splice to this PE in the patient.	Ishigaki et al. 2003
CPS1-30-1	CPS1	30	94	2	+	NM_001122633.3	tgttattcttatcttatcagAAACCAAGACTAAGTAAGTAAAGCACTTTGCCCAGGTCACAGAACAGAAGGATGGAAACTCAAATGTCACTGTTTTAAGACGTTGCTAAATCTGataagcaaatctcttatgta	210655666	210655799	8.15	0.51	tgttattcttatcttatcagAAACCAAGACTAAGTAAGTAAAGCACTTTGCCCAGGTCACAGAACAGAAGGATGGAAACTCAAATGTCACTGTTTTAAGACGTTGCTAAATCTGgtaagcaaatctcttatgta	8.15	8.69	c.3559-745A>G	tctgttttccttcgtgacagGAGCACCCAGTGGTGCTGACAAAATTTGTTGAAGGGGCCCGAGAAGTAGAAATGGACGCTGTTGGCAAAGATGGAAGGgtaagtgctttattctcatc	210654005	210654122	9.4	10.45	78	ttttttttttttttggccagGTTATCTCTCATGCCATCTCTGAACATGTTGAAGATGCAGGTGTCCACTCGGGAGATGCCACTCTGATGCTGCCCACACAAACCATCAGCCAAGGGGCCATTGAAAAGgtcatcatttataaataaaa	210656505	210656652	9.04	2.14	108	D-SNV	Fibroblasts, blood or liver (not specified)		Isler et al. 2020
CPS1-35-1	CPS1	35	89	2	+	NM_001122633.3	taacccgcatatcttttaagTCCTCCCTGACCAGGAAAAGGATCCTTGTAGAACCGAAGTGGATCTGAACTTACAAAGACCAAGTAGATTAAATAGAGAATAAAAGGAGataagaacaaggtgaaaagc	210674554	210674682	3.59	1.88	taacccgcatatcttttaagTCCTCCCTGACCAGGAAAAGGATCCTTGTAGAACCGAAGTGGATCTGAACTTACAAAGACCAAGTAGATTAAATAGAGAATAAAAGGAGgtaagaacaaggtgaaaagc	3.59	10.06	c.4102-239A>G	ttttatttatttctaaacagGTGGCTTGCTTTGGTGAAGGTATTCATACAGCCTTCCTAAAGGCAATGCTTTCCACAGGATTTAAGATACCCCAGAAAGGCATCCTGATAGGCATCCAGgtaagtggtttgtggctgtg	210668166	210668304	11.02	10.86	99	tttgtgaaattccttttcagCAATCATTCCGGCCAAGATTCCTTGGTGTGGCTGAACAATTACACAATGAAGGTTTCAAGgtatgttcattagttttaag	210674882	210674981	7.19	9.79	60	D-SNV	Fibroblasts, blood or liver (not specified)	Reported as intron 34.	Isler et al. 2020
CRTAP-1-1	CRTAP	1	73	3	+	NM_006371.5	tcattatgttcaaatcacagATACTTATTGTGTCCTGCCTTGTCCTGAGGACTGTGTGAGGCACCAGGAATCCAGATAATGAATGACACACAGctgggtcccccgaggatcat	33119230	33119342	6.23	0.29	tcattatgttcaaatcacagATACTTATTGTGTCCTGCCTTGTCCTGAGGACTGTGTGAGGCACCAGGAATCCAGATAATGAATGACACACAGgtgggtcccccgaggatcat	6.23	8.56	c.472-1021C>G	5´-CCTTTCCTTCTCCCTCCCCTTTTCCCTTCCTTCGTCCCTTCCTTCCTTCCTTTCGCCGGGCGCGATGGAGCCGGGGCGCCGGGGGGCCGCGGCGCTGCTAGCGCTGCTGTGCGTGGCCTGCGCGCTGCGCGCCGGGCGCGCCCAATACGAACGCTACAGCTTCCGCAGCTTCCCACGGGACGAGCTGATGCCGCTCGAGTCGGCCTACCGGCACGCGCTGGACAAGTACAGCGGCGAGCACTGGGCCGAGAGCGTGGGCTACCTGGAGATCAGCCTGCGGCTGCACCGCTTGCTGCGCGACAGCGAGGCCTTCTGCCACCGCAACTGCAGCGCCGCGCCGCAGCCCGAGCCCGCCGCCGGCCTCGCCAGCTATCCCGAGCTGCGCCTCTTCGGGGG…	-	33114568	-	3.24	518	tatgttctttgtccttttagGCAAATAATCTCCCCAAAGCCATCGCCGCTGCTCACACCTTTCTACTGAAGCATCCTGATGACGAAATGATGAAGAGGAACATGGCATATTATAAGAGCCTGCCTGGTGCCGAGGACTACATTAAAGACCTGGAAACCAAGTCATATGAAgtatgtttggatttttatgt	33120324	33120513	11.48	6.97	150	D-SNV	Cultured skin fibroblasts		Morello et al. 2006
CSF1R-15-1	CSF1R	15	99	5	-	NM_001349736.2	ttccgtcttctccttctcagGATCCTACTGCTCCAAGTGTCAGGGGGATCCCGGTCACAGCATCCCTTAAACTCCTGGGCCCATCTCCTGGAATAGTCAGGAGCTGCACGGGCAGCTTGAGgtataaagagagactgatag	150060648	150060788	10.92	5.96	ttccgtcttctccttctcagGATCCTACTGCTCCAAGTGTCGGGGATCCCGGTCACAGCATCCCTTAAACTCCTGGGCCCATCTCCTGGAATAGTCAGGAGCTGCACGGGCAGCTTGAGgtataaagagagactgatag	10.92	5.96	c.1969+115_1969+116delAG	actgtggttcttcctcccagCCACGGCCCATGCTGATGAGAAGGAGGCCCTCATGTCCGAGCTGAAGATCATGAGCCACCTGGGCCAGCACGAGAACATCGTCAACCTTCTGGGAGCCTGTACCCATGGAGgtaagggccttggggttcct	150060842	150060992	7.54	10.28	111	cacacccttggctgctctagGCCCTGTACTGGTCATCACGGAGTACTGTTGCTATGGCGACCTGCTCAACTTTCTGCGAAGGAAGGCTGAGGCCATGCTGGGACCCAGCCTGAGCCCCGGCCAGGACCCCGAGGGAGGCGTCGACTATAAGAACATCCACCTCGAGAAGAAATATGTCCGCAGgtagcccctggcaaaggaca	150059680	150059882	7.23	7.13	163	M-OTH	Fibroblasts		Guo et al. 2019
CTDP1-6-1	CTDP1	6	95	18	+	NM_004715.5	ttttttttttgtatttttagTACAGACGGTGGTTTCACTGTGTTAGCCAGGATGGCCTCGATCTCCTGACCTCGTGATCTTCCCGCCTCAGCCTCCCAAAGTGTTGGGATTACAGgcatgagccactgcacccgg	79710709	79710843	8.55	1.7	ttttttttttgtatttttagTACAGACGGTGGTTTCACTGTGTTAGCCAGGATGGCCTCGATCTCCTGACCTCGTGATCTTCCCGCCTCAGCCTCCCAAAGTGTTGGGATTACAGgtatgagccactgcacccgg	8.55	9.46	c.637+389C>T	gtcctgttttcttttccaagGCTTTTTAGACCCCGAGAAGAAGCTTTTTTCTCACCGAATATTATCAAGGGATGAATGTATTGACCCATTTTCTAAAACGGGAAACCTTAGgtatgtacccagccgcgctc	79710326	79710456	7.4	7.76	91	ttatgcattttcacttgtagAAATCTCTTTCCTTGTGGAGACTCAATGGTTTGCATTATTGATGATCGAGAAGATGTCTGGAAGTTTGCCCCCAATCTGATAACTGTGAAGAAATATGTATACTTCCAGGGCACGGGTGATATGAATGCGCCCCCTGGGTCCCGAGAATCTCAGACGAGAAAGAAAGgtgggtaacctccttcctga	79712952	79713158	9.69	8.23	167	D-SNV	LCLs, myoblasts, Schwann cells, fibroblasts		Varon et al. 2003
CUBN-23-1a	CUBN	23	66	10	-	NM_001081.4	ttgttgtttgtttcaaaaagCTACAGATTATAAACTAGAATTAAGGCCCCAGAAGTTTTTAGGAAAATGCTATTTCCAGAATTTTGctaagtatatcaaatatgat	17046514	17046619	4.73	2.2	ttgttgtttgtttcaaaaagCTACAGATTATAAACTAGAATTAAGGCCCCAGAAGTTTTTAGGAAAATGCTATTTCCAGAATTTTGgtaagtatatcaaatatgat	4.73	10.47	c.3330-439C>G	tggtctgtttctgttcacagCATGTTTGCAAGACTACACAGATGATTTGGGGACATTCACTTCTCCAAACTTCCCCAATAATTATCCCAACAACTGGGAATGCATTTATCGGATCACAGTGAGAACTGGCCAACTGATTGCAGTGCACTTCACAAACTTCTCCTTGGAGGAAGCCATTGGAAACTATTATACAGATTTTCTGGAAATCAGgtcagcacttttatttattt	17047394	17047623	8.95	7.16	190	taatttctgtattctgccagAGATGGAGGCTATGAAAAATCACCATTGCTGGGAATATTCTATGGCTCAAATCTACCCCCAACAATCATCTCTCATAGTAACAAACTATGGTTAAAATTTAAGAGTGACCAAATAGACACAAGGTCTGGATTCTCAGCTTACTGGGATGGGTCATCAACAGgtaaatagcaaagagctgtc	17045914	17046114	4.66	8.76	161	D-SNV	Fresh blood, LCLs		Aminoff et al. 1999
CUBN-23-1b	CUBN	23	126	10	-	NM_001081.4	ataattttcttaatttacagCAGTTACTCACTGGACTTTGATGTTGAATAAATCCCTTTTTTGTTGTTTGTTTCAAAAAGCTACAGATTATAAACTAGAATTAAGGCCCCAGAAGTTTTTAGGAAAATGCTATTTCCAGAATTTTGctaagtatatcaaatatgat	17046514	17046679	7.72	2.2	ataattttcttaatttacagCAGTTACTCACTGGACTTTGATGTTGAATAAATCCCTTTTTTGTTGTTTGTTTCAAAAAGCTACAGATTATAAACTAGAATTAAGGCCCCAGAAGTTTTTAGGAAAATGCTATTTCCAGAATTTTGgtaagtatatcaaatatgat	7.72	10.47	c.3330-439C>G	tggtctgtttctgttcacagCATGTTTGCAAGACTACACAGATGATTTGGGGACATTCACTTCTCCAAACTTCCCCAATAATTATCCCAACAACTGGGAATGCATTTATCGGATCACAGTGAGAACTGGCCAACTGATTGCAGTGCACTTCACAAACTTCTCCTTGGAGGAAGCCATTGGAAACTATTATACAGATTTTCTGGAAATCAGgtcagcacttttatttattt	17047394	17047623	8.95	7.16	190	taatttctgtattctgccagAGATGGAGGCTATGAAAAATCACCATTGCTGGGAATATTCTATGGCTCAAATCTACCCCCAACAATCATCTCTCATAGTAACAAACTATGGTTAAAATTTAAGAGTGACCAAATAGACACAAGGTCTGGATTCTCAGCTTACTGGGATGGGTCATCAACAGgtaaatagcaaagagctgtc	17045914	17046114	4.66	8.76	161	D-SNV	Fresh blood, LCLs		Aminoff et al. 1999
CYBB-1-1	CYBB	1	117	X	+	NM_000397.4	ttcttcgtgcttgccttcagTTTTAGGTGATGAAGTACCTGCTGCCAGAGTTTCCCCTGAAACACACAAAGAAGAGTCTTTTACTTGTGATTCAGTTGTTTCAGGAGTTCTTGACTGGCCAATGTGCAAGGATTCATgtaagctgcttttcacttct	chr3+:69048168	chr3+:69048324	8.84	5.61	ttcttcgtgcttgccttcagTTTTAGGTGATGAAGTACCTGCTGCCAGAGTTTCCCCTGAAACACACAAAGAAGAGTCTTTTACTTGTGATTCAGTTGTTTCAGGAGTTCTTGACTGGCCAATGTGCAAGGATTCATgtaagctgcttttcacttct	8.84	5.61	c.87+907_+908, 5839bp L1 insertion	5p-ACATTCAACCTCTGCCACCATGGGGAACTGGGCTGTGAATGAGGGGCTCTCCATTTTTGTCATTgtaagtaccaacaagagata	-	37780142	5´	8.54	-	aattatttctgtttgtgcagCTGGTTTGGCTGGGGTTGAACGTCTTCCTCTTTGTCTGGTATTACCGGGTTTATGATATTCCACCTAAGTTCTTTTACACAAGAAAACTTCTTGGGgtaagtataaattccatccc	37782068	37782203	7.16	9.65	96	ENCO	Mononuclear leukocytes		de Boer et al. 2014
CYBB-3-1	CYBB	3	124	X	+	NM_000397.4	gcctggggattttctttcagCTTTCTCCTGGGGCAAGCCTGAAATCCCAGGGGATTGATGTCCTGAGAGCATCCCTCAGAGCAGCCCTCAGCCAATCATGGATGGCAGTTGGTGGTTGAACACCCAAGCTTCTTAACCCGTTAGgtaaaaaccaaagaacgaaa	37789948	37790111	6.82	6.02	gcctggggattttctttcagCTTTCTCCTGGGGCAAGCCTGAAATCCCAGGGGATTGATGTCCTGAGAGCATCCCTCAGAGCAGCCCTCAGCCAATCATGGATGGCAGTTGGTGGTTGAACACCCAAGCTTCTTAACCCGTTAGgtaagaaccaaagaacgaaa	6.82	9.14	c.253–1879A>G	ccctttcccgcctcttctagTCAGCACTGGCACTGGCCAGGGCCCCTGCAGCCTGCCTGAATTTCAACTGCATGCTGATTCTCTTGCCAGTCTGTCGAAATCTGCTGTCCTTCCTCAGGGGTTCCAGTGCGgtaagagaaaatgttttact	37783470	37783620	9.41	9.63	111	ctttcccccttaatccaaagTGCTGCTCAACAAGAGTTCGAAGACAACTGGACAGGAATCTCACCTTTCATAAAATGGTGGCATGGATGATTGCACTTCACTCTGgtaagtttattaaagaaaac	37791955	37792079	6.91	10.65	85	D-SNV	Mononuclear cells or lymphoblastoids		Mollin et al. 2020
CYBB-5-1a	CYBB	5	110	X	+	NM_000397.4	gtaactcagcatttctctagGGGTAGCCAGGAGGGTATCCAGAAGTAAGAACTTCTTCTATCCCAGCAGTTGTTGAAGCTTCCTACACTCAAAGACAGAAGCTCCAAGTCTTCATGCACCCAATGACTTGggaagatgactaaatcacat	37794658	37794807	1.43	1.2	gtaactcagcatttctctagGGGTAGCCAGGAGGGTATCCAGAAGTAAGAACTTCTTCTATCCCAGCAGTTGTTGAAGCTTCCTACACTCAAAGACAGAAGCTCCAAGTCTTCATGCACCCAATGACTTGgtaagatgactaaatcacat	1.43	8.85	c.483+978G>T	ctcttctctgcccttttcagCGATTCACACCATTGCACATCTATTTAATGTGGAATGGTGTGTGAATGCCCGAGTCAATAATTCTGATCCTTATTCAGTAGCACTCTCTGAACTTGGAGACAGGCAAAATGAAAGTTATCTCAATTTTGCTCGAAAGAGAATAAAGgtaagcctctcattatctga	37793645	37793830	10.88	10.22	146	tgtgtgtttatattttacagAACCCTGAAGGAGGCCTGTACCTGGCTGTGACCCTGTTGGCAGGCATCACTGGAGTTGTCATCACGCTGTGCCTCATATTAATTATCACTTCCTCCACCAAAACCATCCGGAGGTCTTACTTTGAAGTCTTTTGGTACACACATCATCTCTTTGTGATCTTCTTCATTGGCCTTGCCATCCATGGAGCTGAgtgagtgtttaaattctgaa	37795931	37796161	9.74	6.51	191	D-SNV	LCLs; Patient cells - not specified	Also seen in conjunction with exon 5 skip.	Noack et al. 2001; Bustamante et al. 2007
CYBB-5-1b	CYBB	5	61	X	+	NM_000397.4	aacttcttctatcccagcagTTGTTGAAGCTTCCTACACTCAAAGACAGAAGCTCCAAGTCTTCATGCACCCAATGACTTGggaagatgactaaatcacat	37794707	37794807	5.64	1.2	aacttcttctatcccagcagTTGTTGAAGCTTCCTACACTCAAAGACAGAAGCTCCAAGTCTTCATGCACCCAATGACTTGgtaagatgactaaatcacat	5.64	8.85	c.483+978G>T	ctcttctctgcccttttcagCGATTCACACCATTGCACATCTATTTAATGTGGAATGGTGTGTGAATGCCCGAGTCAATAATTCTGATCCTTATTCAGTAGCACTCTCTGAACTTGGAGACAGGCAAAATGAAAGTTATCTCAATTTTGCTCGAAAGAGAATAAAGgtaagcctctcattatctga	37793645	37793830	10.88	10.22	146	tgtgtgtttatattttacagAACCCTGAAGGAGGCCTGTACCTGGCTGTGACCCTGTTGGCAGGCATCACTGGAGTTGTCATCACGCTGTGCCTCATATTAATTATCACTTCCTCCACCAAAACCATCCGGAGGTCTTACTTTGAAGTCTTTTGGTACACACATCATCTCTTTGTGATCTTCTTCATTGGCCTTGCCATCCATGGAGCTGAgtgagtgtttaaattctgaa	37795931	37796161	9.74	6.51	191	D-SNV	LCLs; Patient cells - not specified		Noack et al. 2001; Bustamante et al. 2007
CYBB-5-2a	CYBB	5	153	X	+	NM_000397.4	N/A	N/A	N/A	N/A	N/A	gttgtttgtttttttaacagACACTTCTCAAAAGAAGACATTTATGCAGCCAAAAAACACATGAAGAAATGCTCATCATCACTGGCCATCAGAGAAATGCAAATCAAAACCACTATGAGATATCATCTCACACCGGTTAGAATGGCAATCATTAAGAAGTCAGGAAACAACAGgtgctggagaggatgcggag	8.68	4.87	c.484-262_484-261ins921	ctcttctctgcccttttcagCGATTCACACCATTGCACATCTATTTAATGTGGAATGGTGTGTGAATGCCCGAGTCAATAATTCTGATCCTTATTCAGTAGCACTCTCTGAACTTGGAGACAGGCAAAATGAAAGTTATCTCAATTTTGCTCGAAAGAGAATAAAGgtaagcctctcattatctga	37793645	37793830	10.88	10.22	146	tgtgtgtttatattttacagAACCCTGAAGGAGGCCTGTACCTGGCTGTGACCCTGTTGGCAGGCATCACTGGAGTTGTCATCACGCTGTGCCTCATATTAATTATCACTTCCTCCACCAAAACCATCCGGAGGTCTTACTTTGAAGTCTTTTGGTACACACATCATCTCTTTGTGATCTTCTTCATTGGCCTTGCCATCCATGGAGCTGAgtgagtgtttaaattctgaa	37795931	37796161	9.74	6.51	191	ENCO	Mononuclear leukocytes	L1 fragment ~900nt. Exon 5 skipped isoform also seen.	Meischl et al. 2000
CYBB-5-2b	CYBB	5	115	X	+	NM_000397.4	N/A	N/A	N/A	N/A	N/A	gttgtttgtttttttaacagACACTTCTCAAAAGAAGACATTTATGCAGCCAAAAAACACATGAAGAAATGCTCATCATCACTGGCCATCAGAGAAATGCAAATCAAAACCACTATGAGATATCATCTCACACCGgttagaatggcaatcattaa	8.68	3.29	c.484-262_484-261ins921	ctttcccccttaatccaaagTGCTGCTCAACAAGAGTTCGAAGACAACTGGACAGGAATCTCACCTTTCATAAAATGGTGGCATGGATGATTGCACTTCACTCTGgtaagtttattaaagaaaac	37791955	37792079	6.91	10.65	85	tgtgtgtttatattttacagAACCCTGAAGGAGGCCTGTACCTGGCTGTGACCCTGTTGGCAGGCATCACTGGAGTTGTCATCACGCTGTGCCTCATATTAATTATCACTTCCTCCACCAAAACCATCCGGAGGTCTTACTTTGAAGTCTTTTGGTACACACATCATCTCTTTGTGATCTTCTTCATTGGCCTTGCCATCCATGGAGCTGAgtgagtgtttaaattctgaa	37795931	37796161	9.74	6.51	191	ENCO	Mononuclear leukocytes	L1 fragment ~900nt. 5´ exon is exon 4. Exon 5+6 skipped isoform also observed	Meischl et al. 2000
CYBB-6-1	CYBB	6	94	X	+	NM_000397.4	ccctgataaactctttgtaaGCATGGAGAAATCAATGGAGACCAAGAATCTGATGACTCTCTTAAAGCACTCAAATATCTTTAAATGGGACTTAGTCATAATCCCGTGTTTCAGgtaatcctagagaagagaaa	37797202	37797335	-3.02	6.99	ccctgataaactctttgtagGCATGGAGAAATCAATGGAGACCAAGAATCTGATGACTCTCTTAAAGCACTCAAATATCTTTAAATGGGACTTAGTCATAATCCCGTGTTTCAGgtaatcctagagaagagaaa	5.73	6.99	c.674+1080A>G	tgtgtgtttatattttacagAACCCTGAAGGAGGCCTGTACCTGGCTGTGACCCTGTTGGCAGGCATCACTGGAGTTGTCATCACGCTGTGCCTCATATTAATTATCACTTCCTCCACCAAAACCATCCGGAGGTCTTACTTTGAAGTCTTTTGGTACACACATCATCTCTTTGTGATCTTCTTCATTGGCCTTGCCATCCATGGAGCTGAgtgagtgtttaaattctgaa	37795931	37796161	9.74	6.51	191	gacttacatttttcacccagACGAATTGTACGTGGGCAGACCGCAGAGAGTTTGGCTGTGCATAATATAACAGTTTGTGAACAAAAAATCTCAGAATGGGGAAAAATAAAGGAATGCCCAATCCCTCAGTTTGCTGGAAACCCTCCTATGgtatgtacaattcattgttg	37798935	37799104	5.49	8.35	130	A-SNV	Whole blood	Full inclusion, exon 5 skip in ~50% of transcripts.	Noack et al. 1999
CYBB-6-2	CYBB	6	56	X	+	NM_000397.4	ctattacatctgttttacagCTGAAGGAACTGAGGCTCAGAAGAAGTTAAATAATTTGCCTGAGTCCACCAAACTAgtaaggggtagaaatgagat	37797723	37797818	8.57	5.17	ctattacatctgttttacagCTGAAGGAACTGAGGCTCAGAAGAAGTTAAATAATTTGCCTGAGTCCACCAAACTGgtaaggggtagaaatgagat	8.57	9.68	c.675-1157A>G, none	tgtgtgtttatattttacagAACCCTGAAGGAGGCCTGTACCTGGCTGTGACCCTGTTGGCAGGCATCACTGGAGTTGTCATCACGCTGTGCCTCATATTAATTATCACTTCCTCCACCAAAACCATCCGGAGGTCTTACTTTGAAGTCTTTTGGTACACACATCATCTCTTTGTGATCTTCTTCATTGGCCTTGCCATCCATGGAGCTGAgtgagtgtttaaattctgaa	37795931	37796161	9.74	6.51	191	gacttacatttttcacccagACGAATTGTACGTGGGCAGACCGCAGAGAGTTTGGCTGTGCATAATATAACAGTTTGTGAACAAAAAATCTCAGAATGGGGAAAAATAAAGGAATGCCCAATCCCTCAGTTTGCTGGAAACCCTCCTATGgtatgtacaattcattgttg	37798935	37799104	5.49	8.35	130	D-SNV	PBMCs	Also co-spliced with exon 7 skip. Shows highly tissue-specific inclusion in normal individuals.	Rump et al. 2006
CYLD-9-1	CYLD	9	65	16	+	NM_015247.3	gatttttttggtttgaacagTTGGGTGCCATTGACTGAGGTGCATAAATATGGAGGTGGAGAGAGGAGCGAGAACACTGTTGGAGataataactttgtgatgcct	50779432	50779536	6.57	-0.23	gatttttttggtttgaacagTTGGGTGCCATTGACTGAGGTGCATAAATATGGAGGTGGAGAGAGGAGCGAGAACACTGTTGGAGgtaataactttgtgatgcct	6.57	7.96	c.1139-148A>G	aacttttcttgttcctatagGATCTACCTCAGACCCTGGAAATAGAAACAGATCTGAATTATTTTATACCTTAAATGGGTCTTCTGTTGACTCACAACCACAATCCAAATCAAAAAATACATGGTACATTGATGAAGgtaatcagtaattttagtgt	50777805	50777961	10.96	7.46	117	aattaggaataattttttagTTGCAGAAGACCCTGCAAAATCTCTTACAGAGATATCTACAGACTTTGACCGTTCTTCACCACCACTCCAGCCTCCTCCTGTGAACTCACTGACCACCGAGAACAGATTCCACTCTTTACCATTCAGTCTCACCAAGATGCCCAATACCAATGGAAGTATTGGCCACAGTCCACTTTCTCTGTCAGCCCAGTCTGTAATGGAAGAGCTAAACACTGCACCCGTCCAAGAGAGTCCACCCTTGGCCATGCCTCCTGGGAACTCACATGGTCTAGAAGTGGGCTCATTGGCTGAAGTTAAGGAGAACCCTCCTTTCTATGGGGTAATCCGTTGGATCGGTCAGCCACCAGGACTGAATGAAGTGCTCGCTGGACTGGAACT…	50779645	50780064	-0.28	5.99	380	D-SNV	Peripheral blood		Kazakov et al. 2009
CYP2B6-3-1	CYP2B6	3	47	19	+	NM_000767.5	atgttcttgggtccttacagACCACTCTCCCTCCAGCTGGGGCCAGTGCTGAGCCTGGTGTATACAGgtatcacttaacaagtacag	41005983	41006069	8.65	7.33	atgttcttgggtccttacagACCACTCTCCCTCCAGCTGGGGCCAGTGCTGAGCCTGGTGTATACAGgtatcacttaacaagtacag	8.65	7.33	Unknown	acacctcccctgcaccccagGTGTGATCTTTGCCAATGGAAACCGCTGGAAGGTGCTTCGGCGATTCTCTGTGACCACTATGAGGGACTTCGGGATGGGAAAGCGGAGTGTGGAGGAGCGGATTCAGGAGGAGGCTCAGTGTCTGATAGAGGAGCTTCGGAAATCCAAGGgtgagtcctgggggatgaat	41004277	41004466	8.24	9.25	150	accccaccttcctcttccagTCCATTACCGCCAACATCATCTGCTCCATCGTCTTTGGAAAACGATTCCACTACCAAGATCAAGAGTTCCTGAAGATGCTGAACTTGTTCTACCAGACTTTTTCACTCATCAGCTCTGTATTCGGCCAGgtcagggagacggagaggga	41006885	41007085	11.04	7.2	129	UNKN	Liver samples	Co-spliced with alternative acceptor site of exon 4 (32nt 3´, shown here)	Yamano et al. 1989
DBT-8-1	DBT	8	126	1	-	NM_001918.5	tacatttctatatttgtcagTATACAGAATTCTGAAGATGGATCTTGACTCAGGGTGATAAATCAGTTTTCAAGGAAATTGGCTACATCACATGACGTCATTTCAGCCCCCAGAAGTTTCAGATGTTGGAGCATTTCAGATTTCAGatatttggactagggatgct	100207167	100207332	3.68	-0.67	tacatttctatatttgtcagTATACAGAATTCTGAAGATGGATCTTGACTCAGGGTGATAAATCAGTTTTCAAGGAAATTGGCTACATCACATGACGTCATTTCAGCCCCCAGAAGTTTCAGATGTTGGAGCATTTCAGATTTCAGgtatttggactagggatgct	3.68	7.51	c.1018-550A>G	attctttttctgttaaacagGCTGCTTCCTTGGGATTACTACAGTTTCCTATCCTTAACGCTTCTGTGGATGAAAACTGCCAGAATATAACATATAAGgttggctatgcagagtaaaa	100210674	100210791	8.06	6.1	78	tacaattttttattttttagGCTTCTCATAACATTGGGATAGCAATGGATACTGAGCAGGGTTTGATTGTCCCTAATGTGAAAAATGTTCAGATCTGCTCTATATTTGACATCGCCACTGAACTGAACCGCCTCCAGAAATTGGGCTCTGTGGGTCAGCTCAGCACCACTGATCTTACAGGAGGAACATTTACTCTTTCCAACATTGGATCAgtgagtaataatgttgaaat	100206425	100206656	10.14	7.68	192	D-SNV	LCLs		Tsuruta et al. 1998
DGKE-5-1	DGKE	5	95	17	+	NM_003647.3	aatttttgtattttttgtagAGACAGGGTTTCACCATGTTGCCTGGGCTGCTGTCAAACTCCTGGGCTCAAGCGATCCTCCCACCTTGGCCTCCCAAAGTGCTGGGATTACATGGgtgagccactatgcccaacc	56848323	56848457	6.53	7.23	aatttttgtattttttgtagAGACAGGGTTTCACCATGTTGCCTGGGCTGCTGTCAAACTCCTGGGCTCAAGCGATCCTCCCACCTTGGCCTCCCAAAGTGCTGGGATTACATGGgtgagccactatgcccaacc	6.53	7.23	c.888+40A>G (238 nt 5´ of PE)	tctttttcttttgtttctagGTTTTTGATGTAACTAAAACTCCTCCTATCAAAGCCCTACAACTCTGTACTCTTCTCCCATATTATTCAGCTCGAGTACTTGTTTGTGGAGGGGATGGGACTGTAGGGTGGGTCCTGGATGCAGTTGATGACATGAAGATTAAGGTATTAGTCTTTAAGAACTACTACAGAAGGACTTCTAAGgtaaatatactatacatata	56847902	56848124	12.16	8.88	183	acatatcttccatattctagGGACAAGAAAAGTACATTCCACAAGTTGCAGTTTTGCCTCTGGGAACAGGCAACGATCTATCCAATACATTGGGTTGGGGTACAGGTTATGCTGGAGAAATTCCAGTTGCGCAGGTTTTGCGAAATGTAATGGAAGCAGATGGAATTAAACTAGATCGgtaagttacgtttccccaaa	56848676	56848873	8.29	11.78	158	DIST5	Peripheral blood	Inclusion of 5´ intron segment also seen in some transcripts. Mutation extends exon 5 by 39 nt (mutant version shown).	Mele et al. 2015
DICER1-24-1	DICER1	24	132	14	-	NM_001291628.1	ctttgtttatataaacatatGTATAGAAGTTACAAGAACTGATTGGAAATGTCATGGTCTGGCATTTCTAACTTACTATTTGATCTTAAGAAAGTCTCTTTACCTCTCTGGGCCTCCGTTTCCTCAGCTGTAAAAAGAGAGAATTAAACTTGgtaagttttaaaattccttt	95092549	95092720	-3.19	10.47	ctttgtttatataaacatagGTATAGAAGTTACAAGAACTGATTGGAAATGTCATGGTCTGGCATTTCTAACTTACTATTTGATCTTAAGAAAGTCTCTTTACCTCTCTGGGCCTCCGTTTCCTCAGCTGTAAAAAGAGAGAATTAAACTTGgtaagttttaaaattccttt	5.41	10.47	c.5364+1187T>G	tccacttcggatcccctcagATTGTTACCAGCGCTTAGAATTCCTGGGAGATGCGATTTTGGACTACCTCATAACCAAGCACCTTTATGAAGACCCGCGGCAGCACTCCCCGGGGGTCCTGACAGACCTGCGGTCTGCCCTGGTCAACAACACCATCTTTGCATCGCTGGCTGTAAAGTACGACTACCACAAGTACTTCAAAGCTGTCTCTCCTGAGCTCTTCCATGTCATTGATGACTTTGTGCAGTTTCAGCTTGAGAAGAATGAAATGCAAGGAATGGATTCTGAGgttagtgctgttcaaaacga	95093868	95094176	7.01	7.15	269	cacttttccctctgtaatagCTTAGGAGATCTGAGGAGGATGAAGAGAAAGAAGAGGATATTGAAGTTCCAAAGGCCATGGGGGATATTTTTGAGTCGCTTGCTGGTGCCATTTACATGGATAGTGGGATGTCACTGGAGACAGTCTGGCAGGTGTACTATCCCATGATGCGGCCACTAATAGgtattgttggctccctttag	95091183	95091385	7.2	5.64	163	A-SNV	LCLs		Verrier et al. 2018
DKC1-1-1	DKC1	1	247	X	+	NM_001363.5	cccggacgccgccgttacagCTCCATGCGACTAGGGGAGCAAGGGTAGTGGAAACGGGCCGAGAAGAAAAGGAGCGGAGGGACCCCGGAGCAGGGATAGAGCTCCGAGTTGCAAGAAAGTTCTAGAGGCCACAAGCCCGCGGGGACAGTCGAGTGGTCGCTTATGGAACTTTCCGGCCCCCTGCGTGAGCGCTTCTGTGGGATGTTTAAGCTCTGCCATAGCCACGTGGTGAACCGGAAGGGAAGCCGACACGTGCAGTAGCCTACAgtcagttacccagccatggg	154763304	154763590	3.95	0.29	cccggacgccgccgttacagCTCCATGCGACTAGGGGAGCAAGGGTAGTGGAAACGGGCCGAGAAGAAAAGGAGCGGAGGGACCCCGGAGCAGGGATAGAGCTCCGAGTTGCAAGAAAGTTCTAGAGGCCACAAGCCCGCGGGGACAGTCGAGTGGTCGCTTATGGAACTTTCCGGCCCCCTGCGTGAGCGCTTCTGTGGGATGTTTAAGCTCTGCCATAGCCACGTGGTGAACCGGAAGGGAAGCCGACACGTGCAGTAGCCTACAgtgagttacccagccatggg	3.95	8.34	c.16+592C>G	5p-GGGTGGGTCCTAGCAGCGCGGCCTGACGGGACCAAGGCGGCGGGAGTCTGCGGTCGTTCCCTCGGCTGTGGACCGGGCGGCACGCACGCGGTGCAGGGTAACATGGCGGATGCGGAAGgtaagggctgcaggcttccg	-	154763001	5´	10.51		tcctgtgtttgtttttttagTAATTATTTTGCCAAAGAAACATAAGAAGAAAAAGGAGCGGAAGTCATTGCCAGAAGAAGATGTAGCCgtgagtagtaatgtgtttga	154764879	154764986	8.71	8.56	68	D-SNV	Peripheral blood cells; LCLs		Knight et al. 2001; Lee et al. 2017
DMD-1-1	DMD	0.952381	87	X	-	NM_004006.3	N/A	-	-	-	-	ccttgtcctttctctttcagGGCTATGCTTTGAATTTTTAATCGTTCAATTTGAGGTTGAAGACCTGATAGCCGGTTGACTTCATCCTGTGCCATAGAGTATGGAAAgtaagtaacacgtttacttt	14.07	9.72	Complex inversion (see Xie et al. 2020)	aattatttttttctttctagAGGGTGTTAATGCAGATAGCATCAAACAAGCCTCAGAACAACTGAACAGCCGGTGGATCGAATTCTGCCAGTTGCTAAGTGAGAGACTTAACTGGCTGGAGTATCAGAACAACATCATCGCTTTCTATAATCAGCTACAACAATTGGAGCAGATGACAACTACTGCTGAAAACTGGTTGAAAATCCAACCCACCACCCCATCAGAGCCAACAGCAATTAAAAGTCAGTTAAAAATTTGTAAGgtaagaatctcttctccttc	32491257	32491538	8.65	10.57	242	ttttttcccttttgataaagTTTTTGACACTTTGCCACCAATGCGCTATCAGGAGACCATGAGTGCCATCAGGACATGGGTCCAGCAGTCAGAAACCAAACTCTCCATACCTCAACTTAGTGTCACCGACTATGAAATCATGGAGCAGAGACTCGGGGAATTGCAGgtctgtgaatatttgaatgt	32472144	32472329	4.79	6.84	146	ENCO	Muscle biopsy	3´ exon is 22, as exon 21 was within the inversion boundaries.	Xie et al. 2020
DMD-1-2	DMD	1	27	X	-	NM_004006.3	tttttacatcatggcataagATCAACACTAAATTTTAGGAGTGCATAgtaagtattaccatagtgta	33085881	33085947	-1.34	8.65	tttttacatcatggcataagATCAACACTAAATTTTAGGAGTGCATAgtaagtattaccatagtgta	-1.34	8.65	Unknown	ctcaattaaaatatatttagTCAAAGCCAGATGCAGTGGCTCACACCTGTGATCCCAGAACTTTGGGAGGCGGAGGCGGATGGATCATTTGAAGTCAGGAGTTCGACACCAGCTTGATCAACATGgtgagacccctgtctctact	33088224	33088368	0.51	7.23	105	tctgttttcttttgtaacagGACACCATTGGAGAAATTGGTCATTTTACCAAGGCTTTGACTGGAATGGCATGCTTCCTTTAAAGAATCAAAGTTGACTTATAGAGCCATTTAAAGCCCGTTGGGGAATCTGGCCTCATACCTTGTCCACACAGAGTCCCTGTACAAGGTTCCTGACCTGTGgtaagtaaagaatgtcactt	33078166	33078367	10.77	10.36	162	UNKN	Heart, skeletal muscle	Co-spliced with PEs 5´ (DMD-1-3) and 3´ (DMD-1-1), shown as flanking exons. Exons 3-6 absent from RNA but genomic deletion not confirmed.	Zhang et al. 2007
DMD-1-3	DMD	1	105	X	-	NM_004006.3	ctcaattaaaatatatttagTCAAAGCCAGATGCAGTGGCTCACACCTGTGATCCCAGAACTTTGGGAGGCGGAGGCGGATGGATCATTTGAAGTCAGGAGTTCGACACCAGCTTGATCAACATGgtgagacccctgtctctact	33088224	33088368	0.51	7.23	ctcaattaaaatatatttagTCAAAGCCAGATGCAGTGGCTCACACCTGTGATCCCAGAACTTTGGGAGGCGGAGGCGGATGGATCATTTGAAGTCAGGAGTTCGACACCAGCTTGATCAACATGgtgagacccctgtctctact	0.51	7.23	Unknown	5p-TCCTGGCATCAGTTACTGTGTTGACTCACTCAGTGTTGGGATCACTCACTTTCCCCCTACAGGACTCAGATCTGGGAGGCAATTACCTTCGGAGAAAAACGAATAGGAAAAACTGAAGTGTTACTTTTTTTAAAGCTGCTGAAGTTTGTTGGTTTCTCATTGTTTTTAAGCCTACTGGAGCAATAAAGTTTGAAGAACTTTTACCAGGTTTTTTTTATCGCTGCCTTGATATACACTTTTCAAAATGCTTTGGTGGGAAGAAGTAGAGGACTGTTgtaagtacaaagtaactaaa	33211262	-	5´	8.3		ttttttattttgcattttagATGAAAGAGAAGATGTTCAAAAGAAAACATTCACAAAATGGGTAAATGCACAATTTTCTAAGgtaagaatggtttgttactt	33020119	33020220	10.68	10.57	62	UNKN	Heart, skeletal muscle	Exons 3-6 absent from RNA but genomic deletion not confirmed.	Zhang et al. 2007
DMD-1-4	DMD	1	149	X	-	NM_004006.3	tctcttccttggttttgcggCTTCTCGAGTTCATAGGAGACTTTCAGTTTCCAGTGACCTGGAAACTCACCATTCCTCATCACCATCCTTTACTGTAGTAACTTCCTTTTACCTGACCACCCTGCATAGTCACAGAAGATGCACTCCTGACAAGTGATCCTCAAAACAGgtagtaatctctttgagaag	33174165	33174353	2.36	5.89	tctcttccttggttttgcagCTTCTCGAGTTCATAGGAGACTTTCAGTTTCCAGTGACCTGGAAACTCACCATTCCTCATCACCATCCTTTACTGTAGTAACTTCCTTTTACCTGACCACCCTGCATAGTCACAGAAGATGCACTCCTGACAAGTGATCCTCAAAACAGgtagtaatctctttgagaag	10.32	5.89	c.31+36947G>A	5p-TCCTGGCATCAGTTACTGTGTTGACTCACTCAGTGTTGGGATCACTCACTTTCCCCCTACAGGACTCAGATCTGGGAGGCAATTACCTTCGGAGAAAAACGAATAGGAAAAACTGAAGTGTTACTTTTTTTAAAGCTGCTGAAGTTTGTTGGTTTCTCATTGTTTTTAAGCCTACTGGAGCAATAAAGTTTGAAGAACTTTTACCAGGTTTTTTTTATCGCTGCCTTGATATACACTTTTCAAAATGCTTTGGTGGGAAGAAGTAGAGGACTGTTgtaagtacaaagtaactaaa	33211262	-	5´	8.3		ttttttattttgcattttagATGAAAGAGAAGATGTTCAAAAGAAAACATTCACAAAATGGGTAAATGCACAATTTTCTAAGgtaagaatggtttgttactt	33020119	33020220	10.68	10.57	62	A-SNV	Skeletal muscle; muscle/fibros/t-myotubes		Béroud et al. 2004; Gonorazky et al. 2019
DMD-2-1a	DMD	2	153	X	-	NM_004006.3	ttggaacttcctgtagacagACCCTTACAGGCATGGAAGAAGAAAGAATGAATAAACCAAGGATGACTTCCCAGTAGGTGGAGGATGGGAATAATTAGGAAGAAGCTGTGTCTTGTCACCTATATTGTCCATACACAACTGCACCGTAGGGTAATTGAGAAATTATAAGAATGgtaataaatacgttttacat	32863739	32863931	-1.24	5.05	ttggaacttcctgtagacagACCCTTACAGGCATGGAAGAAGAAAGAATGAATAAACCAAGGATGACTTCCCAGTAGGTGGAGGATGGGAATAATTAGGAAGAAGCTGTGTCTTGTCACCTATATTGTCCATACACAACTGCACCGTAGGGTAATTGAGAAATTATAAGAATGgtaataaatacgttttacat	-1.24	5.05	c.exon8_11dup	ttttttattttgcattttagATGAAAGAGAAGATGTTCAAAAGAAAACATTCACAAAATGGGTAAATGCACAATTTTCTAAGgtaagaatggtttgttactt	33020119	33020220	10.68	10.57	62	tgtattttttttaatttcagTTTGGGAAGCAGCATATTGAGAACCTCTTCAGTGACCTACAGGATGGGAGGCGCCTCCTAGACCTCCTCGAAGGCCTGACAGGGCAAAAACTGgtatgtgacttatttttaag	32849708	32849840	8.3	8.14	93	DIST3	Lymphocytes	Genomic breakpoints of duplication not determined.	Ishibashi et al. 2006
DMD-2-1b	DMD	2	157	X	-	NM_004006.3	tgatttggaacttcctgtagACAGACCCTTACAGGCATGGAAGAAGAAAGAATGAATAAACCAAGGATGACTTCCCAGTAGGTGGAGGATGGGAATAATTAGGAAGAAGCTGTGTCTTGTCACCTATATTGTCCATACACAACTGCACCGTAGGGTAATTGAGAAATTATAAGAATGgtaataaatacgttttacat	32863739	32863935	5.84	5.05	tgatttggaacttcctgtagACAGACCCTTACAGGCATGGAAGAAGAAAGAATGAATAAACCAAGGATGACTTCCCAGTAGGTGGAGGATGGGAATAATTAGGAAGAAGCTGTGTCTTGTCACCTATATTGTCCATACACAACTGCACCGTAGGGTAATTGAGAAATTATAAGAATGgtaataaatacgttttacat	5.84	5.05	c.exon8_11dup	ttttttattttgcattttagATGAAAGAGAAGATGTTCAAAAGAAAACATTCACAAAATGGGTAAATGCACAATTTTCTAAGgtaagaatggtttgttactt	33020119	33020220	10.68	10.57	62	tgtattttttttaatttcagTTTGGGAAGCAGCATATTGAGAACCTCTTCAGTGACCTACAGGATGGGAGGCGCCTCCTAGACCTCCTCGAAGGCCTGACAGGGCAAAAACTGgtatgtgacttatttttaag	32849708	32849840	8.3	8.14	93	DIST3	Lymphocytes	Genomic breakpoints of duplication not determined.	Ishibashi et al. 2006
DMD-2-3	DMD	2	74	X	-	NM_004006.3	ttaaaaatctcttattttagAAAGAACTCTCAATTGCTTTACTCTGAATAAGATAATACTGTTTAGAAGACAAATCATTGCAAGTTTTACATCTgtaagtaggttacctgatga	32928591	32928704	7.49	7.96	ttaaaaatctcttattttagAAAGAAGTCTCAATTGCTTTACTCTGAAGAAGATAATACTGTTTAGAAGACAAATCATTGCAAGTTTTACATCTgtaagtaggttacctgatga	7.49	7.96	c.94-78858C>G; c.94-78836T>G	ttttttattttgcattttagATGAAAGAGAAGATGTTCAAAAGAAAACATTCACAAAATGGGTAAATGCACAATTTTCTAAGgtaagaatggtttgttactt	33020119	33020220	10.68	10.57	62	tgtattttttttaatttcagTTTGGGAAGCAGCATATTGAGAACCTCTTCAGTGACCTACAGGATGGGAGGCGCCTCCTAGACCTCCTCGAAGGCCTGACAGGGCAAAAACTGgtatgtgacttatttttaag	32849708	32849840	8.3	8.14	93	M-OTH	Muscle biopsy		Xu et al. 2020
DMD-2-4	DMD	2	140	X	-	NM_004006.3	tgttagtgttttttgttcagGTCTGTGCAGGCCAAGGTTATGGCCTAGCTGAGAAGAGGGCTCAGAGGAGCCTAGCTAAAGTTTGGTCAAGGGGAGCGTCTTGGTGGAGCCTCACTCCTGTTCAAGTAAAGAAGACACATTATTCATCCTTCTGAACAGTgtaagtccatttgtcattcg	32960188	32960367	7.92	8.46	tgttagtgttttttgttcagGTCTGTGCAGGCCAAGGTTATGGCCTAGCTGAGAAGAGGGCTCAGAGGAGCCTAGCTAAAGTTTGGTCAAGGGGAGCGTCTTGGTGGAGCCTCACTCCTGTTCAAGTAAAGAAGACACATTATTCATCCTTCTGAACAGTgtaagtccatttgtcattcg	7.92	8.46	Multiple deletions and duplications	ttttttattttgcattttagATGAAAGAGAAGATGTTCAAAAGAAAACATTCACAAAATGGGTAAATGCACAATTTTCTAAGgtaagaatggtttgttactt	33020119	33020220	10.68	10.57	62	tgtattttttttaatttcagTTTGGGAAGCAGCATATTGAGAACCTCTTCAGTGACCTACAGGATGGGAGGCGCCTCCTAGACCTCCTCGAAGGCCTGACAGGGCAAAAACTGgtatgtgacttatttttaag	32849708	32849840	8.3	8.14	93	DIST3	Skeletal muscle	Also observed in normal cells.	Dwi Pramono et al. 2000; Gualandi et al. 2006
DMD-2-5a	DMD	2	132	X	-	NM_004006.3	ttccttgtttctctacattgGTTGAATCTGTTCCTGCAGCAACTAGTAACCCCAACAATCTGACTGGTGAGAAATTCAATCTCCGTAACATTTTGCATTCTTCTACTTCTTCCCACTTCCATTCCAAAGGGCCAGGTAGAGTCCAGAATACTgtaagtgtcctggttttcag	33014396	33014567	2.80	8.59	ttccttgtttctctacatagGTTGAATCTGTTCCTGCAGCAACTAGTAACCCCAACAATCTGACTGGTGAGAAATTCAATCTCCGTAACATTTTGCATTCTTCTACTTCTTCCCACTTCCATTCCAAAGGGCCAGGTAGAGTCCAGAATACTgtaagtgtcctggttttcag	11.17	8.59	c.93+5590T>A	ttttttattttgcattttagATGAAAGAGAAGATGTTCAAAAGAAAACATTCACAAAATGGGTAAATGCACAATTTTCTAAGgtaagaatggtttgttactt	33020119	33020220	10.68	10.57	62	tgtattttttttaatttcagTTTGGGAAGCAGCATATTGAGAACCTCTTCAGTGACCTACAGGATGGGAGGCGCCTCCTAGACCTCCTCGAAGGCCTGACAGGGCAAAAACTGgtatgtgacttatttttaag	32849708	32849840	8.3	8.14	93	A-SNV	Lymphocytes, skeletal muscle		Yagi et al. 2003
DMD-2-5b	DMD	2	46	X	-	NM_004006.3	ttccttgtttctctacattgGTTGAATCTGTTCCTGCAGCAACTAGTAACCCCAACAATCTGACTGgtgagaaattcaatctccgt	33014482	33014567	2.80	7.54	ttccttgtttctctacatagGTTGAATCTGTTCCTGCAGCAACTAGTAACCCCAACAATCTGACTGgtgagaaattcaatctccgt	11.17	7.54	c.93+5590T>A	ttttttattttgcattttagATGAAAGAGAAGATGTTCAAAAGAAAACATTCACAAAATGGGTAAATGCACAATTTTCTAAGgtaagaatggtttgttactt	33020119	33020220	10.68	10.57	62	tgtattttttttaatttcagTTTGGGAAGCAGCATATTGAGAACCTCTTCAGTGACCTACAGGATGGGAGGCGCCTCCTAGACCTCCTCGAAGGCCTGACAGGGCAAAAACTGgtatgtgacttatttttaag	32849708	32849840	8.3	8.14	93	A-SNV	Lymphocytes		Yagi et al. 2003
DMD-3-1a	DMD	3	62	X	-	NM_004006.3	ttcctctttttggtggaaagTGGGAGAAATATCAGAATGTAAACCAACATCATTCTGACATTCTTGGAGGAAAATCTAAGAGgtaaaaatggagattctggt	32846602	32846703	1.39	7.30	ttcctctttttggtggaaagTGGGAGAAATATCAGAATGTAAACCAACATCATTCTGACATTCTTGGAGGAAAATCTAAGAGgtaaaaatggagattctggt	1.39	7.3	c.280Adel (Suminaga et al. 2002) (23250 nt 3´ of PE), c.exon 8_11 dup (Ishibashi et al. 2006)	tgtattttttttaatttcagTTTGGGAAGCAGCATATTGAGAACCTCTTCAGTGACCTACAGGATGGGAGGCGCCTCCTAGACCTCCTCGAAGGCCTGACAGGGCAAAAACTGgtatgtgacttatttttaag	32849708	32849840	8.3	8.14	93	ctcttttgttttgttctcagCCAAAAGAAAAAGGATCCACAAGAGTTCATGCCCTGAACAATGTCAACAAGGCACTGCGGGTTTTGCAGAACAATAATgtaagtagtaccctggacaa	32844763	32844880	7.97	8.62	78	DIST3	Lymphocytes	Mutation = 16th nt of exon 5. Genomic breakpoints of duplication not determined.	Suminaga et al. 2002; Ishibashi et al. 2006
DMD-3-1b	DMD	3	357	X	-	NM_004006.3	aatcttactctgtcgcccagGCTGGAGTCAGCGACATGATCTTGGCTCACTGCAACCTCTGCCTCCTGGGTTCAAGCAATTTTCCTGCCTCGGCCTCCCAAGTAGCTGAGACTACAGGCATGTTCCATCATGCCTGGCTAAGTTTTGTATTTTTAGTAGACATGGGGTTTCACCATGTTGGCCAGGCTGGTCTTGAGCTCCTGATCTCAATGAGCCACCTGCCTCAGCCTCCCCAAATGTCTGGCTGTTGCTTTTTTTTTTTTTTTTTTTTTTTTAAATCTAAAGTCTTATTTTTTTCCTCTTTTTGGTGGAAAGTGGGAGAAATATCAGAATGTAAACCAACATCATTCTGACATTCTTGGAGGAAAATCTAAGAGgtaaaaatggagattctggt	32846602	32846998	3.77	7.30	aatcttactctgtcgcccagGCTGGAGTCAGCGACATGATCTTGGCTCACTGCAACCTCTGCCTCCTGGGTTCAAGCAATTTTCCTGCCTCGGCCTCCCAAGTAGCTGAGACTACAGGCATGTTCCATCATGCCTGGCTAAGTTTTGTATTTTTAGTAGACATGGGGTTTCACCATGTTGGCCAGGCTGGTCTTGAGCTCCTGATCTCAATGAGCCACCTGCCTCAGCCTCCCCAAATGTCTGGCTGTTGCTTTTTTTTTTTTTTTTTTTTTTTTAAATCTAAAGTCTTATTTTTTTCCTCTTTTTGGTGGAAAGTGGGAGAAATATCAGAATGTAAACCAACATCATTCTGACATTCTTGGAGGAAAATCTAAGAGgtaaaaatggagattctggt	3.77	7.3	c.exon8_11dup	tgtattttttttaatttcagTTTGGGAAGCAGCATATTGAGAACCTCTTCAGTGACCTACAGGATGGGAGGCGCCTCCTAGACCTCCTCGAAGGCCTGACAGGGCAAAAACTGgtatgtgacttatttttaag	32849708	32849840	8.3	8.14	93	ctcttttgttttgttctcagCCAAAAGAAAAAGGATCCACAAGAGTTCATGCCCTGAACAATGTCAACAAGGCACTGCGGGTTTTGCAGAACAATAATgtaagtagtaccctggacaa	32844763	32844880	7.97	8.62	78	DIST3	Lymphocytes	Also observed in normal cells. Genomic breakpoints of duplication not determined.	Ishibashi et al. 2006
DMD-4-1	DMD	4	132	X	-	NM_004006.3	ttcatatgcttgcttttcagATGCTTGTGTTTAACTTTACTCCACCTTAAACATTTGAGGAGTGTGAAGGACAGGAGACACAGAGATTTGCCTTGATTAAGGCAAATAAAACCCTGCCAGATTTTCATTTCCAAACACAGTCCTAGACAGAGataagagagctggcagtttg	32823831	32824002	10.17	1.88	ttcatatgcttgcttttcagATGCTTGTGTTTAACTTTACTCCACCTTAAACATTTGAGGAGTGTGAAGGACAGGAGACACAGAGATTTGCCTTGATTAAGGCAAATAAAACCCTGCCAGATTTTCATTTCCAAACACAGTCCTAGACAGAGgtaagagagctggcagtttg	10.17	10.06	c.265-463A>G	ctcttttgttttgttctcagCCAAAAGAAAAAGGATCCACAAGAGTTCATGCCCTGAACAATGTCAACAAGGCACTGCGGGTTTTGCAGAACAATAATgtaagtagtaccctggacaa	32844763	32844880	7.97	8.62	78	tttacccctttctttaacagGTTGATTTAGTGAATATTGGAAGTACTGACATCGTAGATGGAAATCATAAACTGACTCTTGGTTTGATTTGGAATATAATCCTCCACTGGCAGgtaagaatcctgatgaatgg	32823275	32823407	12.6	10.77	93	D-SNV	Skeletal muscle		Sedláčková et al. 2009
DMD-7-1	DMD	7	77	X	-	NM_004006.3	atattctaattgaatttcagAGTGAATTTCACACCTCTCCTTTTGAAAGATTCATTTCTATGAATTTGGGACAGCTTCCTAGTATGATATTCCATCTataagtatatccatatcatc	32738772	32738888	6.58	-0.22	atattctaattgaatttcagCGTGAATTTCACACCTCTCCTTTTGAAAGATTCATTTCTATGAATTTGGGACAGCTTCCTAGTATGATATTCCATCTgtaagtatatccatatcatc	6.49	7.96	c.650-39575A>C; c.650-39498A>G	tgtatgtgtatgtgttttagGCCAGACCTATTTGACTGGAATAGTGTGGTTTGCCAGCAGTCAGCCACACAACGACTGGAACATGCATTCAACATCGCCAGATATCAATTAGGCATAGAGAAACTACTCGATCCTGAAGgttggtaaatttctggacta	32809473	32809631	9.28	8.46	119	tagtgttaatgtgcttacagATGTTGATACCACCTATCCAGATAAGAAGTCCATCTTAATGTACATCACATCACTCTTCCAAGTTTTGCCTCAACAAGTGAGCATTGAAGCCATCCAGGAAGTGGAAATGTTGCCAAGGCCACCTAAAGTGACTAAAGAAGAACATTTTCAGTTACATCATCAAATGCACTATTCTCAACAGgtaaagtgtgtaaaggacag	32699092	32699313	4.9	9.65	182	D-SNV	Skeletal muscle		Zaum et al. 2017
DMD-9-1a	DMD	9	90	X	-	NM_004006.3	ttcattttcttcatttaaagAGATTGATCATATTGGGATAAAGACGTGTTTTGGAATCCAAACAACCTGGTTTTAAGTCCCAGAACCACCAGTTACCTTTGTGACCTTTGgcaagtcatctaatttttct	32650965	32651094	6.17	GC	ttcattttcttcatttacagAGATTGATCATATTGGGATAAAGACGTGTTTTGGAATCCAAACAACCTGGTTTTAAGTCCCAGAACCACCAGTTACCTTTGTGACCTTTGgcaagtcatctaatttttct	9.59	GC	c.961-5925A>C	ccccaaacccttctctgcagATCACGGTCAGTCTAGCACAGGGATATGAGAGAACTTCTTCCCCTAAGCCTCGATTCAAGAGCTATGCCTACACACAGGCTGCTTATGTCACCACCTCTGACCCTACACGGAGCCCATTTCCTTCACAGgtctgtcaacatttactctc	32697850	32698018	7.92	6.84	129	caatttattttattgtgcagCATTTGGAAGCTCCTGAAGACAAGTCATTTGGCAGTTCATTGATGGAGAGTGAAGTAAACCTGGACCGTTATCAAACAGCTTTAGAAGAAGTATTATCGTGGCTTCTTTCTGCTGAGGACACATTGCAAGCACAAGGAGAGATTTCTAATGATGTGGAAGTGGTGAAAGACCAGTTTCATACTCATGAGgtaaactaaaacgttaattt	32644944	32645172	6.67	7.2	189	A-SNV	Skeletal muscle		Tuffery-Giraud et al. 2005
DMD-9-1b	DMD	9	90	X	-	NM_004006.3	ttcattttcttcatttaaagAGATTGATCATATTGGGATAAAGACGTGTTTTGGAATCCAAACAACCTGGTTTTAAGTCCCAGAACCACCAGTTACCTTTGTGACCTTTGgcaagtcatctaatttttct	32650965	32651094	6.17	2.72	ttcattttcttcatttaaagAGATTGATCATATTGGGATAAAGACGTGTTTTGGAATCCAAACAACCTGGTTTTAAGTCCCAGAACCACCAGTTACCTTTGTGACCTTTGgtaagtcatctaatttttct	6.17	10.47	c.961-5831C>T	ccccaaacccttctctgcagATCACGGTCAGTCTAGCACAGGGATATGAGAGAACTTCTTCCCCTAAGCCTCGATTCAAGAGCTATGCCTACACACAGGCTGCTTATGTCACCACCTCTGACCCTACACGGAGCCCATTTCCTTCACAGgtctgtcaacatttactctc	32697850	32698018	7.92	6.84	129	caatttattttattgtgcagCATTTGGAAGCTCCTGAAGACAAGTCATTTGGCAGTTCATTGATGGAGAGTGAAGTAAACCTGGACCGTTATCAAACAGCTTTAGAAGAAGTATTATCGTGGCTTCTTTCTGCTGAGGACACATTGCAAGCACAAGGAGAGATTTCTAATGATGTGGAAGTGGTGAAAGACCAGTTTCATACTCATGAGgtaaactaaaacgttaattt	32644944	32645172	6.67	7.2	189	D-SNV	Skeletal muscle		Béroud et al. 2004
DMD-10-1a	DMD	10	112	X	-	NM_004006.3	tgtgcttgggattccaacagTCAGATTTTGAAGTTTTCTTTTGGAGAGCAACCATTGAAGGCATTTCTACCTGATCGGCCAACAGGAATACGAAAGCCCAACTTCTTTCTCTTGTGTCAAGGCAGTGCTGAGgcattacttacattcctgag	32644696	32644847	4.96	-1.3	tgtgcttgggattccaacagTCAGATTTTGAAGTTTTCTTTTGGAGAGCAACCATTGAAGGCATTTCTACCTGATCGGCCAACAGGAATACGAAAGCCCAACTTCTTTCTCTTGTGTCAAGGCAGTGCTGAGgtattacttacattcctgag	4.96	6.46	c.1149+250C>T	caatttattttattgtgcagCATTTGGAAGCTCCTGAAGACAAGTCATTTGGCAGTTCATTGATGGAGAGTGAAGTAAACCTGGACCGTTATCAAACAGCTTTAGAAGAAGTATTATCGTGGCTTCTTTCTGCTGAGGACACATTGCAAGCACAAGGAGAGATTTCTAATGATGTGGAAGTGGTGAAAGACCAGTTTCATACTCATGAGgtaaactaaaacgttaattt	32644944	32645172	6.67	7.2	189	ttaacttccttctttgtcagGGGTACATGATGGATTTGACAGCCCATCAGGGCCGGGTTGGTAATATTCTACAATTGGGAAGTAAGCTGATTGGAACAGGAAAATTATCAGAAGATGAAGAAACTGAAGTACAAGAGCAGATGAATCTCCTAAATTCAAGATGGGAATGCCTCAGGGTAGCTAGCATGGAAAAACAAAGCAAgtaagtccttatttgttttt	32644112	32644333	8.11	10.08	182	D-SNV	Urinary stem cells		Falzarano et al. 2021
DMD-10-1b	DMD	10	141	X	-	NM_004006.3	cttgtattttggaaatttagTTACTATGATGTGCTTGGGATTCCAACAGTCAGATTTTGAAGTTTTCTTTTGGAGAGCAACCATTGAAGGCATTTCTACCTGATCGGCCAACAGGAATACGAAAGCCCAACTTCTTTCTCTTGTGTCAAGGCAGTGCTGAGgcattacttacattcctgag	32644696	32644876	1.44	-1.3	cttgtattttggaaatttagTTACTATGATGTGCTTGGGATTCCAACAGTCAGATTTTGAAGTTTTCTTTTGGAGAGCAACCATTGAAGGCATTTCTACCTGATCGGCCAACAGGAATACGAAAGCCCAACTTCTTTCTCTTGTGTCAAGGCAGTGCTGAGgtattacttacattcctgag	1.44	6.46	c.1149+250C>T	caatttattttattgtgcagCATTTGGAAGCTCCTGAAGACAAGTCATTTGGCAGTTCATTGATGGAGAGTGAAGTAAACCTGGACCGTTATCAAACAGCTTTAGAAGAAGTATTATCGTGGCTTCTTTCTGCTGAGGACACATTGCAAGCACAAGGAGAGATTTCTAATGATGTGGAAGTGGTGAAAGACCAGTTTCATACTCATGAGgtaaactaaaacgttaattt	32644944	32645172	6.67	7.2	189	ttaacttccttctttgtcagGGGTACATGATGGATTTGACAGCCCATCAGGGCCGGGTTGGTAATATTCTACAATTGGGAAGTAAGCTGATTGGAACAGGAAAATTATCAGAAGATGAAGAAACTGAAGTACAAGAGCAGATGAATCTCCTAAATTCAAGATGGGAATGCCTCAGGGTAGCTAGCATGGAAAAACAAAGCAAgtaagtccttatttgttttt	32644112	32644333	8.11	10.08	182	D-SNV	Urinary stem cells		Falzarano et al. 2021
DMD-11-1a	DMD	11	120	X	-	NM_004006.3	agttttgttctttcacccagGCTGGAGTGAAGTGGTGTGATCTCAGCTCACTGCAACCTCTGTCCCCCCGGGTTCAAGTGATTCTCCTGCCTCAGCCTCCTGAGTAGCCGGGATTAAAAAGTGCTTGCCACCACGCCCAGctaatttttgtatttttagt	32626302	32626461	6.89	0.28	agttttgttctttcacccagGCTGGAGTGAAGTGGTGTGATCTCAGCTCACTGCAACCTCTGTCCCCCCGGGTTCAAGTGATTCTCCTGCCTCAGCCTCCTGAGTAGCCGGGATTAAAAAGTGCTTGCCACCACGCCCAGgtaatttttgtatttttagt	6.89	8.55	c.1331-11868C>G	ttaacttccttctttgtcagGGGTACATGATGGATTTGACAGCCCATCAGGGCCGGGTTGGTAATATTCTACAATTGGGAAGTAAGCTGATTGGAACAGGAAAATTATCAGAAGATGAAGAAACTGAAGTACAAGAGCAGATGAATCTCCTAAATTCAAGATGGGAATGCCTCAGGGTAGCTAGCATGGAAAAACAAAGCAAgtaagtccttatttgttttt	32644112	32644333	8.11	10.08	182	ggcttctttcaaattttcagTTTACATAGAGTTTTAATGGATCTCCAGAATCAGAAACTGAAAGAGTTGAATGACTGGCTAACAAAAACAGAAGAAAGAACAAGGAAAATGGAGGAAGAGCCTCTTGGACCTGATCTTGAAGACCTAAAACGCCAAGTACAACAACATAAGgtaggtgtatcttatgttgc	32614283	32614473	6.86	10.29	151	D-SNV	Frozen muscle biopsy	Reported as c.1331+17811C>G	Lu et al. 2021
DMD-11-1b	DMD	11	79	X	-	NM_004006.3	agttttgttctttcacccagGCTGGAGTGAAGTGGTGTGATCTCAGCTCACTGCAACCTCTGTCCCCCCGGGTTCAAGTGATTCTCCTGCCTCAGCCTCctgagtagccgggattaaaa	32626343	32626461	6.89	0.14	agttttgttctttcacccagGCTGGAGTGAAGTGGTGTGATCTCAGCTCACTGCAACCTCTGTCCCCCCGGGTTCAAGTGATTCTCCTGCCTCAGCCTCgtgagtagccgggattaaaa	6.89	8.41	c.1332-11909C>G	ttaacttccttctttgtcagGGGTACATGATGGATTTGACAGCCCATCAGGGCCGGGTTGGTAATATTCTACAATTGGGAAGTAAGCTGATTGGAACAGGAAAATTATCAGAAGATGAAGAAACTGAAGTACAAGAGCAGATGAATCTCCTAAATTCAAGATGGGAATGCCTCAGGGTAGCTAGCATGGAAAAACAAAGCAAgtaagtccttatttgttttt	32644112	32644333	8.11	10.08	182	ggcttctttcaaattttcagTTTACATAGAGTTTTAATGGATCTCCAGAATCAGAAACTGAAAGAGTTGAATGACTGGCTAACAAAAACAGAAGAAAGAACAAGGAAAATGGAGGAAGAGCCTCTTGGACCTGATCTTGAAGACCTAAAACGCCAAGTACAACAACATAAGgtaggtgtatcttatgttgc	32614283	32614473	6.86	10.29	151	D-SNV	Skeletal muscle		Gurvich et al. 2008
DMD-11-2	DMD	11	159	X	-	NM_004006.3	cttttctctctctacctaagACAGGGTTTGGATAGATCCAGTCGGAAGCCATTATTTCCTGCCTAAGCC[11631bp]AAACCTTTTCTACAAGAAATGGTAAAGGGCGTTCTTCAATCTTAAAGAAAAGGATGTTAATGAGCAATGAGTCATCATCTGAAGTAACAAAACTCACTGGTGATAGTAAGgtttgttactattctgttac	32629990	32641819	5.98	7.81	cttttctctctctacctaagACAGGGTTTGGATAGATCCAGTCGGAAGCCATTATTTCCTGCCTAAGCCAAACCTTTTCTACAAGAAATGGTAAAGGGCGTTCTTCAATCTTAAAGAAAAGGATGTTAATGAGCAATGAGTCATCATCTGAAGTAACAAAACTCACTGGTGATAGTAAGgtttgttactattctgttac	5.98	7.81	c.1331+2382_1331+14010del	ttaacttccttctttgtcagGGGTACATGATGGATTTGACAGCCCATCAGGGCCGGGTTGGTAATATTCTACAATTGGGAAGTAAGCTGATTGGAACAGGAAAATTATCAGAAGATGAAGAAACTGAAGTACAAGAGCAGATGAATCTCCTAAATTCAAGATGGGAATGCCTCAGGGTAGCTAGCATGGAAAAACAAAGCAAgtaagtccttatttgttttt	32644112	32644333	8.11	10.08	182	ggcttctttcaaattttcagTTTACATAGAGTTTTAATGGATCTCCAGAATCAGAAACTGAAAGAGTTGAATGACTGGCTAACAAAAACAGAAGAAAGAACAAGGAAAATGGAGGAAGAGCCTCTTGGACCTGATCTTGAAGACCTAAAACGCCAAGTACAACAACATAAGgtaggtgtatcttatgttgc	32614283	32614473	6.86	10.29	151	M-OTH	Multiple tissue types		Ferlini and Muntoni 1998; Ferlini et al. 1998; Nasim et al. 2003; Rimessi et al. 2010
DMD-11-3	DMD	11	157	X	-	NM_004006.3	ctctttttttttcccccaagTGTCTATTTGACTCTGGAAATAAGATGGCATATGTGAGAGTGGATAGAGAAAAGGAGGTGCTGAACAAATGAGTGGGTTATTTTCTCCCAAGTGCAGTGAAGTTTGCGTATGTGAATATATGAATGAATAGATGAACAACTAAATTAAGTTATTCAGgtaattccaatcttggaatt	32638712	32638908	7.62	8.55	ctctttttttttcccccaagTGTCTATTTGACTCTGGAAATAAGATGGCATATGTGAGAGTGGATAGAGAAAAGGAGGTGCTGAACAAATGAGTGGGTTATTTTCTCCCAAGTGCAGTGAAGTTTGCGTATGTGAATATATGAATGAATAGATGAACAACTAAATTAAGTTATTCAGgtaattccaatcttggaatt	7.62	8.55	c.1336_1337del (e12) (Begins 24283 nt 3´ of PE)	ttaacttccttctttgtcagGGGTACATGATGGATTTGACAGCCCATCAGGGCCGGGTTGGTAATATTCTACAATTGGGAAGTAAGCTGATTGGAACAGGAAAATTATCAGAAGATGAAGAAACTGAAGTACAAGAGCAGATGAATCTCCTAAATTCAAGATGGGAATGCCTCAGGGTAGCTAGCATGGAAAAACAAAGCAAgtaagtccttatttgttttt	32644112	32644333	8.11	10.08	182	ggcttctttcaaattttcagTTTATAGAGTTTTAATGGATCTCCAGAATCAGAAACTGAAAGAGTTGAATGACTGGCTAACAAAAACAGAAGAAAGAACAAGGAAAATGGAGGAAGAGCCTCTTGGACCTGATCTTGAAGACCTAAAACGCCAAGTACAACAACATAAGgtaggtgtatcttatgttgc	32614283	32614473	6.86	10.29	149	DIST3	Lymphocytes	Mutation = deletion of 5th and 6th nt of e12. Mutant e12 shown here.	Malueka et al. 2012
DMD-12-1	DMD	12	98	X	-	NM_004006.3	cctatctcttgaccctccacCATGCACCACCATGTGAAAACTCTGTGAAAAGGCCCTCACCAGATGCTAACATCTTGATCTTGGATTTCCCAAACTCGAGAACTGTGAAAAAATAAAGgtacattcttcctaaattac	32613862	32613999	-0.63	7.87	cctatctcttgaccctccagCATGCACCACCATGTGAAAACTCTGTGAAAAGGCCCTCACCAGATGCTAACATCTTGATCTTGGATTTCCCAAACTCGAGAACTGTGAAAAAATAAAGgtacattcttcctaaattac	7.43	7.87	c.1482+323C>G	ggcttctttcaaattttcagTTTACATAGAGTTTTAATGGATCTCCAGAATCAGAAACTGAAAGAGTTGAATGACTGGCTAACAAAAACAGAAGAAAGAACAAGGAAAATGGAGGAAGAGCCTCTTGGACCTGATCTTGAAGACCTAAAACGCCAAGTACAACAACATAAGgtaggtgtatcttatgttgc	32614283	32614473	6.86	10.29	151	taaaacattttatctttcagGTGCTTCAAGAAGATCTAGAACAAGAACAAGTCAGGGTCAATTCTCTCACTCACATGGTGGTGGTAGTTGATGAATCTAGTGGAGATCACGCAACTGCTGCTTTGGAAGAACAACTTAAGgtcagattattttgcttagt	32595737	32595896	11.23	6.8	120	A-SNV	Muscle biopsy		Xie et al. 2020
DMD-18-1	DMD	18	132	X	-	NM_004006.3	tttttttccacctgccttagTGGAAGAGGCTATCCTTCACCTGGTTGAGGCTCATCTCTGGGTGTGTGTTCTCAGCAGCATCACTGACTATGTATTAAGCCACCTGGTTCCATTCAGCTGTATATCCAGATTGTCAAAAATCTACATCCCAGgtctttatcattagctttta	32514071	32514242	5.58	2.36	tttttttccacctgccttagTGGAAGAGGCTATCCTTCACCTGGTTGAGGCTCATCTCTGGGTGTGTGTTCTCAGCAGCATCACTGACTATGTATTAAGCCACCTGGTTCCATTCAGCTGTATATCCAGATTGTCAAAAATCTACATCCCAGgtctttatcattagctttta	5.58	2.36	c.2622+1G>A (22815 nt 3´ of PE)	tttattttttgctgtcttagGTTGGATGTTGATATAACTGAACTTCACAGCTGGATTACTCGCTCAGAAGCTGTGTTGCAGAGTCCTGAATTTGCAATCTTTCGGAAGGAAGGCAACTTCTCAGACTTAAAAGAAAAAGTCAATgtaggttatgcattaatttt	32517988	32518151	9.69	5.12	124	tctttgctctcatgctgcagGCCATAGAGCGAGAAAAAGCTGAGAAGTTCAGAAAACTGCAAGATGCCAGCAGATCAGCTCAGGCCCTGGTGGAACAGATGGTGAATGgtaattacacgagttgattt	32501735	32501862	9.1	6.49	88	DIST3	Lymphocytes	Mutation is 1 nt 3´ of exon 20 donor. Co-spliced with exon 20 truncated 20 nt at 3´ end.	Zhang et al. 2007
DMD-21-2	DMD	21	88	X	-	NM_004006.3	atatctgaatattattgcagATTATAATTACTTTGGCGTCTGAAACCGTGATTCTGGGGAGATGATGTTAGAACCAAACCTGGAGAATGTGCAGGTGCCAGCTATATGataagttggagaaaggacat	32481648	32481775	6.03	2.83	atatctgaatattattgcagATTATAATTACTTTGGCGTCTGAAACCGTGATTCTGGGGAGATGATGTTAGAACCAAACCTGGAGAATGTGCAGGTGCCAGCTATATGgtaagttggagaaaggacat	6.03	11.01	c.2803+3252A>G	ttccatactctatggcacagGATGAAGTCAACCGGCTATCAGGTCTTCAACCTCAAATTGAACGATTAAAAATTCAAAGCATAGCCCTGAAAGAGAAAGGACAAGGACCCATGTTCCTGGATGCAGACTTTGTGGCCTTTACAAATCATTTTAAGCAAGTCTTTTCTGATGTGCAGGCCAGAGAGAAAGAGCTACAGACAAgtaagtaaaaagcctaaaat	32484899	32485119	4.63	10.08	181	ttttttcccttttgataaagTTTTTGACACTTTGCCACCAATGCGCTATCAGGAGACCATGAGTGCCATCAGGACATGGGTCCAGCAGTCAGAAACCAAACTCTCCATACCTCAACTTAGTGTCACCGACTATGAAATCATGGAGCAGAGACTCGGGGAATTGCAGgtctgtgaatatttgaatgt	32472144	32472329	4.79	6.84	146	D-SNV	Frozen muscle biopsy		Lu et al. 2021
DMD-25-1a	DMD	25	172	X	-	NM_004006.3	gccatgttctgactttgtagCCAAATGAGTTAGGTTGTAAAAGGAAGGAACAATGGCGCTCAAGGAGAAGAAGAAGACGATGCGGTAAAAACAAGGAAGCCATATGTGAATATTGTTACCAATTCAGCATTCCAGAGAGAATAATGGAAATGAAGTGTAAATCTATGCATTACAGAAATATCTACAGACAAAataagtgtgtgatacactct	32461180	32461391	6.59	1.54	gccatgttctgactttgtagCCAAATGAGTTAGGTTGTAAAAGGAAGGAACAATGGCGCTCAAGGAGAAGAAGAAGACGATGCGGTAAAAACAAGGAAGCCATATGTGAATATTGTTACCAATTCAGCATTCCAGAGAGAATAATGGAAATGAAGTGTAAATCTATGCATTACAGAAATATCTACAGACAAAgtaagtgtgtgatacactct	6.59	9.72	c.3432+2240A>G	aaattgatttattttcttagCTTTTAGTCAGTGATATTCAGACAATTCAGCCCAGTCTAAACAGTGTCAATGAAGGTGGGCAGAAGATAAAGAATGAAGCAGAGCCAGAGTTTGCTTCGAGACTTGAGACAGAACTCAAAGAACTTAACACTCAGTGGGATCACATGTGCCAACAGgtatagacaatctctttcac	32463419	32463614	4.36	8.73	156	gtttgtttgttttgtggaagGTCTATGCCAGAAAGGAGGCCTTGAAGGGAGGTTTGGAGAAAACTGTAAGCCTCCAGAAAGATCTATCAGAGATGCACGAATGGATGACACAAGCTGAAGAAGAGTATCTTGAGAGAGATTTTGAATATAAAACTCCAGATGAATTACAGAAAGCAGTTGAAGAGATGAAGgtaaaaaaaaaaaaagaaaa	32454642	32454852	5.2	8.38	171	D-SNV	Skeletal muscle		Ikezawa et al. 1998
DMD-25-1b	DMD	25	202	X	-	NM_004006.3	atctgtgcttttcctacaagTATCACTCTGGCCATGTTCTGACTTTGTAGCCAAATGAGTTAGGTTGTAAAAGGAAGGAACAATGGCGCTCAAGGAGAAGAAGAAGACGATGCGGTAAAAACAAGGAAGCCATATGTGAATATTGTTACCAATTCAGCATTCCAGAGAGAATAATGGAAATGAAGTGTAAATCTATGCATTACAGAAATATCTACAGACAAAataagtgtgtgatacactct	32461180	32461421	4.70	1.54	atctgtgcttttcctacaagTATCACTCTGGCCATGTTCTGACTTTGTAGCCAAATGAGTTAGGTTGTAAAAGGAAGGAACAATGGCGCTCAAGGAGAAGAAGAAGACGATGCGGTAAAAACAAGGAAGCCATATGTGAATATTGTTACCAATTCAGCATTCCAGAGAGAATAATGGAAATGAAGTGTAAATCTATGCATTACAGAAATATCTACAGACAAAgtaagtgtgtgatacactct	4.7	9.72	c.3432+2240A>G	aaattgatttattttcttagCTTTTAGTCAGTGATATTCAGACAATTCAGCCCAGTCTAAACAGTGTCAATGAAGGTGGGCAGAAGATAAAGAATGAAGCAGAGCCAGAGTTTGCTTCGAGACTTGAGACAGAACTCAAAGAACTTAACACTCAGTGGGATCACATGTGCCAACAGgtatagacaatctctttcac	32463419	32463614	4.36	8.73	156	gtttgtttgttttgtggaagGTCTATGCCAGAAAGGAGGCCTTGAAGGGAGGTTTGGAGAAAACTGTAAGCCTCCAGAAAGATCTATCAGAGATGCACGAATGGATGACACAAGCTGAAGAAGAGTATCTTGAGAGAGATTTTGAATATAAAACTCCAGATGAATTACAGAAAGCAGTTGAAGAGATGAAGgtaaaaaaaaaaaaagaaaa	32454642	32454852	5.2	8.38	171	D-SNV	Skeletal muscle		Ikezawa et al. 1998
DMD-25-2	DMD	25	95	X	-	NM_004006.3	tatctgtgcttttcctacaaGTATCACTCTGGCCATGTTCTGACTTTGTAGCCAAATGAGTTAGGTTGTAAAAGGAAGGAACAATGGCGCTCAAGGAGAAGAAGAAGACGATGCGgtaaaaacaaggaagccata	32461288	32461422	3.74	4.94	tatctgtgcttttcctacagGTATCACTCTGGCCATGTTCTGACTTTGTAGCCAAATGAGTTAGGTTGTAAAAGGAAGGAACAATGGCGCTCAAGGAGAAGAAGAAGACGATGCGgtaaaaacaaggaagccata	12.49	4.94	c.3432+2036A>G	aaattgatttattttcttagCTTTTAGTCAGTGATATTCAGACAATTCAGCCCAGTCTAAACAGTGTCAATGAAGGTGGGCAGAAGATAAAGAATGAAGCAGAGCCAGAGTTTGCTTCGAGACTTGAGACAGAACTCAAAGAACTTAACACTCAGTGGGATCACATGTGCCAACAGgtatagacaatctctttcac	32463419	32463614	4.36	8.73	156	gtttgtttgttttgtggaagGTCTATGCCAGAAAGGAGGCCTTGAAGGGAGGTTTGGAGAAAACTGTAAGCCTCCAGAAAGATCTATCAGAGATGCACGAATGGATGACACAAGCTGAAGAAGAGTATCTTGAGAGAGATTTTGAATATAAAACTCCAGATGAATTACAGAAAGCAGTTGAAGAGATGAAGgtaaaaaaaaaaaaagaaaa	32454642	32454852	5.2	8.38	171	A-SNV	Skeletal muscle		Tuffery-Giraud et al. 2003
DMD-26-1	DMD	26	80	X	-	NM_004006.3	cttctctctctgcttatcagAAAACTGCAATTCCCAGATAGGTCAAATGATTTAGCCATAGTCACAGACTTTATTTGTGGTAGAGCCCACAGGATTGAAGgtattttattctatttcatc	32452530	32452649	8.09	7.64	cttctctctctgcttatcagAAAACTGCAATTCCCAGATACGTCAAATGATTTAGCCATAGTCACAGACTTTATTTGTGGTAGAGCCCACAGGATTGAAGgtattttattctatttcatc	8.09	7.64	c.3603+2053G>C	gtttgtttgttttgtggaagGTCTATGCCAGAAAGGAGGCCTTGAAGGGAGGTTTGGAGAAAACTGTAAGCCTCCAGAAAGATCTATCAGAGATGCACGAATGGATGACACAAGCTGAAGAAGAGTATCTTGAGAGAGATTTTGAATATAAAACTCCAGATGAATTACAGAAAGCAGTTGAAGAGATGAAGgtaaaaaaaaaaaaagaaaa	32454642	32454852	5.2	8.38	171	gagcattctttatttttcagAGAGCTAAAGAAGAGGCCCAACAAAAAGAAGCGAAAGTGAAACTCCTTACTGAGTCTGTAAATAGTGTCATAGCTCAAGCTCCACCTGTAGCACAAGAGGCCTTAAAAAAGGAACTTGAAACTCTAACCACCAACTACCAGTGGCTCTGCACTAGGCTGAATGGGAAATGCAAGACTTTGGAAgtcagttgcttttcttggtc	32448436	32448658	7.78	1.02	183	M-SNV	Skeletal muscle		Trabelsi et al. 2014
DMD-26-2	DMD	26	84	X	-	NM_004006.3	agatctttttttggttcaagGATTGTGACAAGGAAAAATCAATGTGGAGCCAGATACTTGAGTTTAAAACTTAGTTCGGCCCCATGCCAACTGTATAAATTGGGgtgagttacatgagcttact	32453720	32453843	5.25	7.93	atatctttttttggttcaagGATTGTGACAAGGAAAAATCAATGTGGAGCCAGATACTTGAGTTTAAAACTTAGTTCGGCCCCATGCCAACTGTATAAATTGGGgtgagttacatgagcttact	6.93	7.93	c.3603+820G>T	gtttgtttgttttgtggaagGTCTATGCCAGAAAGGAGGCCTTGAAGGGAGGTTTGGAGAAAACTGTAAGCCTCCAGAAAGATCTATCAGAGATGCACGAATGGATGACACAAGCTGAAGAAGAGTATCTTGAGAGAGATTTTGAATATAAAACTCCAGATGAATTACAGAAAGCAGTTGAAGAGATGAAGgtaaaaaaaaaaaaagaaaa	32454642	32454852	5.2	8.38	171	gagcattctttatttttcagAGAGCTAAAGAAGAGGCCCAACAAAAAGAAGCGAAAGTGAAACTCCTTACTGAGTCTGTAAATAGTGTCATAGCTCAAGCTCCACCTGTAGCACAAGAGGCCTTAAAAAAGGAACTTGAAACTCTAACCACCAACTACCAGTGGCTCTGCACTAGGCTGAATGGGAAATGCAAGACTTTGGAAgtcagttgcttttcttggtc	32448436	32448658	7.78	1.02	183	BPD	Muscle biopsy		Waddell et al. 2021
DMD-27-1	DMD	27	119	X	-	NM_004006.3	catattcttatgtgttacagATGTTGCAGTTGTTTTCTTCTATTTTGAGTCTGTTTTTCAATTACTTGATGGTGTCCTTTGATGAATAGAAGGTCCTAATTTTAATGTAGTCGAATGTATTCATCTCTTTTTTCTTACGgtcagttttttacgagatgt	32442140	32442298	8.15	8.02	catattcttatgtgttacagATGTTGCAGTTGTTTTCTTCTATTTTGAGTCTGTTTTTCAATTACTTGATGGTGTCCTTTGATGAATAGAAGGTCCTAATTTTAATGTAGTCGAATGTATTCATCTCTTTTTTCTTACGgtaagttttttacgagatgt	8.15	11.81	c.3787-843C>A	gagcattctttatttttcagAGAGCTAAAGAAGAGGCCCAACAAAAAGAAGCGAAAGTGAAACTCCTTACTGAGTCTGTAAATAGTGTCATAGCTCAAGCTCCACCTGTAGCACAAGAGGCCTTAAAAAAGGAACTTGAAACTCTAACCACCAACTACCAGTGGCTCTGCACTAGGCTGAATGGGAAATGCAAGACTTTGGAAgtcagttgcttttcttggtc	32448436	32448658	7.78	1.02	183	gatatatatttctttcttagGAAGTTTGGGCATGTTGGCATGAGTTATTGTCATACTTGGAGAAAGCAAACAAGTGGCTAAATGAAGTAGAATTTAAACTTAAAACCACTGAAAACATTCCTGGCGGAGCTGAGGAAATCTCTGAGGTGCTAGATgtaagttgtaaattaagcca	32441160	32441334	8.43	9.11	135	D-SNV	Lymphocytes or skeletal muscle (unspecified)		Takeshima et al. 2010
DMD-30-1	DMD	30	189	X	-	NM_004006.3	gcactgtgtgttttttctta[3513bp_del_40bp_ins]GGAATCCAACTTACAAGGGATGTGAAGGACCTCTTCAAGGAGAACTACAAACCACTGCTCAATGAAATAAAAGAGGATACAAACAAATGGAAGAACATTCCATGCTCATGGGTAGGAAGTGTCAATATCGTGAAAATGGCCATACTGCCCAAGgtaatttatagattcaatgc	32405816	-	-	8.83	tgtgtgttttttcttacaagGGATCCAACTTACAAGGGATGTGAAGGGATGTGAAGGGAATCCAACTTACAAGGGATGTGAAGGACCTCTTCAAGGAGAACTACAAACCACTGCTCAATGAAATAAAAGAGGATACAAACAAATGGAAGAACATTCCATGCTCATGGGTAGGAAGTGTCAATATCGTGAAAATGGCCATACTGCCCAAGgtaatttatagattcaatgc	8.18	8.83	c.4233+2251_4233+5763delins40	ctcttattccttctttttagGCTGTAAGGAGGCAAAAGTTGCTTGAACAGAGCATCCAGTCTGCCCAGGAGACTGAAAAATCCTTACACTTAATCCAGGAGTCCCTCACATTCATTGACAAGCAGTTGGCAGCTTATATTGCAGACAAGGTGGACGCAGCTCAAATGCCTCAGGAAGCCCAGgcaagtacatctgggaatca	32411732	32411933	10.91	3.1	162	taatgctatcctcccaacagAAAATCCAATCTGATTTGACAAGTCATGAGATCAGTTTAGAAGAAATGAAGAAACATAATCAGGGGAAGGAGGCTGCCCAAAGAGTCCTGTCTCAGATTGATGTTGCACAGgtatatgttatttcagaaac	32390051	32390201	8.43	7.88	111	A-OTH	Muscle biopsy	Mutation reported as g.32424106_32427618delins	Xie et al. 2020
DMD-32-1a	DMD	32	167	X	-	NM_004006.3	tcctttaaacaccagtactgGATATACAGTGAAATGCCTCAAGACAACACCGAATTAAAAGGCATGGAAAGGTACAAATAGCCTAAAGTATAAATCTGATTTAAACTTTATAATATTGAACGGTGTCCTATGTTGCTGTTATTGGAAACTCACCAACTGAGATGATTCCTCTGAAAACAAAGCTGAGgtatgattgcatctactcga	32388801	32389007	-8.11	8.55	tcctttaaacaccagtacagGATATACAGTGAAATGCCTCAAGACAACACCGAATTAAAAGGCATGGAAAGGTACAAATAGCCTAAAGTATAAATCTGATTTAAACTTTATAATATTGAACGGTGTCCTATGTTGCTGTTATTGGAAACTCACCAACTGAGATGATTCCTCTGAAAACAAAGCTGAGgtatgattgcatctactcga	0.25	8.55	c.4518+512T>A	tttttacactgtccttacagAAAAAATTACAAGATGTCTCCATGAAGTTTCGATTATTCCAGAAACCAGCCAATTTTGAGCAGCGTCTACAAGAAAGTAAGATGATTTTAGATGAAGTGAAGATGCACTTGCCTGCATTGGAAACAAAGAGTGTGGAACAGGAAGTAGTACAGTCACAGCTAAATCATTGTGTGgtatgtatttctggtggcaa	32389481	32389694	9.54	7.64	174	tgttttatgtttaaacttagAACTTGTATAAAAGTCTGAGTGAAGTGAAGTCTGAAGTGGAAATGGTGATAAAGACTGGACGTCAGATTGTACAGAAAAAGCAGACGGAAAATCCCAAAGAACTTGATGAAAGAGTAACAGCTTTGAAATTGCATTATAATGAGCTGGGAGCAAAGgtgtgtgcatgctgagacca	32386290	32386485	6.15	6.64	156	A-SNV	Skeletal muscle		Jin et al. 2020
DMD-32-1b	DMD	32	172	X	-	NM_004006.3	aactttcctttaaacaccagTACTGGATATACAGTGAAATGCCTCAAGACAACACCGAATTAAAAGGCATGGAAAGGTACAAATAGCCTAAAGTATAAATCTGATTTAAACTTTATAATATTGAACGGTGTCCTATGTTGCTGTTATTGGAAACTCACCAACTGAGATGATTCCTCTGAAAACAAAGCTGAGgtatgattgcatctactcga	32388801	32389012	2.96	8.55	aactttcctttaaacaccagTACAGGATATACAGTGAAATGCCTCAAGACAACACCGAATTAAAAGGCATGGAAAGGTACAAATAGCCTAAAGTATAAATCTGATTTAAACTTTATAATATTGAACGGTGTCCTATGTTGCTGTTATTGGAAACTCACCAACTGAGATGATTCCTCTGAAAACAAAGCTGAGgtatgattgcatctactcga	2.96	8.55	c.4518+512T>A	tttttacactgtccttacagAAAAAATTACAAGATGTCTCCATGAAGTTTCGATTATTCCAGAAACCAGCCAATTTTGAGCAGCGTCTACAAGAAAGTAAGATGATTTTAGATGAAGTGAAGATGCACTTGCCTGCATTGGAAACAAAGAGTGTGGAACAGGAAGTAGTACAGTCACAGCTAAATCATTGTGTGgtatgtatttctggtggcaa	32389481	32389694	9.54	7.64	174	tgttttatgtttaaacttagAACTTGTATAAAAGTCTGAGTGAAGTGAAGTCTGAAGTGGAAATGGTGATAAAGACTGGACGTCAGATTGTACAGAAAAAGCAGACGGAAAATCCCAAAGAACTTGATGAAAGAGTAACAGCTTTGAAATTGCATTATAATGAGCTGGGAGCAAAGgtgtgtgcatgctgagacca	32386290	32386485	6.15	6.64	156	M-SNV	Skeletal muscle		Jin et al. 2020
DMD-34-1	DMD	34	167	X	-	NM_004006.3	caaatgttcccgttttatagATGAACAAATACAA[78031bp]CAGCCAAGAAGATATGTTGGTGCACGTTTCTGGTACCTGACCTAATCAGGCTAGCGGAGTAGCCCTAAACATTCCACCCAAGACTCCAGGCTTGGAGCCATCAGAAGATGGTAGTAAAATTCTACCAGgtaaataaaagtaaagaaat	32293922	32372118	7.75	8.76	caaatgttcccgttttatagATGTTCCCGTTTTATAGATGAACAAATACAAATACAATACAGCCAAGAAGATATGTTGGTGCACGTTTCTGGTACCTGACCTAATCAGGCTAGCGGAGTAGCCCTAAACATTCCACCCAAGACTCCAGGCTTGGAGCCATCAGAAGATGGTAGTAAAATTCTACCAGgtaaataaaagtaaagaaat	7.75	8.76	c.4846-6885_6118-6369delinsATACAATA; c.4846-6900_4846-6899ins17	ttcattataattcttttcagGTAACAGAAAGAAAGCAACAGTTGGAGAAATGCTTGAAATTGTCCCGTAAGATGCGAAAGGAAATGAATGTCTTGACAGAATGGCTGGCAGCTACAGATATGGAATTGACAAAGAGATCAGCAGTTGAAGGAATGCCTAGTAATTTGGATTCTGAAGTTGCCTGGGGAAAGgtaaaacctatatcactgaa	32380490	32380700	9.16	8.38	171	ttaaaatttttatattacagAATATAAAAGATAGTCTACAACAAAGCTCAGGTCGGATTGACATTATTCATAGCAAGAAGACAGCAGCATTGCAAAGTGCAACGCCTGTGGAAAGGGTGAAGCTACAGGAAGCTCTCTCCCAGCTTGATTTCCAATGGGAAAAAGTTAACAAAATGTACAAGGACCGACAAGGgtaggtaacacatatatttt	32287509	32287721	7.82	8.1	173	M-OTH	Unspecified	Contains sequence from introns 34 and 42.	Ishmukhametova et al. 2012
DMD-37-1	DMD	37	51	X	-	NM_004006.3	tgaattgtactatcttgcatGTATGTTCAGCTCTGGTGATGTGAAATGTTTCTCCTTATTTGCATCCTCAGgtacttttccagttgtattt	32348672	32348762	1.33	8.17	tgaattgtactatcttgcagGTATGTTCAGCTCTGGTGATGTGAAATGTTTCTCCTTATTTGCATCCTCAGgtacttttccagttgtattt	9.93	8.17	c.5326-215T>G	ctcttgctcatggaatatagCGTTTAAAGGCAGAACTGAATGACATACGCCCAAAGGTGGACTCTACACGTGACCAAGCAGCAAACTTGATGGCAAACCGCGGTGACCACTGCAGGAAATTAGTAGAGCCCCAAATCTCAGAGCTCAACCATCGATTTGCAGCCATTTCACACAGAATTAAGACTGGAAAGgtaggaagatctactccaag	32362768	32362978	1.75	9.45	171	agcactatctttttttttagGCCTCCATTCCTTTGAAGGAATTGGAGCAGTTTAACTCAGATATACAAAAATTGCTTGAACCACTGGAGGCTGAAATTCAGCAGGGGGTGAATCTGAAAGAGGAAGACTTCAATAAAGATATGgtaaattggttgtgataaaa	32348386	32348548	8.98	6.41	123	A-SNV	Skeletal muscle		Gonorazky et al. 2016
DMD-37-2	DMD	37	77	X	-	NM_004006.3	gaatttgctctccaccacagATGTGACAGACCCAGCCAATACAAGTTTGTGACCAAGACAAGTTTGTGAGTTTTCATTTCACATTCTGCATGAATTTgtaagtatacttctggaaat	32360913	32361029	8.56	7.40	gaatttgctctccaccacagATGTGACAGACCCAGCCAATACAAGTTTGTGACCAAGACAAGTTTGTGAGTTTTCATTTCACATTCTGCATGAATTTgtaagtatacttctggaaat	8.56	7.4	c.5325+1740_5325+1757del	ctcttgctcatggaatatagCGTTTAAAGGCAGAACTGAATGACATACGCCCAAAGGTGGACTCTACACGTGACCAAGCAGCAAACTTGATGGCAAACCGCGGTGACCACTGCAGGAAATTAGTAGAGCCCCAAATCTCAGAGCTCAACCATCGATTTGCAGCCATTTCACACAGAATTAAGACTGGAAAGgtaggaagatctactccaag	32362768	32362978	1.75	9.45	171	agcactatctttttttttagGCCTCCATTCCTTTGAAGGAATTGGAGCAGTTTAACTCAGATATACAAAAATTGCTTGAACCACTGGAGGCTGAAATTCAGCAGGGGGTGAATCTGAAAGAGGAAGACTTCAATAAAGATATGgtaaattggttgtgataaaa	32348386	32348548	8.98	6.41	123	BPD	MyoD transformed fibroblasts		Bovolenta et al. 2008
DMD-40-1	DMD	40	78	X	-	NM_004006.3	tttgtgtatctttgttccagATGAACTAATGACTTATCGGTATATGGACGACTTCTTACTCATGTTAGCCCATTCATTTCATCAGAGCATCTTCACACatcagtgttcactctctata	32342753	32342870	10.70	-2.81	tttgtgtatctttgttccagATGAACTAATGACTTATCGGTATATGGACGACTTCTTACTCATGTTAGCCCATTCATTTCATCAGAGCATCTTCACACgtcagtgttcactctctata	10.7	5.37	c.5739+362A>G	aatgtctgcaccatgaacagGATTTGAGGTCTCAAAGAAGAAAAAAGGCTCTAGAAATTTCTCATCAGTGGTATCAGTACAAGAGGCAGGCTGATGATCTCCTGAAATGCTTGGATGACATTGAAAAAAAATTAGCCAGCCTACCTGAGCCCAGAGATGAAAGGAAAATAAAGgtaatgttgttttagaatgt	32343114	32343306	5.3	8.99	153	gtattggttttgctcaatagGAAATTGATCGGGAATTGCAGAAGAAGAAAGAGGAGCTGAATGCAGTGCGTAGGCAAGCTGAGGGCTTGTCTGAGGATGGGGCCGCAATGGCAGTGGAGCCAACTCAGATCCAGCTCAGCAAGCGCTGGCGGGAAATTGAGAGCAAATTTGCTCAGTTTCGAAGACTCAACTTTGCACAAATTgtgagttgttactggcaaac	32342080	32342302	7.98	7.35	183	D-SNV	Muscle biopsy; Frozen muscle biopsy		Xu et al. 2020; Lu et al. 2021
DMD-43-1	DMD	43	58	X	-	NM_004006.3	tgtctcccatcaccccccagATGGGACCATCTAGCTGCAGGAAAGGAAGCTCAAGGCTCCCACTGAATCTACATTATGgtgagttgtataattatttc	32235127	32235224	11.07	10.13	tgtctcccatcaccccccagATGGGACCATCTAGCTGCAGGAAAGGAAGCTCAAGGCTCCCACTGAATCTACATTATGgtgagttgtataattatttc	11.07	10.13	c.6291-21015_6438+98743dupinsA; c.6291-21008_6291-21007insCTCCCCTGAACATGG (Ends 2867 nt 5´ of PE)	ccatatgcttttacctgcagGCGATTTGACAGATCTGTTGAGAAATGGCGGCGTTTTCATTATGATATAAAGATATTTAATCAGTGGCTAACAGAAGCTGAACAGTTTCTCAGAAAGACACAAATTCCTGAGAATTGGGAACATGCTAAATACAAATGGTATCTTAAGgtaagtctttgatttgtttt	32216896	32217083	9.83	11	148	ccatatgcttttacctgcagGCGATTTGACAGATCTGTTGAGAAATGGCGGCGTTTTCATTATGATATAAAGATATTTAATCAGTGGCTAACAGAAGCTGAACAGTTTCTCAGAAAGACACAAATTCCTGAGAATTGGGAACATGCTAAATACAAATGGTATCTTAAGgtaagtctttgatttgtttt	32216896	32217083	9.83	11	148	DIST5	Unspecified	Inserted between exon 44 copies, therefore exon 44 shown as both upstream and downstream exon.	Ishmukhametova et al. 2012
DMD-43-2	DMD	43	128	X	-	NM_004006.3	agtgattttgtcaccaccagGCCTGGCTTACAAGAGCTCCTGAAGGAATCACTAAACATGGAAAGGAAAAACCGGTACCAGCCACTGAGAGAAACATACCAAATTGTAAAGACCATCGACCCTATGAAGAAACTGCCTCAACTAACAGgcaaaataactaaccaacat	32256557	32256724	6.66	0.84	agtgattttgtcaccaccagGCCTGGCTTACAAGAGCTCCTGAAGGAATCACTAAACATGGAAAGGAAAAACCGGTACCAGCCACTGAGAGAAACATACCAAATTGTAAAGACCATCGACCCTATGAAGAAACTGCCTCAACTAACAGgtaaaataactaaccaacat	6.66	8.59	c.6290+30954C>T	ttaaaatttttatattacagAATATAAAAGATAGTCTACAACAAAGCTCAGGTCGGATTGACATTATTCATAGCAAGAAGACAGCAGCATTGCAAAGTGCAACGCCTGTGGAAAGGGTGAAGCTACAGGAAGCTCTCTCCCAGCTTGATTTCCAATGGGAAAAAGTTAACAAAATGTACAAGGACCGACAAGGgtaggtaacacatatatttt	32287509	32287721	7.82	8.1	173	ccatatgcttttacctgcagGCGATTTGACAGATCTGTTGAGAAATGGCGGCGTTTTCATTATGATATAAAGATATTTAATCAGTGGCTAACAGAAGCTGAACAGTTTCTCAGAAAGACACAAATTCCTGAGAATTGGGAACATGCTAAATACAAATGGTATCTTAAGgtaagtctttgatttgtttt	32216896	32217083	9.83	11	148	D-SNV	Skeletal muscle		Cummings et al. 2017
DMD-43-3	DMD	43	80	X	-	NM_004006.3	ttttatttattttattctagATTTCCTGCTCTTCTAAGACACAGTGATTTAGAATTTCTGTTCAAGCAAGAGAACTAAAGACTTCTTTAAAGAAGAGAAGgtaagtcccaggaaccaaaa	chr4+:182041644	chr4+:182041763	9.32	11.00	ttttatttattttattctagATTTCCTGCTCTTCTAAGACACAGTGATTTAGAATTTCTGTTCAAGCAAGAGAACTAAAGACTTCTTTAAAGAAGAGAAGgtaagtcccaggaaccaaaa	9.32	11	Complex insertion/deletion (see cited work)	ttaaaatttttatattacagAATATAAAAGATAGTCTACAACAAAGCTCAGGTCGGATTGACATTATTCATAGCAAGAAGACAGCAGCATTGCAAAGTGCAACGCCTGTGGAAAGGGTGAAGCTACAGGAAGCTCTCTCCCAGCTTGATTTCCAATGGGAAAAAGTTAACAAAATGTACAAGGACCGACAAGGgtaggtaacacatatatttt	32287509	32287721	7.82	8.1	173	ccatatgcttttacctgcagGCGATTTGACAGATCTGTTGAGAAATGGCGGCGTTTTCATTATGATATAAAGATATTTAATCAGTGGCTAACAGAAGCTGAACAGTTTCTCAGAAAGACACAAATTCCTGAGAATTGGGAACATGCTAAATACAAATGGTATCTTAAGgtaagtctttgatttgtttt	32216896	32217083	9.83	11	148	ENCO	Skeletal muscle		Baskin et al. 2011
DMD-44-1	DMD	44	387	X	-	NM_004006.3	ttttttttaattgcaatcagATTCCAGATGGACCCTAAGAGCTCAGTTACGGAAGTGGAAGGGGAAAAACAGCAGCAGCAGCAGCAACAACAACAACGACAACAACAACAACGACAACAACAAACCGAAGAGGAAAAGAGAGCTGAGTGGAAAAAGTCTTTGAAAATTTAGTCCTAAAACTTATATTTACATTCTCATGCTCTCCTGAAGTCACAGAAAGAGGTTCGGAACTTCTGCTTTAAGAGGACATTTGAATCGACTGGAGAGGAACAAAGCATTGAAGAGAGAGGAAGTGAACTCCTCAGATAAAGCTCTAATATGAGAAACATAGTTCCAGAGAGAAGTTAATGTTACTTCATTTTTCTGTCTCATTTCCTTCAAGCTCAAAGCATGAGTAAG…	chrX+:32074782	chrX+:32075208	6.60	11.01	ttttttttaattgcaatcagATTCCAGATGGACCCTAAGAGCTCAGTTACGGAAGTGGAAGGGGAAAAACAGCAGCAGCAGCAGCAACAACAACAACGACAACAACAACAACGACAACAACAAACCGAAGAGGAAAAGAGAGCTGAGTGGAAAAAGTCTTTGAAAATTTAGTCCTAAAACTTATATTTACATTCTCATGCTCTCCTGAAGTCACAGAAAGAGGTTCGGAACTTCTGCTTTAAGAGGACATTTGAATCGACTGGAGAGGAACAAAGCATTGAAGAGAGAGGAAGTGAACTCCTCAGATAAAGCTCTAATATGAGAAACATAGTTCCAGAGAGAAGTTAATGTTACTTCATTTTTCTGTCTCATTTCCTTCAAGCTCAAAGCATGAGTAAG…	6.6	11.01	Complex inversion (see cited work)	ccatatgcttttacctgcagGCGATTTGACAGATCTGTTGAGAAATGGCGGCGTTTTCATTATGATATAAAGATATTTAATCAGTGGCTAACAGAAGCTGAACAGTTTCTCAGAAAGACACAAATTCCTGAGAATTGGGAACATGCTAAATACAAATGGTATCTTAAGgtaagtctttgatttgtttt	32216896	32217083	9.83	11	148	gcctttttggtatcttacagGAACTCCAGGATGGCATTGGGCAGCGGCAAACTGTTGTCAGAACATTGAATGCAACTGGGGAAGAAATAATTCAGCAATCCTCAAAAACAGATGCCAGTATTCTACAGGAAAAATTGGGAAGCCTGAATCTGCGGTGGCAGGAGGTCTGCAAACAGCTGTCAGACAGAAAAAAGAGgtagggcgacagatctaata	31968319	31968534	11.32	7.81	176	ENCO	Skeletal muscle		Khelifi et al. 2011
DMD-44-2	DMD	44	82	X	-	NM_004006.3	tttttttttttttttttgagAGGGAGTTTCGCTCTTTCGCCCAGGCTGGAGTGAGGTGGCGCAATCTCAGCTGACTGTAACCTCTGCCCCCACCAGGTTCGAgt[del:82424bp]	N/A	32024503	-1.01	-1.81	tttttttttttttttttgagAGGGAGTTTCGCTCTTTCGCCCAGGCTGGAGTGAGGTGGCGCAATCTCAGCTGACTGTAACCTCTGCCCCCACCAGGTTCGAgtaagtatgaaaaaaataaa	-1.01	10.15	c.6439-55885_6912+26363del	ccatatgcttttacctgcagGCGATTTGACAGATCTGTTGAGAAATGGCGGCGTTTTCATTATGATATAAAGATATTTAATCAGTGGCTAACAGAAGCTGAACAGTTTCTCAGAAAGACACAAATTCCTGAGAATTGGGAACATGCTAAATACAAATGGTATCTTAAGgtaagtctttgatttgtttt	32216896	32217083	9.83	11	148	aaaatgtattttcctttcagGTTTCCAGAGCTTTACCTGAGAAACAAGGAGAAATTGAAGCTCAAATAAAAGACCTTGGGCAGCTTGAAAAAAAGCTTGAAGACCTTGAAGAGCAGTTAAATCATCTGCTGCTGTGGTTATCTCCTATTAGGAATCAGTTGGAAATTTATAACCAACCAAACCAAGAAGGACCATTTGACGTTCAGgtagggaactttttgcttta	31875168	31875393	10.05	9.46	186	D-OTH	MyoD transformed fibroblasts	Deletion size = 82424 bp.	Greer et al. 2015
DMD-45-1	DMD	45	137	X	-	NM_004006.3	tttcttctggagtattctagGAGAAGACATACCAGTCGAGGGGTTCTGGGGAGCCAGGCCTTCAAGCAATGGATTGCTGACAACATAATGAAGAGGATTTTACTTAGAATAATGTCAGTTGATAAAAGTTTGAATGGGAGACGGAAGCAAGGCAGTGggaagtggaattcctaaatt	31965011	31965187	3.06	2.71	tttcttctggagtattctagGAGAAGACATACCAGTCGAGGGGTTCTGGGGAGCCAGGCCTTCAAGCAATGGATTGCTGACAACATAATGAAGAGGATTTTACTTAGAATAATGTCAGTTGATAAAAGTTTGAATGGGAGACGGAAGCAAGGCAGTGgtaagtggaattcctaaatt	3.06	10.36	c.6614+3310G>T	gcctttttggtatcttacagGAACTCCAGGATGGCATTGGGCAGCGGCAAACTGTTGTCAGAACATTGAATGCAACTGGGGAAGAAATAATTCAGCAATCCTCAAAAACAGATGCCAGTATTCTACAGGAAAAATTGGGAAGCCTGAATCTGCGGTGGCAGGAGGTCTGCAAACAGCTGTCAGACAGAAAAAAGAGgtagggcgacagatctaata	31968319	31968534	11.32	7.81	176	ttttattcttctttctccagGCTAGAAGAACAAAAGAATATCTTGTCAGAATTTCAAAGAGATTTAAATGAATTTGTTTTATGGTTGGAGGAAGCAGATAACATTGCTAGTATCCCACTTGAACCTGGAAAAGAGCAGCAACTAAAAGAAAAGCTTGAGCAAGTCAAGgtaattttattttctcaaat	31932060	31932247	10.46	8.83	148	D-SNV	Skeletal muscle		Gurvich et al. 2008
DMD-47-1	DMD	47	72	X	-	NM_004006.3	aattatggtaatccccacatGTCAAGGGTGGAGCCAGGTGCAGATAATTGAATCATGGAAGAGGATCCCCCATACTGTTCTCCTGATAATCAgtaagtttcacaagatctga	31879318	31879429	-0.57	9.14	aattatggtaatccccacagGTCAAGGGTGGAGCCAGGTGCAGATAATTGAATCATGGAAGAGGATCCCCCATACTGTTCTCCTGATAATCAgtaagtttcacaagatctga	8.03	9.14	c.6913-4037T>G	gttgcatttgtctgtttcagTTACTGGTGGAAGAGTTGCCCCTGCGCCAGGGAATTCTCAAACAATTAAATGAAACTGGAGGACCCGTGCTTGTAAGTGCTCCCATAAGCCCAGAAGAGCAAGATAAACTTGAAAATAAGCTCAAGCAGACAAATCTCCAGTGGATAAAGgttagacattaaccatctct	31929576	31929765	8.77	6.12	150	aaaatgtattttcctttcagGTTTCCAGAGCTTTACCTGAGAAACAAGGAGAAATTGAAGCTCAAATAAAAGACCTTGGGCAGCTTGAAAAAAAGCTTGAAGACCTTGAAGAGCAGTTAAATCATCTGCTGCTGTGGTTATCTCCTATTAGGAATCAGTTGGAAATTTATAACCAACCAAACCAAGAAGGACCATTTGACGTTCAGgtagggaactttttgcttta	31875168	31875393	10.05	9.46	186	A-SNV	Skeletal muscle; Muscle biopsy		Gurvich et al. 2008; Xie et al. 2020
DMD-48-1	DMD	48	161	X	-	NM_004006.3	ctatcttctcattctgccagCAATCTCCCCGTATAGTCTGGCCACATCAAATTAC[11344bp]TGGCCTGACGTAACTGCTGCATTGTACCCGGATGGCCTCTTTCTCGATCTTCAGAGGTACTTGTCTTCTGGCCGGCTCTCTTCCTGCTTCTGCTATTTCGCCGGTGCATGCTGCTCAGgcaagtagccttgtgcctta	31862808	31874343	6.58	GC	ctatcttctcattctgccagCAATCTCCCCGTATAGTCTGGCCACATCAAATTACTGCTGCATTGGCCTGACGTAACTGCTGCATTGTACCCGGATGGCCTCTTTCTCGATCTTCAGAGGTACTTGTCTTCTGGCCGGCTCTCTTCCTGCTTCTGCTATTTCGCCGGTGCATGCTGCTCAGgcaagtagccttgtgcctta	6.58	GC	c.7098+900_7098+12242delinsTGCTGCAT	aaaatgtattttcctttcagGTTTCCAGAGCTTTACCTGAGAAACAAGGAGAAATTGAAGCTCAAATAAAAGACCTTGGGCAGCTTGAAAAAAAGCTTGAAGACCTTGAAGAGCAGTTAAATCATCTGCTGCTGTGGTTATCTCCTATTAGGAATCAGTTGGAAATTTATAACCAACCAAACCAAGAAGGACCATTTGACGTTCAGgtagggaactttttgcttta	31875168	31875393	10.05	9.46	186	atatgggttcttttccccagGAAACTGAAATAGCAGTTCAAGCTAAACAACCGGATGTGGAAGAGATTTTGTCTAAAGGGCAGCATTTGTACAAGGAAAAACCAGCCACTCAGCCAGTGAAGgtaatgaagcaacctctagc	31836698	31836839	9.78	8.99	102	M-OTH	Muscle biopsy	Mutation published as g.31881063_31892405delinsATGCAGCA	Xie et al. 2020
DMD-48-2	DMD	48	125	X	-	NM_004006.3	gacagtgggctctattttagGCAATGTGAGCACAGAAGACTGCTCCTCTCTTCAGGAAATGGAATGAAGTGAAGAAATGAGTCATGTCAACATACTGAAGACTATTTCAGGCAGAGGGAAAAGCAAGTTCCATTGCCAAAAGGCGgtgaggagttttgcttgtat	chrX+:31845132	chrX+:31845296	5.58	7.93	gacagtgggctctattttagGCAATGTGAGCACAGAAGACTGCTCCTCTCTTCAGGAAATGGAATGAAGTGAAGAAATGAGTCATGTCAACATACTGAAGACTATTTCAGGCAGAGGGAAAAGCAAGTTCCATTGCCAAAAGGCGgtgaggagttttgcttgtat	5.58	7.93	38532bp complex inversion (see cited work)	aaaatgtattttcctttcagGTTTCCAGAGCTTTACCTGAGAAACAAGGAGAAATTGAAGCTCAAATAAAAGACCTTGGGCAGCTTGAAAAAAAGCTTGAAGACCTTGAAGAGCAGTTAAATCATCTGCTGCTGTGGTTATCTCCTATTAGGAATCAGTTGGAAATTTATAACCAACCAAACCAAGAAGGACCATTTGACGTTCAGgtagggaactttttgcttta	31875168	31875393	10.05	9.46	186	aaaaacccaaaatattttagCTCCTACTCAGACTGTTACTCTGGTGACACAACCTGTGGTTACTAAGGAAACTGCCATCTCCAAACTAGAAATGCCATCTTCCTTGATGTTGGAGGTACCTGCTCTGGCAGATTTCAACCGGGCTTGGACAGAACTTACCGACTGGCTTTCTCTGCTTGATCAAGTTATAAAATCACAGAGGGTGATGGTGGGTGACCTTGAGGATATCAACGAGATGATCATCAAGCAGAAGgtatgagaaaaaatgataaa	31773940	31774212	3.73	9.11	233	ENCO	Cultured myogenic cells	Co-spliced with DMD-49-1 in one clone.	Madden et al. 2008
DMD-48-3	DMD	48	108	X	-	NM_004006.3	aaagctgctctttccgctagGGTCCTGGGATGAGAAGACATTTAGAGCAGATCCATATTCTAGAATGAAAAGACCTTAACTTGATTCATAGTGTGGAGTAAAGCTGCAGCTGATCTGCAGACACATGAgtgagtaataaatgtttgtt	chrX+:31850617	chrX+:31850764	7.41	6.51	aaagctgctctttccgctagGGTCCTGGGATGAGAAGACATTTAGAGCAGATCCATATTCTAGAATGAAAAGACCTTAACTTGATTCATAGTGTGGAGTAAAGCTGCAGCTGATCTGCAGACACATGAgtgagtaataaatgtttgtt	7.41	6.51	38532bp complex inversion (see cited work)	aaaatgtattttcctttcagGTTTCCAGAGCTTTACCTGAGAAACAAGGAGAAATTGAAGCTCAAATAAAAGACCTTGGGCAGCTTGAAAAAAAGCTTGAAGACCTTGAAGAGCAGTTAAATCATCTGCTGCTGTGGTTATCTCCTATTAGGAATCAGTTGGAAATTTATAACCAACCAAACCAAGAAGGACCATTTGACGTTCAGgtagggaactttttgcttta	31875168	31875393	10.05	9.46	186	aaaaacccaaaatattttagCTCCTACTCAGACTGTTACTCTGGTGACACAACCTGTGGTTACTAAGGAAACTGCCATCTCCAAACTAGAAATGCCATCTTCCTTGATGTTGGAGGTACCTGCTCTGGCAGATTTCAACCGGGCTTGGACAGAACTTACCGACTGGCTTTCTCTGCTTGATCAAGTTATAAAATCACAGAGGGTGATGGTGGGTGACCTTGAGGATATCAACGAGATGATCATCAAGCAGAAGgtatgagaaaaaatgataaa	31773940	31774212	3.73	9.11	233	ENCO	Cultured myogenic cells		Madden et al. 2008
DMD-49-1	DMD	49	98	X	-	NM_004006.3	ctttctgaattcctccttagAATCATGCAGCCAGCTGAACTCTGTAAGAAGCTTTTTCCAATGCCCTCTTACTGAGATGCCCACACTCTGAAGTGTTTTACGCTCTTGCTGCAATAAGgtaaatattcttaatttttt	chrX+:31831021	chrX+:31831158	8.35	8.88	ctttctgaattcctccttagAATCATGCAGCCAGCTGAACTCTGTAAGAAGCTTTTTCCAATGCCCTCTTACTGAGATGCCCACACTCTGAAGTGTTTTACGCTCTTGCTGCAATAAGgtaaatattcttaatttttt	8.35	8.88	38532bp complex inversion (see cited work)	aaaatgtattttcctttcagGTTTCCAGAGCTTTACCTGAGAAACAAGGAGAAATTGAAGCTCAAATAAAAGACCTTGGGCAGCTTGAAAAAAAGCTTGAAGACCTTGAAGAGCAGTTAAATCATCTGCTGCTGTGGTTATCTCCTATTAGGAATCAGTTGGAAATTTATAACCAACCAAACCAAGAAGGACCATTTGACGTTCAGgtagggaactttttgcttta	31875168	31875393	10.05	9.46	186	aaaaacccaaaatattttagCTCCTACTCAGACTGTTACTCTGGTGACACAACCTGTGGTTACTAAGGAAACTGCCATCTCCAAACTAGAAATGCCATCTTCCTTGATGTTGGAGGTACCTGCTCTGGCAGATTTCAACCGGGCTTGGACAGAACTTACCGACTGGCTTTCTCTGCTTGATCAAGTTATAAAATCACAGAGGGTGATGGTGGGTGACCTTGAGGATATCAACGAGATGATCATCAAGCAGAAGgtatgagaaaaaatgataaa	31773940	31774212	3.73	9.11	233	ENCO	Cultured myogenic cells	Co-spliced with DMD-48-2 in one clone.	Madden et al. 2008
DMD-49-2	DMD	49	149	X	-	NM_004006.3	tattgttatcttctttctagAAGTCCTCTCCCAACTTATTCTGGTGTTATTGGCATGGAAATTGTGCTCAATAAATGAGTCAGTCAAAATAGACTTGTTCATTTCAGGGGACAATTTTTGTCTGTTATCTCTCTATTGATTTCTGTTGCTACAAGTGAAGTTACACCAGgtaaatgagattgtacgcat	chrX+:31831970	chrX+:31832158	8.04	8.76	tattgttatcttctttctagAAGTCCTCTCCCAACTTATTCTGGTGTTATTGGCATGGAAATTGTGCTCAATAAATGAGTCAGTCAAAATAGACTTGTTCATTTCAGGGGACAATTTTTGTCTGTTATCTCTCTATTGATTTCTGTTGCTACAAGTGAAGTTACACCAGgtaaatgagattgtacgcat	8.04	8.76	38532bp complex inversion (see cited work)	aaaatgtattttcctttcagGTTTCCAGAGCTTTACCTGAGAAACAAGGAGAAATTGAAGCTCAAATAAAAGACCTTGGGCAGCTTGAAAAAAAGCTTGAAGACCTTGAAGAGCAGTTAAATCATCTGCTGCTGTGGTTATCTCCTATTAGGAATCAGTTGGAAATTTATAACCAACCAAACCAAGAAGGACCATTTGACGTTCAGgtagggaactttttgcttta	31875168	31875393	10.05	9.46	186	aaaaacccaaaatattttagCTCCTACTCAGACTGTTACTCTGGTGACACAACCTGTGGTTACTAAGGAAACTGCCATCTCCAAACTAGAAATGCCATCTTCCTTGATGTTGGAGGTACCTGCTCTGGCAGATTTCAACCGGGCTTGGACAGAACTTACCGACTGGCTTTCTCTGCTTGATCAAGTTATAAAATCACAGAGGGTGATGGTGGGTGACCTTGAGGATATCAACGAGATGATCATCAAGCAGAAGgtatgagaaaaaatgataaa	31773940	31774212	3.73	9.11	233	ENCO	Cultured myogenic cells		Madden et al. 2008
DMD-49-3	DMD	49	160	X	-	NM_004006.3	atgatgctgtcattttgcagTTCATATCTGAGGAAATGATGCCTGGAAGATTATAATTGCCCTCTTGACCATTTGTCTACAGCAATTATTTTGTGTTAAAGGTTGGGATGGAACGCTTTGGCCAAATACAGAAAGTTCCTCACACCTTTTTCTGTTACATTGAAAAATAATTCAAGAGCAgtaagtaaaacatattacta	chrX+:31832480	chrX+:31832679	8.71	9.07	atgatgctgtcattttgcagTTCATATCTGAGGAAATGATGCCTGGAAGATTATAATTGCCCTCTTGACCATTTGTCTACAGCAATTATTTTGTGTTAAAGGTTGGGATGGAACGCTTTGGCCAAATACAGAAAGTTCCTCACACCTTTTTCTGTTACATTGAAAAATAATTCAAGAGCAgtaagtaaaacatattacta	8.71	9.07	38532bp complex inversion (see cited work)	aaaatgtattttcctttcagGTTTCCAGAGCTTTACCTGAGAAACAAGGAGAAATTGAAGCTCAAATAAAAGACCTTGGGCAGCTTGAAAAAAAGCTTGAAGACCTTGAAGAGCAGTTAAATCATCTGCTGCTGTGGTTATCTCCTATTAGGAATCAGTTGGAAATTTATAACCAACCAAACCAAGAAGGACCATTTGACGTTCAGgtagggaactttttgcttta	31875168	31875393	10.05	9.46	186	aaaaacccaaaatattttagCTCCTACTCAGACTGTTACTCTGGTGACACAACCTGTGGTTACTAAGGAAACTGCCATCTCCAAACTAGAAATGCCATCTTCCTTGATGTTGGAGGTACCTGCTCTGGCAGATTTCAACCGGGCTTGGACAGAACTTACCGACTGGCTTTCTCTGCTTGATCAAGTTATAAAATCACAGAGGGTGATGGTGGGTGACCTTGAGGATATCAACGAGATGATCATCAAGCAGAAGgtatgagaaaaaatgataaa	31773940	31774212	3.73	9.11	233	ENCO	Cultured myogenic cells		Madden et al. 2008
DMD-49-4	DMD	49	180	X	-	NM_004006.3	atgtatttgaccttttacagGAAGTCCTCAAAGAAAATAAAGAAGTTGGTTAGTCAGAGATTTTAAAAAAGAAACCAGAAATATACCATCTTTGAAAATAAAAGAAATCTTAAAGAAGTTGACGAAGTGAAGGAAAGAAGAAAGAGGAAAGAAACTGAGCAGGGATGAACCCAGCTTCCAATCAGAACTCAGCTTGGGAGgtgagcgtaggagctggaca	chrX+:31833519	chrX+:31833738	8.87	8.70	atgtatttgaccttttacagGAAGTCCTCAAAGAAAATAAAGAAGTTGGTTAGTCAGAGATTTTAAAAAAGAAACCAGAAATATACCATCTTTGAAAATAAAAGAAATCTTAAAGAAGTTGACGAAGTGAAGGAAAGAAGAAAGAGGAAAGAAACTGAGCAGGGATGAACCCAGCTTCCAATCAGAACTCAGCTTGGGAGgtgagcgtaggagctggaca	8.87	8.7	38532bp complex inversion (see cited work)	aaaatgtattttcctttcagGTTTCCAGAGCTTTACCTGAGAAACAAGGAGAAATTGAAGCTCAAATAAAAGACCTTGGGCAGCTTGAAAAAAAGCTTGAAGACCTTGAAGAGCAGTTAAATCATCTGCTGCTGTGGTTATCTCCTATTAGGAATCAGTTGGAAATTTATAACCAACCAAACCAAGAAGGACCATTTGACGTTCAGgtagggaactttttgcttta	31875168	31875393	10.05	9.46	186	aaaaacccaaaatattttagCTCCTACTCAGACTGTTACTCTGGTGACACAACCTGTGGTTACTAAGGAAACTGCCATCTCCAAACTAGAAATGCCATCTTCCTTGATGTTGGAGGTACCTGCTCTGGCAGATTTCAACCGGGCTTGGACAGAACTTACCGACTGGCTTTCTCTGCTTGATCAAGTTATAAAATCACAGAGGGTGATGGTGGGTGACCTTGAGGATATCAACGAGATGATCATCAAGCAGAAGgtatgagaaaaaatgataaa	31773940	31774212	3.73	9.11	233	ENCO	Cultured myogenic cells		Madden et al. 2008
DMD-51-2	DMD	51	103	X	-	NM_004006.3	tgcttttatgatttttaaagAATTC…	chr4-:74723470	31765033	4.57	N/A	tgcttttatgatttttaaagAATTCGGAGGAGGAGCCAAGATGGCCGAATAGGAACAGCTCCGGTCTACAGCTCCCAGCGTGAGCGACGCAGAAGACGGGTGATTTCTGCATTTCCATCTGAGgtaccgggttcatctcaata	4.57	8.5	c.7542+8951_7542+8952ins6091	aaaaacccaaaatattttagCTCCTACTCAGACTGTTACTCTGGTGACACAACCTGTGGTTACTAAGGAAACTGCCATCTCCAAACTAGAAATGCCATCTTCCTTGATGTTGGAGGTACCTGCTCTGGCAGATTTCAACCGGGCTTGGACAGAACTTACCGACTGGCTTTCTCTGCTTGATCAAGTTATAAAATCACAGAGGGTGATGGTGGGTGACCTTGAGGATATCAACGAGATGATCATCAAGCAGAAGgtatgagaaaaaatgataaa	31773940	31774212	3.73	9.11	233	agggatatttgttcttacagGCAACAATGCAGGATTTGGAACAGAGGCGTCCCCAGTTGGAAGAACTCATTACCGCTGCCCAAAATTTGAAAAACAAGACCAGCAATCAAGAGGCTAGAACAATCATTACGGATCGAAgtaagttttttaacaagcat	31729611	31729768	6.66	9.82	118	D-OTH	Skeletal muscle		Gonçalves et al. 2017
DMD-52-1	DMD	52	52	X	-	NM_004006.3	tgtgatttgttgctttgtagATAAACCTCTCAGATTATCTAGGCAAGATCATAGAAGAACACGTATGTCCAGctaagatattccagaagaca	31681213	31681304	9.14	6.80	tgtgatttgttgctttgtagATAAACCTCTCAGATTATCTAGGCAAGATCATAGAAGAACACGTATGTCCAGgtaagatattccagaagaca	9.14	10.77	c.7661-1646C>G	agggatatttgttcttacagGCAACAATGCAGGATTTGGAACAGAGGCGTCCCCAGTTGGAAGAACTCATTACCGCTGCCCAAAATTTGAAAAACAAGACCAGCAATCAAGAGGCTAGAACAATCATTACGGATCGAAgtaagttttttaacaagcat	31729611	31729768	6.66	9.82	118	tatttttccttttattctagTTGAAAGAATTCAGAATCAGTGGGATGAAGTACAAGAACACCTTCAGAACCGGAGGCAACAGTTGAATGAAATGTTAAAGGATTCAACACAATGGCTGGAAGCTAAGGAAGAAGCTGAGCAGGTCTTAGGACAGGCCAGAGCCAAGCTTGAGTCATGGAAGGAGGGTCCCTATACAGTAGATGCAATCCAAAAGAAAATCACAGAAACCAAGgttagtatcaaagatacctt	31679355	31679606	8.55	8.54	212	D-SNV	Muscle biopsy		Xie et al. 2020
DMD-53-1	DMD	53	73	X	-	NM_004006.3	tttatcctgaggaattatagACTACTAAGCAGACAGATATTTGAGGAAATTTCAGAGGAAAGAGAAAGAAGAGAAGAATGAGCTGGGCTGGAGgtaagagaatggggggagaa	chrX+:31678538	chrX+:31678650	-3.52	10.06	tttatcctgaggaattatagACTACTAAGCAGACAGATATTTGAGGAAATTTCAGAGGAAAGAGAAAGAAGAGAAGAATGAGCTGGGCTGGAGgtaagagaatggggggagaa	-3.52	10.06	205489bp complex inversion (see cited work)	tatttttccttttattctagTTGAAAGAATTCAGAATCAGTGGGATGAAGTACAAGAACACCTTCAGAACCGGAGGCAACAGTTGAATGAAATGTTAAAGGATTCAACACAATGGCTGGAAGCTAAGGAAGAAGCTGAGCAGGTCTTAGGACAGGCCAGAGCCAAGCTTGAGTCATGGAAGGAGGGTCCCTATACAGTAGATGCAATCCAAAAGAAAATCACAGAAACCAAGgttagtatcaaagatacctt	31679355	31679606	8.55	8.54	212	tttctcataaaaatctatagCAGTTGGCCAAAGACCTCCGCCAGTGGCAGACAAATGTAGATGTGGCAAATGACTTGGCCCTGAAACTTCTCCGGGATTATTCTGCAGATGATACCAGAAAAGTCCACATGATAACAGAGAATATCAATGCCTCTTGGAGAAGCATTCATAAAAGgtatgaattacattatttct	31657970	31658164	3.02	9.11	155	ENCO	Skeletal muscle	Inverted sequence = 205,489bp	Cagliani et al. 2004
DMD-55-1	DMD	55	73	X	-	NM_004006.3	tttttgtttttcctttttagAGTTCTTGCTAATGATGGGCCCAAAGTTATATTAAGAACTGCAAAGTAAATTTCAACCAATTACTTTATTCAGgggagtcattaaattgaggt	31595552	31595664	12.42	3.03	tttttgtttttcctttttagAGTTCTTGCTAATGATGGGCCCAAAGTTATATTAAGAACTGCAAAGTAAATTTCAACCAATTACTTTATTCAGgtgagtcattaaattgaggt	12.42	10.67	c.8217+32103G>T	gaacatttggtcctttgcagGGTGAGTGAGCGAGAGGCTGCTTTGGAAGAAACTCATAGATTACTGCAACAGTTCCCCCTGGACCTGGAAAAGTTTCTTGCCTGGCTTACAGAAGCTGAAACAACTGCCAATGTCCTACAGGATGCTACCCGTAAGGAAAGGCTCCTAGAAGACTCCAAGGGAGTAAAAGAGCTGATGAAACAATGGCAAgtaagtcaggcatttccgct	31627653	31627882	8.4	10.08	190	ttcttcctgctgtcctgtagGACCTCCAAGGTGAAATTGAAGCTCACACAGATGTTTATCACAACCTGGATGAAAACAGCCAAAAAATCCTGAGATCCCTGGAAGGTTCCGATGATGCAGTCCTGTTACAAAGACGTTTGGATAACATGAACTTCAAGTGGAGTGAACTTCGGAAAAAGTCTCTCAACATTAGgtaggaaaagatgtggagca	31507261	31507473	10.48	7	173	D-SNV	Skeletal muscle		Cummings et al. 2017
DMD-55-2	DMD	55	50	X	-	NM_004006.3	ttttacttttctatttacaaAAATGGAACACCACCAGAAAAACAAGAATTTGAAAGACGAGATGAGAAAAgtaagttgtaattggaaaca	31609551	31609640	1.61	9.72	ttttacttttctatttacagAAATGGAACACCACCAGAAAAACAAGAATTTGAAAGACGAGATGAGAAAAgtaagttgtaattggaaaca	10.36	9.72	c.8217+18052A>G	gaacatttggtcctttgcagGGTGAGTGAGCGAGAGGCTGCTTTGGAAGAAACTCATAGATTACTGCAACAGTTCCCCCTGGACCTGGAAAAGTTTCTTGCCTGGCTTACAGAAGCTGAAACAACTGCCAATGTCCTACAGGATGCTACCCGTAAGGAAAGGCTCCTAGAAGACTCCAAGGGAGTAAAAGAGCTGATGAAACAATGGCAAgtaagtcaggcatttccgct	31627653	31627882	8.4	10.08	190	ttcttcctgctgtcctgtagGACCTCCAAGGTGAAATTGAAGCTCACACAGATGTTTATCACAACCTGGATGAAAACAGCCAAAAAATCCTGAGATCCCTGGAAGGTTCCGATGATGCAGTCCTGTTACAAAGACGTTTGGATAACATGAACTTCAAGTGGAGTGAACTTCGGAAAAAGTCTCTCAACATTAGgtaggaaaagatgtggagca	31507261	31507473	10.48	7	173	A-SNV	Skeletal muscle		Bovolenta et al. 2008
DMD-56-1	DMD	56	166	X	-	NM_004006.3	catccaattttttctaccagAAATATTAAGAATTGTTGACTACAACAGTATGGAAAAGCAATAGATTCCAGTGTGTATTTCATGCCAAAAGTCTCAGCATTCTGCATGTGGAAATAAACATATGGCTAAACACTGCCTTTTCTCAAAATTGCCATCAAACTATCCTCTGTTTTGTGGCTCTCAAAAgtaagtagccagatttttat	31497059	31497264	8.19	9.72	catccaattttttctaccagAAATATTAAGAATTGTTGACTACAACAGTATGGAAAAGCAATAGATTCCAGTGTGTATTTCATGCCAAAAGTCTCAGCATTCTGCATGTGGAAATAAACATATGGCTAAACACTGCCTTTTCTCAAAATTGCCATCAAACTATCCTCTGTTTTGTGGCTCTCAAAAgtaagtagccagatttttat	8.19	9.72	c.8391-917_8391-326del; c.8391-101_8391-73del (Ends 26 nt 5´ and begins 34 nt 3´ of PE)	ttcttcctgctgtcctgtagGACCTCCAAGGTGAAATTGAAGCTCACACAGATGTTTATCACAACCTGGATGAAAACAGCCAAAAAATCCTGAGATCCCTGGAAGGTTCCGATGATGCAGTCCTGTTACAAAGACGTTTGGATAACATGAACTTCAAGTGGAGTGAACTTCGGAAAAAGTCTCTCAACATTAGgtaggaaaagatgtggagca	31507261	31507473	10.48	7	173	acgctgctgttctttttcagGTCCCATTTGGAAGCCAGTTCTGACCAGTGGAAGCGTCTGCACCTTTCTCTGCAGGAACTTCTGGTGTGGCTACAGCTGAAAGATGATGAATTAAGCCGGCAGGCACCTATTGGAGGCGACTTTCCAGCAGTTCAGAAGCAGAACGATGTACATAGGgtaggacatttttaagcctc	31496768	31496964	12.83	6.45	157	DIST3/5	Skeletal muscle	Authors demonstrated that only the upstream deletion is likely to be symptomatic.	Khelifi et al. 2011
DMD-60-1	DMD	60	89	X	-	NM_004006.3	ttgattgattattgttgcagGTTGAGTCCTCCAAGAAGCAGATGCCAGGGCAGATTTATTGCAGAATAACACCTGTGAAGAAATAGGGGTGGAAGCAGAATTGAACAAGggaagccatcagatcacaat	31364135	31364263	6.55	2.57	ttgattgattattgttgcagGTTGAGTCCTCCAAGAAGCAGATGCCAGGGCAGATTTATTGCAGAATAACACCTGTGAAGAAATAGGGGTGGAAGCAGAATTGAACAAGgtaagccatcagatcacaat	6.55	10.22	c.9085-15519G>T	cttttgactattgcacacagGCACTTCGAGGAGAAATTGCGCCTCTGAAAGAGAACGTGAGCCACGTCAATGACCTTGCTCGCCAGCTTACCACTTTGGGCATTCAGCTCTCACCGTATAACCTCAGCACTCTGGAAGACCTGAACACCAGATGGAAGCTTCTGCAGgtaagcacattgtaaacatt	31444461	31444647	4.83	9.88	147	ttctctccttttcctcccagGTGGCCGTCGAGGACCGAGTCAGGCAGCTGCATGAAGCCCACAGGGACTTTGGTCCAGCATCTCAGCACTTTCTTTCCAgtaagtcattttcagctttt	31348536	31348654	11.79	9.09	79	D-SNV	Skeletal muscle		Béroud et al. 2004
DMD-62-1	DMD	62	58	X	-	NM_004006.3	tgtcggtgtcctttctgtagTGTTCCACATTGGATGGGTGAAGAAGTCCTGATAGTCGATTATTGATCACATAACAAGgtcaatttatcataactgaa	31261286	31261383	8.31	3.77	tgtcggtgtcctttctgtagTGTTCCACATTGGATGGGTGAAGAAGTCCTGATAGTCGATTATTGATCACATAACAAGgtcagtttatcataactgaa	8.31	8.68	c.9225-285A>G	ttttcctcccttcttttcagCGTCTGTCCAGGGTCCCTGGGAGAGAGCCATCTCGCCAAACAAAGTGCCCTACTATATCAAgtaagttggaagtatcacat	31323578	31323678	11.99	10.08	61	ctttatgttttgtgttttagCCACGAGACTCAAACAACTTGCTGGGACCATCCCAAAATGACAGAGCTCTACCAGTCTTTAGgtaaggacatggccatgttt	31260935	31261036	9.29	9.31	62	D-SNV	Skeletal muscle [A, C, E]; Lymphocytes or skeletal muscle (unspecified)		Tuffery-Giraud et al. 2003; Takeshima et al. 2010; Jin et al. 2020; Schüssler et al. 2020; Lu et al. 2021
DMD-62-2	DMD	62	67	X	-	NM_004006.3	ttttgttctttttgtggcagGAGCTGATAGCCAGCAACCACACTTCAAGAAATGGAAGACAGCTGTGAATGCTTCATTCAGGCCCAAgtaaatataggaagaggtgt	31261643	31261749	8.36	4.44	ttttgttctttttgtggcagGAGCTGATAGCCAGCAACCACACTTCAAGAAATGGAAGACAGCTGTGAATGCTTCATTCAGGCCCAGgtaaatataggaagaggtgt	8.36	8.76	c.9225-647A>G	ttttcctcccttcttttcagCGTCTGTCCAGGGTCCCTGGGAGAGAGCCATCTCGCCAAACAAAGTGCCCTACTATATCAAgtaagttggaagtatcacat	31323578	31323678	11.99	10.08	61	ctttatgttttgtgttttagCCACGAGACTCAAACAACTTGCTGGGACCATCCCAAAATGACAGAGCTCTACCAGTCTTTAGgtaaggacatggccatgttt	31260935	31261036	9.29	9.31	62	D-SNV	Skeletal muscle		Béroud et al. 2004; Juan-Mateu et al. 2013
DMD-63-1	DMD	63	75	X	-	NM_004006.3	tgtttccactacatctgcagTTACATCCTCCACTGAAGTCTTGAACCCCTGACAGTCATCCATGAGGGTTGGAATCAACGTCTTCCAAACTCCTGgtaatgttgatattttgacg	31247674	31247788	5.66	5.67	tgtttccactacatctgcagTTACATCCTCCACTGAAGTCTTGAACCCCTGACAGTCATCCATGAGGGTTGGAATCAACGTCTTCCAAACTCCTGgtaatgttgatattttgacg	5.66	5.67	Unknown	ctttatgttttgtgttttagCCACGAGACTCAAACAACTTGCTGGGACCATCCCAAAATGACAGAGCTCTACCAGTCTTTAGgtaaggacatggccatgttt	31260935	31261036	9.29	9.31	62	tttgttttccctcttttcagCTGACCTGAATAATGTCAGATTCTCAGCTTATAGGACTGCCATGAAACTCCGAAGACTGCAGAAGGCCCTTTGCTgtaagtattggccagtattt	31223027	31223141	11.53	8.56	75	UNKN	Lymphocytes		Zhang et al. 2007
DMD-65-1	DMD	65	53	X	-	NM_004006.3	attaattttctttcaataagGGGCAATCTGATGAAGATCTGAGCATTTAAGAGGGCTGAGCAGTTAGTTGCTGgtaatttttttggcttccat	31207079	31207171	4.08	5.99	attaattttctttcaataagGGGCAATCTGATGAAGATCTGAGCATTTAAGAGGGCTGAGCAGTTAGTTGCTGgtaagttttttggcttccat	4.08	10.65	c.9564-427T>G	attttatttgttttttgcagTGGATCTCTTGAGCCTGTCAGCTGCATGTGATGCCTTGGACCAGCACAACCTCAAGCAAAATGACCAGCCCATGGATATCCTGCAGATTATTAATTGTTTGACCACTATTTATGACCGCCTGGAGCAAGAGCACAACAATTTGGTCAACGTCCCTCTCTGCGTGGATATGTGTCTGAACTGGCTGCTGAATGTTTATGATACgtacgtatggcatgttttta	31209478	31209719	8.77	6.81	202	gctttgattcttcataatagGGGACGAACAGGGAGGATCCGTGTCCTGTCTTTTAAAACTGGCATCATTTCCCTGTGTAAAGCACATTTGGAAGACAAGTACAGATgtaagtcgtgtatattaatg	31206562	31206687	6.29	9.11	86	D-SNV	Skeletal muscle	Reported as c.9564-426T>G	Sedláčková et al. 2009; Magri et al. 2011
DMD-65-2	DMD	65	147	X	-	NM_004006.3	tggcactgttttctttgcagATGACATGTGAATGCATTCTGAATGTATAACTTCCTTCTACCTGACTGAAAAGTATTTGGTGACAATTTTAACTCCTTGAAGACCTGAGTTGCTGTATAAAGTGGATTTGTTAAATTTTGATCTACCTTTTCTTAAGAGGGAGAAAGataagaaaattttccagtga	31208264	31208450	11.34	2.39	tggcactgttttctttgcagATGACATGTGAATGCATTCTGAATGTATAACTTCCTTCTACCTGACTGAAAAGTATTTGGTGACAATTTTAACTCCTTGAAGACCTGAGTTGCTGTATAAAGTGGATTTGTTAAATTTTGATCTACCTTTTCTTAAGAGGGAGAAAGgtaagaaaattttccagtga	11.34	10.57	c.9563+1215A>G	attttatttgttttttgcagTGGATCTCTTGAGCCTGTCAGCTGCATGTGATGCCTTGGACCAGCACAACCTCAAGCAAAATGACCAGCCCATGGATATCCTGCAGATTATTAATTGTTTGACCACTATTTATGACCGCCTGGAGCAAGAGCACAACAATTTGGTCAACGTCCCTCTCTGCGTGGATATGTGTCTGAACTGGCTGCTGAATGTTTATGATACgtacgtatggcatgttttta	31209478	31209719	8.77	6.81	202	gctttgattcttcataatagGGGACGAACAGGGAGGATCCGTGTCCTGTCTTTTAAAACTGGCATCATTTCCCTGTGTAAAGCACATTTGGAAGACAAGTACAGATgtaagtcgtgtatattaatg	31206562	31206687	6.29	9.11	86	D-SNV	Skeletal muscle		Deburgrave et al. 2007; Bovolenta et al. 2008
DMD-67-1	DMD	67	121	X	-	NM_004006.3	gtgttttgttttgttttcagAAGGGGTCTAACTTCGTCACCCAGGCTGGAGTGCAGTGGCACGATCACAGCTCATTGCAGCCTCGACCTCTGGGCTCAAGTGATCCTCCCACCTCAGCCTCCTGAGTAGCTGGGACTACAGgcatggaccgccacgcctgg	31201229	31201389	9.71	2.23	gtgttttgttttgttttcagAAGGGGTCTAACTTCGTCACCCAGGCTGGAGTGCAGTGGCACGATCACAGCTCATTGCAGCCTCGACCTCTGGGCTCAAGTGATCCTCCCACCTCAGCCTCCTGAGTAGCTGGGACTACAGgtatggaccgccacgcctgg	9.71	9.99	c.9807+2714C>T	attttcttcttcctttgtagACCTTTTCAAGCAAGTGGCAAGTTCAACAGGATTTTGTGACCAGCGCAGGCTGGGCCTCCTTCTGCATGATTCTATCCAAATTCCAAGACAGTTGGGTGAAGTTGCATCCTTTGGGGGCAGTAACATTGAGCCAAGTGTCCGGAGCTGCTTCCAATTTgtaagttattcaccttctag	31203941	31204138	11.57	7.4	158	tctccctcctgtctttgcagGCTAATAATAAGCCAGAGATCGAAGCGGCCCTCTTCCTAGACTGGATGAGACTGGAACCCCAGTCCATGGTGTGGCTGCCCGTCCTGCACAGAGTGGCTGCTGCAGAAACTGCCAAGCATCAGGCCAAATGTAACATCTGCAAAGAGTGTCCAATCATTGGATTCAGgtattaggaaccaaaaaaaa	31182718	31182924	12.16	7.26	167	D-SNV	Lymphocytes or skeletal muscle (unspecified)		Takeshima et al. 2010
DMD-67-2	DMD	67	51	X	-	NM_004006.3	ttgctttttctctgtcgtagTCAGTGCCCCAGAAACACCCTCTTCTTCCCAAATGCCTGAGCACTCCACTGgtagacattcatcttgttct	31203324	31203414	8.51	1.51	ttgctttttctctgtcgtagTCAGTGCCCCAGAAACACCCTCTTCTTCCCAAATGCCTGAGCACTCCACTGgtagacattcatcttgttct	8.51	1.51	Unknown	attttcttcttcctttgtagACCTTTTCAAGCAAGTGGCAAGTTCAACAGGATTTTGTGACCAGCGCAGGCTGGGCCTCCTTCTGCATGATTCTATCCAAATTCCAAGACAGTTGGGTGAAGTTGCATCCTTTGGGGGCAGTAACATTGAGCCAAGTGTCCGGAGCTGCTTCCAATTTgtaagttattcaccttctag	31203941	31204138	11.57	7.4	158	tctccctcctgtctttgcagGCTAATAATAAGCCAGAGATCGAAGCGGCCCTCTTCCTAGACTGGATGAGACTGGAACCCCAGTCCATGGTGTGGCTGCCCGTCCTGCACAGAGTGGCTGCTGCAGAAACTGCCAAGCATCAGGCCAAATGTAACATCTGCAAAGAGTGTCCAATCATTGGATTCAGgtattaggaaccaaaaaaaa	31182718	31182924	12.16	7.26	167	UNKN	Lymphocytes		Zhang et al. 2007
DMD-68-1	DMD	68	88	X	-	NM_004006.3	tcttttatctcctgtgccagTTGCTGTTAGTTCGTACCGTCTCCAAAGTGGGAGAGAAGGTGATTGGGCTGGAACATCGATCATTCCTGTCACCCTCCTGATCGCTAGgttattttggtggatctcac	31182546	31182673	8.08	0.88	tcttttatctcctgtgccagTTGCTGTTAGTTCGTACCGTCTCCAAAGTGGGAGAGAAGGTGATTGGGCTGGAACATCGATCATTCCTGTCACCCTCCTGATCGCTAGgtaattttggtggatctcac	8.08	7.27	c.9974+175T>A	tctccctcctgtctttgcagGCTAATAATAAGCCAGAGATCGAAGCGGCCCTCTTCCTAGACTGGATGAGACTGGAACCCCAGTCCATGGTGTGGCTGCCCGTCCTGCACAGAGTGGCTGCTGCAGAAACTGCCAAGCATCAGGCCAAATGTAACATCTGCAAAGAGTGTCCAATCATTGGATTCAGgtattaggaaccaaaaaaaa	31182718	31182924	12.16	7.26	167	ttgtttttgctctttatcagGTACAGGAGTCTAAAGCACTTTAATTATGACATCTGCCAAAGCTGCTTTTTTTCTGGTCGAGTTGCAAAAGGCCATAAAATGCACTATCCCATGGTGGAATATTGCACTCCGgtaagtttgacgccagcctg	31180350	31180501	10.36	10.91	112	D-SNV	Muscle biopsy		Lee et al. 2020
DMD-77-1	DMD	77	151	X	-	NM_004006.3	gtacttatggtcaattgcagATACAGAACTCCAAAGAAATTCAAATCACAGTACAATCATTGATTACTGTATGATCCTGGCCCCTTGAACTGGCAGCTTGCTTACCTGCTCTGGAAAGTTGCTGGCTGCCCTGTTGGCACCCTGGGCATTTCTTCCACATCTAAACAAGAGgttagtagagaagaagctac	31132463	31132653	7.71	7.15	gtacttatggtcaattgcagATACAGAACTCCAAAGAAATTCAAATCACAGTACAATCATTGATTACTGTATGATCCTGGCCCCTTGAACTGGCAGCTTGCTTACCTGCTCTGGAAAGTTGCTGGCTGCCCTGTTGGCACCCTGGGCATTTCTTCCACATCTAAACAAGAGgttagtagagaagaagctac	7.71	7.15	Unknown	ttgtttttgcttttattaagGTGAGGAAGATCTTCTCAGTCCTCCCCAGGACACAAGCACAGGGTTAGAGGAGGTGATGGAGCAACTCAACAACTCCTTCCCTAGTTCAAGAGgtaagctccaatacctagaa	31134082	31134214	8.6	9.85	93	tcctctctctattattaaagGAAGAAATACCCCTGGAAAGCCAATGAGAGAGgttagtgagattcaggctca	31126622	31126693	7.17	7.15	32	UNKN	Lymphocytes		Zhang et al. 2007
DNAH11-39-1	DNAH11	39	38	7	+	NM_001277115.2	agttctgttctactcaacagGTACGTAACCCGAGATACCCGGAACACTGCAGCTCAGGgtgacgttctttagcatctt	21706680	21706757	8.1	2.31	agttctgttctactcaacagGTACGTAACCCGAGATACCCGGAACACTGCAGCTCAAGgtgacgttctttagcatctt	8.1	7	c.6547-963G>A	accagctgtttgctctgcagGTTGTCCAGCTTGAGGAACTGTTGGCTGTGCGGCACTCGGTCTTTGTAGTTGGAAATGCAGGCACAGGAAAGAGTAAGgtatagtaaattgcctaata	21705440	21705557	9.71	7.98	78	tctttcctccttcccctcagATTTTGAGAACACTGAACCGAACATATGTTAACATGAAACAGAAGCCGGTTTGGAATGACTTAAACCCTAAAGCTGTGACAACAGATGAACTCTTTGGTTTCATACATCATGCTACCCGAGAATGGAAAGATGGCAAgtagtatttcccctttagaa	21707679	21707855	11.96	-3.35	137	D-SNV	Lymphoblasts		Ellingford et al. 2019 [PREPRINT]
DNAH11-65-1	DNAH11	65	159	7	+	NM_001277115.2	actcctttcatgtctgacagCTCCCTGTGGACCAATACATCAGCCCAGACTTTAATTTGGTTCGAGTAATGGTTTCATCAATAGCACATTAAATCTGTGTTTGAGAAGATATACAGGTGAACCTGGCCCACACAGTAGATACCACTGTCATAAAATGGCCACAGGCCGACAACAGCTGGgtaattacaaataattaaat	21827022	21827220	9.96	6.19	actcctttcatgtctgacagCTCCCTGTGGACCAATACATCAGCCCAGACTTTAATTTGGTTCGAGTAATGGTTTCATCAATAGCACATTAAATCTGTGTTTGAGAAGATATACAGGTGAACCTGGCCCACACAGTAGATACCACTGTCATAAAATGGCCACAGGCCGACAACAGCTGGgtaattacaaataattaaat	9.96	6.19	c.13523_13543dup (Begins 74047 nt 3´ of PE)	aaatcccactgaattttaagGTTTTTGAATGCCATTGAAACTGCTTTGGCCTTTGGTGATGTCATCTTAATTGAAAATCTCGAGGAAACGATAGATCCAGTCCTGGATCCACTACTTGGCAGGAACACAATTAAAAAAGGAAAgtaagtattcttgaattttt	21818197	21818359	5.14	9.72	123	ctgtgttttgctccgtttagGTATATCAGGATTGGAGATAAAGAATGTGAATTTAACAAGAACTTTCGCCTTATCCTTCACACAAAATTGGCAAATCCTCACTATAAGCCGGAATTACAAGCTCAGACAACTCTCCTCAATTTCACAGTCACAGAAGATGGTCTAGAAGCCCAGCTGCTGGCAGAGGTTGTCAGTATTGAAAGGCCAGATTTGGAGAAACTTAAGgtaaaaatgtttacgtcacc	21842524	21842768	9.5	8.38	205	DIST3	Peripheral blood	Duplication is within exon 82.	Ing et al. 2021
DPYD-10-1	DPYD	10	44	1	-	NM_000110.4	gctatttttatttcactcagCATCAGCCACATATCTTTCCTGAATATGGAGGTGAAAATCAAAGctgagaattttttttaactt	97579874	97579957	3.50	0.41	gctatttttatttcactcagCATCAGCCACATATCTTTCCTGAATATGGAGGTGAAAATCAAAGgtgagaattttttttaactt	3.5	8.68	c.1129-5923C>G	gttttcctttcatcattcagGAATGTGCGCCTGTCACTCTCCATTGCCATCGATACGGGGAGTCGTGATTGTACTTGGAGCTGGAGACACTGCCTTTGACTGTGCAACATCTGCTCTACGTTGTGGAGCTCGCCGTGTGTTCATCGTCTTCAGAAAAGGCTTTGTTAATATAAGAGCTGTCCCTGAGGAGgtaaaatggaaccatcagaa	97593198	97593407	10.15	7.3	170	tctgttctgttttgttttagATGGAACTTGCTAAGGAAGAAAAGTGTGAATTTCTGCCATTCCTGTCCCCACGGAAGGTTATAGTAAAAGGTGGGAGAATTGTTGCTATGCAGTTTGTTCGGACAGAGCAAGATGAAACTGGAAAATGGAATGAAGATGAAGATCAGATGGTCCATCTGAAAGCCGATGTGGTCATCAGTGCCTTTGGTTCAGTTCTGAGTGATCCTAAAGgtacagtgctgggagctgaa	97573740	97573990	12.59	8.04	211	D-SNV	Heparinized blood + cultured fibroblasts		Van Kuilenburg et al. 2010
DYSF-45-1	DYSF	45	177	2	+	NM_001130987.2	tatttctctcgcacctgcagAAGACACCTACTGTTCCGATGTCATCAAGTCACATATTGCACTTATAAACCGGGGTCTGTTGAGTTAGTTGTGGTCACTCACCCTGCAGTGAGGACCCAGTCTCCTTGGGGAAATGCAGCTTTTGAAGGTGAACCAGCCCTGGCCAGTGATGAGCTCCCACCAAGCAGGGATTGGAGggaagtggtaggtgggagag	71661702	71661918	9.73	3.43	tatttctctcgcacctgcagAAGACACCTACTGTTCCGATGTCATCAAGTCACATATTGCACTTATAAACCGGGGTCTGTTGAGTTAGTTGTGGTCACTCACCCTGCAGTGAGGACCCAGTCTCCTTGGGGAAATGCAGCTTTTGAAGGTGAACCAGCCCTGGCCAGTGATGAGCTCCCACCAAGCAGGGATTGGAGgtaagtggtaggtgggagag	9.73	11.08	c.4886+1249G>T	tgttttgtctcctcctccagTGTGATCCTTACATCAAGATCTCCATAGGGAAGAAATCAGTGAGTGACCAGGATAACTACATCCCCTGCACGCTGGAGCCCGTATTTGGAAAgtaaattggggcatcttggg	71660540	71660671	9.92	4.06	92	ggaatctgcccctcctgcagGATGTTCGAGCTGACCTGCACTCTGCCTCTGGAGAAGGACCTAAAGATCACTCTCTATGACTATGACCTCCTCTCCAAGGACGAAAAGATCGGTGAGACGGTCGTCGACCTGGAGAACAGGCTGCTGTCCAAGTTTGGGGCTCGCTGTGGACTCCCACAGACCTACTGTGTgtacgtggatgggggctggc	71664248	71664458	7.76	3.32	171	D-SNV	Myogenic-converted fibroblasts		Dominov et al. 2014
DYSF-48-1	DYSF	48	132	2	+	NM_001130987.2	tgagctctctctccacctagGTGGTTTGGCTACCGGCCTCCCCAAAGTGGCACAACAGGTGTGGAAACTTCAGCTCTTTCATCTTCTAGTTCTGTGACCCTGCAGAAGTGACTTAATTGAATTACTTCAATTCCTGCTCCTTCTGCTCTAAGatgagacaaattcacacctc	71668187	71668358	10.72	0.50	tgagctctctctccacctagGTGGTTTGGCTACCGGCCTCCCCAAAGTGGCACAACAGGTGTGGAAACTTCAGCTCTTTCATCTTCTAGTTCTGTGACCCTGCAGAAGTGACTTAATTGAATTACTTCAATTCCTGCTCCTTCTGCTCTAAGgtgagacaaattcacacctc	10.72	8.68	c.5341-415A>G	ttgtcttctctctggggcagAGGCTGGCAGGATCCCAAACCCACACCTGGGCCCAGTGGAGGAGCGTCTGGCTCTGCATGTGCTTCAGCAGCAGGGCCTGGTCCCGGAGCACGTGGAGTCACGGCCCCTCTACAGCCCCCTGCAGCCAGACATCGAGCAGgtaggaccttgacccttggg	71667355	71667535	7.81	9.79	140	aacggaccctgtctccgcagGGGAAGCTGCAGATGTGGGTCGACCTATTTCCGAAGGCCCTGGGGCGGCCTGGACCTCCCTTCAACATCACCCCACGGAGAGCCAGAAGgtgacttgcccagccacagg	71668734	71668862	9.06	6.64	89	D-SNV	Muscle biopsy		Zhu et al. 2021
DYSF-51-1a	DYSF	51	180	2	+	NM_001130987.2	tgtccttgccactcacccagGGGAGAGTTATAGTGAGAAAACAGAGAACAAGACTGCGCTGGAAAGCCCTAGTGACAGTGCTGTGGGTTGAGTGTGGCTGGACTGAGGGGTGCTCCCCGGCCTCCGCATGTGCAGTCCCACACCGCTCAGTTGCTCCATGAAGCCTCAGTGGGAGGAAGCCCAAGATGACCTTGTTCCAGgcgagctggtctgagggagg	71673172	71673391	aggc	6.39	tgtccttgccactcacccagGGGAGAGTTATAGTGAGAAAACAGAGAACAAGACTGCGCTGGAAAGCCCTAGTGACAGTGCTGTGGGTTGAGTGTGGCTGGACTGAGGGGTGCTCCCCGGCCTCCGCATGTGCAGTCCCACACCGCTCAGTTGCTCCATGAAGCCTCAGTGGGAGGAAGCCCAAGATGACCTTGTTCCAGgtgagctggtctgagggagg	6.39	9.6	c.5668-824C>T	ctaaaaacatgtatgtctagTTGGATGATTGGCTTTGAAGAACACAAGCAAAAGACAGACGTGCATTATCGTTCCCTGGGAGGTGAAGGCAACTTCAACTGGAGGTTCATTTTCCCCTTCGACTACCTGCCAGCTGAGCAAGTCTGTACCATTGCCAAGAAGgtcagtgtccttccgattcc	71669585	71669766	1.58	8.68	142	ctgttcctcttccgggtcagGATGCCTTCTGGAGGCTGGACAAGACTGAGAGCAAAATCCCAGCACGAGTGGTGTTCCAGATCTGGGACAATGACAAGTTCTCCTTTGATGATTTTCTGGgtaagcgctattgctagaat	71674177	71674316	8.24	8.84	100	D-SNV	Myofibres transduced from fibroblasts		Dominov et al. 2019
DYSF-51-1b	DYSF	51	180	2	+	NM_001130987.2	tgtccttgccactcacccagGGGAGAGTTATAGTGAGAAAACAGAGAACAAGACTGCGCTGGAAAGCCCTAGTGACAGTGCTGTGGGTTGAGTGTGGCTGGACTGAGGGGTGCTCCCCGGCCTCCGCATGTGCAGTCCCACACCGCTCAGTTGCTCCATGAAGCCTCAGTGGGAGGAAGCCCAAGATGACCTTGTTCCAGgcgagctggtctgagggagg	71673172	71673391	6.39	GC	tgtccttgccactcacccagGGGAGAGTTATAGTGAGAAAACAGAGAACAAGACTGCGCTGGAAAGCCCTAGTGACAGTGCTGTGGGTTGAGTGTGGCTGGACTGAGGGGTGCTCCCCGGCCTCCGCATGTGCAGTCCCACACCGCTCAGTTGCTCCATGAAGCCTCAGTGGGAGGAAGCCCAAGATGACCTTGTTCCAGgcgagctggtctgagggagg	6.39	GC	c.4060_4062delTCC (Ends 61651 nt 5´ of PE)	ctaaaaacatgtatgtctagTTGGATGATTGGCTTTGAAGAACACAAGCAAAAGACAGACGTGCATTATCGTTCCCTGGGAGGTGAAGGCAACTTCAACTGGAGGTTCATTTTCCCCTTCGACTACCTGCCAGCTGAGCAAGTCTGTACCATTGCCAAGAAGgtcagtgtccttccgattcc	71669585	71669766	1.58	8.68	142	ctgttcctcttccgggtcagGATGCCTTCTGGAGGCTGGACAAGACTGAGAGCAAAATCCCAGCACGAGTGGTGTTCCAGATCTGGGACAATGACAAGTTCTCCTTTGATGATTTTCTGGgtaagcgctattgctagaat	71674177	71674316	8.24	8.84	100	DIST5	Muscle biopsy	Also observed in normal cells. Mutation = del 55th to 57th nt of exon 38.	Gonorazky et al. 2019; Pers Comm Sergey Naumenko 2021
EPCAM-7-1	EPCAM	7	111	2	+	NM_002354.3	actgtttttttttgagacagGATCTTGCTCTGCTGCCCAGGCTGGAGTGCAGTGGTGCTATCATAGCTCAATGCAGCCTTAAACACCTGGACTTAAGGAATTTTTCCACCTCGGCCTCCCAAGGATTACAGgtacatgcctggctggtttt	47398935	47399085	3.98	7.79	actgtttttttttgagacagGATCTTGCTCTGCTGCCCAGGCTGGAGTGCAGTGGTGCTATCATAGCTCAATGCAGCCTTAAACACCTGGACTTAAGGAATTTTTCCACCTCGGCCTCCCAAGGATTACAGgtacatgcctggctggtttt	3.98	7.79	c.859-1462_*1999del (Ends 11074 nt 5´ of PE)	ttttctccttttcaatacagGTTAAAGGTGAATCCTTGTTTCATTCTAAGAAAATGGACCTGACAGTAAATGGGGAACAACTGGATCTGGATCCTGGTCAAACTTTAATTTATTATGTTGATGAAAAAGCACCTGAATTCTCAATGCAGGGTCTAAAAGCTGGTGTTATTGCTGTTATTGTGGTTGTGGTGATAGCAGTTGTTGCTGGAATTGTTGTGCTGgtgagtacagaacaagtaaa	47379749	47379989	9.78	10.1	201	gtactttttttttttttaagGAGCAAAGAATCTGCAGAGTGTTGTGCTTAGTAAAATGAATTTTGAATCTTTTGTAAAAGATCTTCTTCTGGTTCGTCAGTATAGAGTTGAAGTTTATAAGAATAGAGCTGGAAATAAGGCATCCAAGGAGAATGATTGGTATTTGGCATATAAGgtaattatcttcctttttaa	47408381	47408575	8.51	8.83	155	DIST5	LCLs	Downstream exon is MSH2 exon 2 (NM_000251.3). Deletion = 4909 bp and encompasses last two exons (8 and 9) of EPCAM.	Ligtenberg et al. 2009
ERCC8-2-1	ERCC8	2	348	5	-	NM_000082.4	tttttcctgaccttttccagGCTCAGTGTAACACCTTCTATTCAAGGACAGCTGGGGGGGCACTCACTTATGAAACATGCAGACATGAGCAGCAGGAGATAGCTGACTTTTGGGTTTGGATGCTGGTCAGGAAAGTAATCAATACTGTTACTCCAGCCAGCCACTTGGTGTAGTAATCAGTTGTGTGGCCTGTGATGTATGAGAAGCCAGTAGACTACCAGTTGGCAGAGTTGGTGAGAAATATGGGAAGTTACAGATTATATGTGCATGAAATATATTTGAGAAATGCAGATGAGGCATCTTTTAATACAGCACATAGAGAAAAGTCTGAAGACTCTTGCTACAGTGATTTTCCGCTTTATTGCACGgtaaaagtctacaactattt	60927412	60927799	9.30	6.53	tttttcctgaccttttccagGCTCAGTGTAACACCTTCTATTCAAGGACAGCTGCGGGGGCACTCACTTATGAAACATGCAGACATGAGCAGCAGGAGATAGCTGACTTTTGGGTTTGGATGCTGGTCAGGAAAGTAATCAATACTGTTACTCCAGCCAGCCACTTGGTGTAGTAATCAGTTGTGTGGCCTGTGATGTATGAGAAGCCAGTAGACTACCAGTTGGCAGAGTTGGTGAGAAATATGGGAAGTTACAGATTATATGTGCATGAAATATATTTGAGAAATGCAGATGAGGCATCTTTTAATACAGCACATAGAGAAAAGTCTGAAGACTCTTGCTACAGTGATTTTCCGCTTTATTGCACGgtaaaagtctacaactattt	9.3	6.53	c.173+1119G>C	ctcccccttttatttttaagAGTTTTGGGACTGGAATTAAATAAAGACAGAGATGTTGAAAGAATCCACGGCGGTGGAATTAACACCCTTGACATTGAACCTGTTGAAGGGAGATAgtaagtttattatacttgta	60928844	60928979	9.2	8.65	96	gtgaacttttttattatcagCATGTTATCAGGTGGTTCAGATGGTGTGATTGTACTTTATGACCTTGAGAACTCCAGCAGACAATCTTATTACACATGTAAAGCAGTGTGTTCCATTGGCAGgtatgtatttaaaatgtaaa	60922034	60922175	5.65	9.8	102	M-SNV	Skin fibroblasts		Schalk et al. 2018
ERCC8-2-2	ERCC8	2	69	5	-	NM_000082.4	cttccactttttacttccagCTTCCACCATGGTCTCATCTACTAGTATATGAGAAACATCTTACTTTAGCATGTGGTTAAATCTAAAAGatgagtaataattcttttct	60927799	60927907	9.04	2.29	cttccactttttacttccagCTTCCACCATGGTCTCATCTACTAGTATATGAGAAACATCTTACTTTAGCATGTGGTTAAATCTAAAAGgtgagtaataattcttttct	9.04	10.47	c.173+1046A>G	ctcccccttttatttttaagAGTTTTGGGACTGGAATTAAATAAAGACAGAGATGTTGAAAGAATCCACGGCGGTGGAATTAACACCCTTGACATTGAACCTGTTGAAGGGAGATAgtaagtttattatacttgta	60928844	60928979	9.2	8.65	96	gtgaacttttttattatcagCATGTTATCAGGTGGTTCAGATGGTGTGATTGTACTTTATGACCTTGAGAACTCCAGCAGACAATCTTATTACACATGTAAAGCAGTGTGTTCCATTGGCAGgtatgtatttaaaatgtaaa	60922034	60922175	5.65	9.8	102	D-SNV	Fibroblasts		Laugel et al. 2009
ETFDH-1-1a	ETFDH	1	169	4	+	NM_004453.4	ttgtctttttttaatgatagGGACGATTATCAAGATGAACAGAGCCTGAGAAGGGAGTCAAAATTGAAGCTCAGAAGGGATGGTATCAGATGGAGGAATGTCTCTAGACAACGGGAGAGATAAGCCTTCTCATCCAGCTAGAAAGATTAACCCCAGTGGAGAAGAATATAGTCTGTTTCACTATATTCAttgagtacaatcaacgggag	158679270	158679478	6.99	-0.83	ttgtctttttttaatgatagGGACGATTATCAAGATGAACAGAGCCTGAGAAGGGAGTCAAAATTGAAGCTCAGAAGGGATGGTATCAGATGGAGGAATGTCTCTAGACAACGGGAGAGATAAGCCTTCTCATCCAGCTAGAAAGATTAACCCCAGTGGAGAAGAATATAGTCTGTTTCACTATATTCAgtgagtacaatcaacgggag	6.99	7.68	c.35-768T>G	5´-GTGAAGCAAGAGCGGTCGGCAGAGCGGGGAGGCGAACTGCAGCAGAGTTCTTGCTTTCCGGCAGGTGATGGCGCCCCCCGCGGCCTAGAGGTCCAGCGCCCGCCGCGAGCAGCGGACAGTCCTCCTGTTGTGTCCGACCGAGAGTCCTGGTGACTTTGAACATGCTGGTGCCGCTAGCCAAGCTGTCCTGCCTGG	-	158672490	-	6.04	-	ttttcgtaatttttgtgcagCATATCAGTGCTTTCATGCCTTAAAAATTAAGAAAAATTATCTACCTCTATGTGCTACAAGATGGTCTTCAACTTCTACTGTGCCTCGAATTACTACCCATTATACTATTTATCCCCGGGATAAGGACAAGAGATGGGAAGgtaagtaataatttgtgtac	158680447	158680627	6	11	141	D-SNV	Blood		Nogueira et al. 2021
ETFDH-1-1b	ETFDH	1	409	4	+	NM_004453.4	ttgtctttttttaatgatagGGACGATTATCAAGATGAACAGAGCCTGAGAAGGGAGTCAAAATTGAAGCTCAGAAGGGATGGTATCAGATGGAGGAATGTCTCTAGACAACGGGAGAGATAAGCCTTCTCATCCAGCTAGAAAGATTAACCCCAGTGGAGAAGAATATAGTCTGTTTCACTATATTCATTGAGTACAATCAACGGGAGAAAAGACATCTCTTCTGCTATAAACTGAGATAATGAACAAAGTATGGGCACAAATACAGATTATATTAGAAGTTACTGCCAAGGAGTTGAGAAAATTCCCATCTAATTGCTTCTGTCTTTATGAGGTTTGATGCTAGGGTACCTGCCCTGGATAAAGGAAAGAAGAGGTGGAGTTGAAGGTTTGAGGACA…	158679270	158679718	6.99	0.58	ttgtctttttttaatgatagGGACGATTATCAAGATGAACAGAGCCTGAGAAGGGAGTCAAAATTGAAGCTCAGAAGGGATGGTATCAGATGGAGGAATGTCTCTAGACAACGGGAGAGATAAGCCTTCTCATCCAGCTAGAAAGATTAACCCCAGTGGAGAAGAATATAGTCTGTTTCACTATATTCATTGAGTACAATCAACGGGAGAAAAGACATCTCTTCTGCTATAAACTGAGATAATGAACAAAGTATGGGCACAAATACAGATTATATTAGAAGTTACTGCCAAGGAGTTGAGAAAATTCCCATCTAATTGCTTCTGTCTTTATGAGGTTTGATGCTAGGGTACCTGCCCTGGATAAAGGAAAGAAGAGGTGGAGTTGAAGGTTTGAGGACA…	6.99	8.76	c.35-1008A>G	5´-GTGAAGCAAGAGCGGTCGGCAGAGCGGGGAGGCGAACTGCAGCAGAGTTCTTGCTTTCCGGCAGGTGATGGCGCCCCCCGCGGCCTAGAGGTCCAGCGCCCGCCGCGAGCAGCGGACAGTCCTCCTGTTGTGTCCGACCGAGAGTCCTGGTGACTTTGAACATGCTGGTGCCGCTAGCCAAGCTGTCCTGCCTGG	-	158672490	-	6.04	-	ttttcgtaatttttgtgcagCATATCAGTGCTTTCATGCCTTAAAAATTAAGAAAAATTATCTACCTCTATGTGCTACAAGATGGTCTTCAACTTCTACTGTGCCTCGAATTACTACCCATTATACTATTTATCCCCGGGATAAGGACAAGAGATGGGAAGgtaagtaataatttgtgtac	158680447	158680627	6	11	141	D-SNV	Blood		Nogueira et al. 2021
ETFDH-2-1	ETFDH	2	55	4	+	NM_004453.4	cttgtccttcacattctcacTGCTCACTCAGTCACTCACCAAGAACAGCTTCCAGTCCTGTAAGTTCTATTCATGgtaagtaccctgtacagata	158681540	158681634	-0.51	11.01	cttgtccttcacattctcagTGCTCACTCAGTCACTCACCAAGAACAGCTTCCAGTCCTGTAAGTTCTATTCATGgtaagtaccctgtacagata	7.56	11.01	c.176-636C>G	ttttcgtaatttttgtgcagCATATCAGTGCTTTCATGCCTTAAAAATTAAGAAAAATTATCTACCTCTATGTGCTACAAGATGGTCTTCAACTTCTACTGTGCCTCGAATTACTACCCATTATACTATTTATCCCCGGGATAAGGACAAGAGATGGGAAGgtaagtaataatttgtgtac	158680447	158680627	6	11	141	agaatttttatttctcccagGAGTGAACATGGAAAGGTTTGCAGAAGAAGCAGATGTTGTAATAGTTGGTGCAGGCCCTGCAGGGCTCTCTGCAGCTGTTCGTCTAAAACAGTTGGCTGTGGCACATGAAAAGGACATCCGTGTGTGTCTAGTGGAGAAAGCTGCCCAGATAGGAGCTCATACTCTCTCAGGGGCTTGCCTTGATCCAGGTGCTTTTAAAGAACTCTTCCCAGACTGGAAAGAGAAGGGGgtatgaaaaattgtttttta	158682175	158682444	5.92	5.41	230	A-SNV	Whole Blood		Navarrete et al. 2019
F5-8-1	F5	8	111	1	-	NM_000130.5	gtatttgtatttatttacagCTTACTCAGTAATACAAAGGATCTGAGACAGTTTCTCAAGTTATAAAGGCATAAAACAAGGAGTCTATGTAATTGGGATAGAATACGGGGACAAAGAAAATAAAGCCACAGataagtagataccatgtgac	169552270	169552420	8.75	2.68	gtatttgtatttatttacagCTTACTCAGTAATACAAAGGATCTGAGACAGTTTCTCAAGTTATAAAGGCATAAAACAAGGAGTCTATGTAATTGGGATAGAATACGGGGACAAAGAAAATAAAGCCACAGgtaagtagataccatgtgac	8.75	10.86	c.1296+268A>G	tttttttacttcactttaagAAAATACAGGTCTCAGCATTTGGATAATTTCTCAAACCAAATTGGAAAACATTATAAGAAAGTTATGTACACACAGTACGAAGATGAGTCCTTCACCAAACATACAGTGAATCCCAATATGAAAGAAGATGGGATTTTGGGTCCTATTATCAGAGCCCAGGTCAGAGACACACTCAAAgtaagtaacacaaatacaga	169552537	169552754	6.38	9.72	178	aatttgatttaactttgtagATCGTGTTCAAAAATATGGCCAGCCGCCCCTATAGCATTTACCCTCATGGAGTGACCTTCTCGCCTTATGAAGATGAAGTCAACTCTTCTTTCACCTCAGgtttgaatctttcacttcta	169550620	169550759	6.92	5.11	100	D-SNV	Platelets		Castoldi et al. 2011
F7-6-1	F7	6	282	13	+	NM_000131.4	cgtccaactcccactcgcagGACCTCCGCCAGGGTTCATGAATCTACTTCGGCACAGCCAATGTCTGTACTGACTGCTGCCCACTCTGCATTCCAAAACTCGTAAAGGCTCCTGGGAAAATGGGATGTTTCTCCAAACCAGCCTGGAACGAATGGGCTGCACTTCCAAAAGCAGGGACACCCCACACCCACTGTGTCTCAAAGAGGCGGACGTGCCCACCCTGGCCACACAGCCTGGGACTCAGCCTGCCACCTCCTCGGGCTTCCTTTCTGGCCCAAGACCTTGATTGAAGCAGATCAAAActaagcatgggatcaaaaca	113116072	113116393	8.43	-0.96	cgtccaactcccactcgcagGACCTCCGCCAGGGTTCATGAATCTACTTCGGCACAGCCAATGTCTGTACTGACTGCTGCCCACTCTGCATTCCAAAACTCGTAAAGGCTCCTGGGAAAATGGGATGTTTCTCCAAACCAGCCTGGAACGAATGGGCTGCACTTCCAAAAGCAGGGACACCCCACACCCACTGTGTCTCAAAGAGGCGGACGTGCCCACCCTGGCCACACAGCCTGGGACTCAGCCTGCCACCTCCTCGGGCTTCCTTTCTGGCCCAAGACCTTGATTGAAGCAGATCAAAAgtaagcatgggatcaaaaca	8.43	7.31	c.572-392C>G	tgtccccttcctgtccccagACAAGGATGACCAGCTGATCTGTGTGAACGAGAACGGCGGCTGTGAGCAGTACTGCAGTGACCACACGGGCACCAAGCGCTCCTGTCGGTGCCACGAGGGGTACTCTCTGCTGGCAGACGGGGTGTCCTGCACACCCACAGgtgaccaggcttcatgtccc	113115640	113115820	11.8	6.54	141	ctgacttttgttttacacagTTGAATATCCATGTGGAAAAATACCTATTCTAGAAAAAAGAAATGCCAGCAAACCCCAAGGCCGAATTGTGGGGGGCAAGGTGTGCCCCAAAGGGGAGTGTCCATGGCAGgtaaggcttcccctggcttc	113116746	113116895	8.12	11.08	110	D-SNV	Minigene + HEK293T cells		Ferraresi et al. 2020
F8-1-1	F8	1	191	X	-	NM_000132.4	atatgttcactttattccagTTTTTGGCTACTATATCCTATATCATTACATACTGGTGCTTTTACTTCTGTTGAACAAACTTGCAAGAGGAATATTAATGGAACGAAGGGAATGTTTCCTTCTAAGTTTTAATTTCCAAAGAGGTCAGAACTTTTCAAACATTTCTACCATCGAAGTATGAAAATGGCCTTCTCTCTGCATTCACATAGCGataagttttatcctgttttt	155020824	155021054	6.38	3.19	atatgttcactttattccagTTTTTGGCTACTATATCCTATATCATTACATACTGGTGCTTTTACTTCTGTTGAACAAACTTGCAAGAGGAATATTAATGGAACGAAGGGAATGTTTCCTTCTAAGTTTTAATTTCCAAAGAGGTCAGAACTTTTCAAACATTTCTACCATCGAAGTATGAAAATGGCCTTCTCTCTGCATTCACATAGCGgtaagttttatcctgttttt	6.38	11.37	c.143+1567A>G	5p-GCTTAGTGCTGAGCACATCCAGTGGGTAAAGTTCCTTAAAATGCTCTGCAAAGAAATTGGGACTTTTCATTAAATCAGAAATTTTACTTTTTTCCCCTCCTGGGAGCTAAAGATATTTTAGAGAAGAATTAACCTTTTGCTTCTCCAGTTGAACATTTGTAGCAATAAGTCATGCAAATAGAGCTCTCCACCTGCTTCTTTCTGTGCCTTTTGCGATTCTGCTTTAGTGCCACCAGAAGATACTACCTGGGTGCAGTGGAACTGTCATGGGACTATATGCAAAGTGATCTCGGTGAGCTGCCTGTGGACGCAAGgtaaaggcatgtcctgtagg	155022390	-	5´	9.06		tttttcctttcttcacgcagATTTCCTCCTAGAGTGCCAAAATCTTTTCCATTCAACACCTCAGTCGTGTACAAAAAGACTCTGTTTGTAGAATTCACGGATCACCTTTTCAACATCGCTAAGCCAAGGCCACCCTGGATGGgtaatgaaaacaatgttgaa	154999459	154999620	11.18	5.68	122	D-SNV	Peripheral blood lymphocytes		Bagnall et al. 1999
F8-9-1	F8	9	262	X	-	NM_000132.4	agggtttattttcttcacaaGAAATTTGAAGATTGGTCGTTGGTTCCATAAATTCAGCCGCTGAAGAATGTCATGAAGAACACTGGTTTTTAGATATGGAGTTTTGTTAGATACTGCCAAACTGACTTTCAGCAATTTTGTACCAATTTATATCCCCTACCATAAGTATATGACTGCCCTTTTCCCCACACCATTGCCAACAACATATATTATAAACCTTCAGAAAATTTTCCAATTTGATGAGCAAAATGTTTATATGTTGTCTTCATTTGCATTTCCCTGgttagtggtcaaattgtata	154965086	154965387	-0.82	6.32	agggtttattttcttcacagGAAATTTGAAGATTGGTCGTTGGTTCCATAAATTCAGCCGCTGAAGAATGTCATGAAGAACACTGGTTTTTAGATATGGAGTTTTGTTAGATACTGCCAAACTGACTTTCAGCAATTTTGTACCAATTTATATCCCCTACCATAAGTATATGACTGCCCTTTTCCCCACACCATTGCCAACAACATATATTATAAACCTTCAGAAAATTTTCCAATTTGATGAGCAAAATGTTTATATGTTGTCTTCATTTGCATTTCCCTGgttagtggtcaaattgtata	7.93	6.32	c.1443+602A>G	tctttttttctcttatacagAAGTTATAAAAGTCAATATTTGAACAATGGCCCTCAGCGGATTGGTAGGAAGTACAAAAAAGTCCGATTTATGGCATACACAGATGAAACCTTTAAGACTCGTGAAGCTATTCAGCATGAATCAGGAATCTTGGGACCTTTACTTTATGGGGAAGTTGGAGACACACTGTTGgtaagttgaagaaaagattt	154965950	154966161	9.52	10.47	172	gatctcgcttatactttcagATTATATTTAAGAATCAAGCAAGCAGACCATATAACATCTACCCTCACGGAATCACTGATGTCCGTCCTTTGTATTCAAGGAGATTACCAAAAGgtaaatattccctcgattta	154961055	154961188	7.5	8.88	94	A-SNV	Lymphocytes		Dericquebourg et al. 2020
F8-10-1	F8	10	226	X	-	NM_000132.4	tatgttggtcctttctccagCTGTTGGCCGGACCTCAAGCTCCAGTCTAAAGTTATAAAAATCAATTATAGGAATCCTCAGGTGATGTTTCATGTAAATTCGTGAAGAGTCGCCTGACATGTTTTTCCTATTACCTAGCGGTGATGTTCAAATATTCCACAGCCAATTAGATTCCACTGCAATTGGTTCCACTGCAACTACTGTAAATGCCCTAAAATCTTGAAGCTGGTTCTTCTGGCACTTAAGataatttttttttctgagta	154960731	154960996	8.65	0.65	tatgttggtcctttctccagCTGTTGGCCGGACCTCAAGCTCCAGTCTAAAGTTATAAAAATCAATTATAGGAATCCTCAGGTGATGTTTCATGTAAATTCGTGAAGAGTCGCCTGACATGTTTTTCCTATTACCTAGCGGTGATGTTCAAATATTCCACAGCCAATTAGATTCCACTGCAATTGGTTCCACTGCAACTACTGTAAATGCCCTAAAATCTTGAAGCTGGTTCTTCTGGCACTTAAGgtaatttttttttctgagta	8.65	8.83	c.1537+325A>G	gatctcgcttatactttcagATTATATTTAAGAATCAAGCAAGCAGACCATATAACATCTACCCTCACGGAATCACTGATGTCCGTCCTTTGTATTCAAGGAGATTACCAAAAGgtaaatattccctcgattta	154961055	154961188	7.5	8.88	94	atggttttgcttgtgggtagGTGTAAAACATTTGAAGGATTTTCCAATTCTGCCAGGAGAAATATTCAAATATAAATGGACAGTGACTGTAGAAGATGGGCCAACTAAATCAGATCCTCGGTGCCTGACCCGCTATTACTCTAGTTTCGTTAATATGGAGAGAGATCTAGCTTCAGGACTCATTGGCCCTCTCCTCATCTGCTACAAAGAATCTGTAGATCAAAGAGGAAACCAGgtgagttcttgcctttccaa	154956937	154957191	6.83	10.67	215	D-SNV	Peripheral blood cells		Inaba et al. 2013
F8-13-1	F8	13	113	X	-	NM_000132.4	gatttgatttttgtatatagTGAGAGATAGGGGTATAGTTTCATTCTTCTGCATGTGGATATCCAGTTTTCCCACACCATTTATTGAAGAGACTATTCTTTCACCAGTGCGTGTTCTTGGCACTTTGTCAAAGgtgagttggctataaatgtg	154946422	154946574	4.14	10.47	gatttgatttttgtatatagTGAGAGATACGGGTATAGTTTCATTCTTCTGCATGTGGATATCCAGTTTTCCCACACCATTTATTGAAGAGACTATTCTTTCACCAGTGCGTGTTCTTGGCACTTTGTCAAAGgtgagttggctataaatgtg	4.14	10.47	c.2113+1153G>C	tttccccattgtttttgcagGCATCAATGGCTATGTTTTTGATAGTTTGCAGTTGTCAGTTTGTTTGCATGAGGTGGCATACTGGTACATTCTAAGCATTGGAGCACAGACTGACTTCCTTTCTGTCTTCTTCTCTGGATATACCTTCAAACACAAAATGGTCTATGAAGACACACTCACCCTATTCCCATTCTCAGGAGAAACTGTCTTCATGTCGATGGAAAACCCAGgttagttattatatttttct	154947678	154947927	11.19	8.02	210	ttattcttcctcatctccagGTCTATGGATTCTGGGGTGCCACAACTCAGACTTTCGGAACAGAGGCATGACCGCCTTACTGAAGGTTTCTAGTTGTGACAAGAACACTGGTGATTATTACGAGGACAGTTATGAAGATATTTCAGCATACTTGCTGAGTAAAAACAATGCCATTGAACCAAGAAGCTTCTCCCAGAATTCAAGACACCCTAGCACTAGGCAAAAGCAATTTAATGCCACCACAATTCCAGAAAATGACATAGAGAAGACTGACCCTTGGTTTGCACACAGAACACCTATGCCTAAAATACAAAATGTCTCCTCTAGTGATTTGTTGATGCTCTTGCGACAGAGTCCTACTCCACATGGGCTATCCTTATCTGATCTCCAAGAAGCCAA…	154928551	154931696	11.73	9.46	3106	M-SNV	Leukocytes		Lassalle et al. 2020
F8-13-2a	F8	13	122	X	-	NM_000132.4	tttttttttttttttttcagACGGAGTCTCGCTCTGTAGCCCAGGCTGGAGTGCGGTGGCACGATCTCGGCTCACTGCAAGCTCCGCCACCCGGGTTCACGCCATTCTCCTGCCTCAGCCTCCCGAGTAGCTGGGACTACAGgtgcccgccaccacacccag	154947080	154947241	11.28	5.77	tcttcttttttttttttcagACGGAGTCTCGCTCTGTAGCCCAGGCTGGAGTGCGGTGGCACGATCTCGGCTCACTGCAAGCTCCGCCACCCGGGTTCACGCCATTCTCCTGCCTCAGCCTCCCGAGTAGCTGGGACTACAGgtgcccgccaccacacccag	11.09	5.77	c.2113+461_2113+473del	tttccccattgtttttgcagGCATCAATGGCTATGTTTTTGATAGTTTGCAGTTGTCAGTTTGTTTGCATGAGGTGGCATACTGGTACATTCTAAGCATTGGAGCACAGACTGACTTCCTTTCTGTCTTCTTCTCTGGATATACCTTCAAACACAAAATGGTCTATGAAGACACACTCACCCTATTCCCATTCTCAGGAGAAACTGTCTTCATGTCGATGGAAAACCCAGgttagttattatatttttct	154947678	154947927	11.19	8.02	210	ttattcttcctcatctccagGTCTATGGATTCTGGGGTGCCACAACTCAGACTTTCGGAACAGAGGCATGACCGCCTTACTGAAGGTTTCTAGTTGTGACAAGAACACTGGTGATTATTACGAGGACAGTTATGAAGATATTTCAGCATACTTGCTGAGTAAAAACAATGCCATTGAACCAAGAAGCTTCTCCCAGAATTCAAGACACCCTAGCACTAGGCAAAAGCAATTTAATGCCACCACAATTCCAGAAAATGACATAGAGAAGACTGACCCTTGGTTTGCACACAGAACACCTATGCCTAAAATACAAAATGTCTCCTCTAGTGATTTGTTGATGCTCTTGCGACAGAGTCCTACTCCACATGGGCTATCCTTATCTGATCTCCAAGAAGCCAA…	154928551	154931696	11.73	9.46	3106	BPD	Blood		Jourdy et al. 2018
F8-13-2b	F8	13	122	X	-	NM_000132.4	tttttttttttttttttcagACGGAGTCTCGCTCTGTAGCCCAGGCTGGAGTGCGGTGGCACGATCTCGGCTCACTGCAAGCTCCGCCACCCGGGTTCACGCCATTCTCCTGCCTCAGCCTCCCGAGTAGCTGGGACTACAGgtgcccgccaccacacccag	154947080	154947241	11.28	5.77	tttttttttttttttttcagACGGAGTCTCGCTCTGTAGCCCAGGCTGGAGTGCGGTGGCACGATCTCGGCTCACTGCAAGCTCCGCCACCCGGGTTCACGCCATTCTCCTGCCTCAGCCTCCCGAGTAGCTGGGACTACAGgtacccgccaccacacccag	11.28	8.63	c.2113+601G>A	tttccccattgtttttgcagGCATCAATGGCTATGTTTTTGATAGTTTGCAGTTGTCAGTTTGTTTGCATGAGGTGGCATACTGGTACATTCTAAGCATTGGAGCACAGACTGACTTCCTTTCTGTCTTCTTCTCTGGATATACCTTCAAACACAAAATGGTCTATGAAGACACACTCACCCTATTCCCATTCTCAGGAGAAACTGTCTTCATGTCGATGGAAAACCCAGgttagttattatatttttct	154947678	154947927	11.19	8.02	210	ttattcttcctcatctccagGTCTATGGATTCTGGGGTGCCACAACTCAGACTTTCGGAACAGAGGCATGACCGCCTTACTGAAGGTTTCTAGTTGTGACAAGAACACTGGTGATTATTACGAGGACAGTTATGAAGATATTTCAGCATACTTGCTGAGTAAAAACAATGCCATTGAACCAAGAAGCTTCTCCCAGAATTCAAGACACCCTAGCACTAGGCAAAAGCAATTTAATGCCACCACAATTCCAGAAAATGACATAGAGAAGACTGACCCTTGGTTTGCACACAGAACACCTATGCCTAAAATACAAAATGTCTCCTCTAGTGATTTGTTGATGCTCTTGCGACAGAGTCCTACTCCACATGGGCTATCCTTATCTGATCTCCAAGAAGCCAA…	154928551	154931696	11.73	9.46	3106	D-SNV	Lymphocytes		Dericquebourg et al. 2020
F8-14-1	F8	14	124	X	-	NM_000132.4	gaaatctgatggttttctaaGTGTTTGGCATTTCCCCTGCTGGCACTTATTCCCACTGCCACCTTGTGAAGAAGATGCCTTGCTTCCCCTACGCCTTCCACCATGATTGCAAGTTTCCTGAGACCTCCCCAGCAATGCGGAACTgtgagtcaattatacctctt	154914992	154915155	-0.76	7.94	gaaatctgatggttttctagGTGTTTGGCATTTCCCCTGCTGGCACTTATTCCCACTGCCACCTTGTGAAGAAGATGCCTTGCTTCCCCTACGCCTTCCACCATGATTGCAAGTTTCCTGAGACCTCCCCAGCAATGCGGAACTgtgagtcaattatacctctt	7.99	7.94	c.5220-8563A>G	ttattcttcctcatctccagGTCTATGGATTCTGGGGTGCCACAACTCAGACTTTCGGAACAGAGGCATGACCGCCTTACTGAAGGTTTCTAGTTGTGACAAGAACACTGGTGATTATTACGAGGACAGTTATGAAGATATTTCAGCATACTTGCTGAGTAAAAACAATGCCATTGAACCAAGAAGCTTCTCCCAGAATTCAAGACACCCTAGCACTAGGCAAAAGCAATTTAATGCCACCACAATTCCAGAAAATGACATAGAGAAGACTGACCCTTGGTTTGCACACAGAACACCTATGCCTAAAATACAAAATGTCTCCTCTAGTGATTTGTTGATGCTCTTGCGACAGAGTCCTACTCCACATGGGCTATCCTTATCTGATCTCCAAGAAGCCAA…	154928551	154931696	11.73	9.46	3106	cctctgctttttttctccagGGCTCAGAGTGGCAGTGTCCCTCAGTTCAAGAAAGTTGTTTTCCAGGAATTTACTGATGGCTCCTTTACTCAGCCCTTATACCGTGGAGAACTAAATGAACATTTGGGACTCCTGGGGCCATATATAAGAGCAGAAGTTGAAGATAATATCATGgtgagttaaggacagtggaa	154906400	154906593	11.71	10.13	154	A-SNV	Leukocytes		Lassalle et al. 2020
F8-16-1a	F8	16	56	X	-	NM_000132.4	tcattatatttgtgttttagAAATGTCATTCTGGAATCTACTGAAGAGGATGGATTATATTTTTGGAAGGTGGGAGgcaggttggactggcataaa	154904599	154904694	9.47	1.9	tcattatatttgtgttttagAAATGTCATTCTGGAATCTACTGAAGAGGATGGATTATATTTTTGGAAGGTGGGAGgtaggttggactggcataaa	9.47	9.65	c.5587-93C>T	ttgtcgttattgttctacagGTAACTTTCAGAAATCAGGCCTCTCGTCCCTATTCCTTCTATTCTAGCCTTATTTCTTATGAGGAAGATCAGAGGCAAGGAGCAGAACCTAGAAAAAACTTTGTCAAGCCTAATGAAACCAAAACTTACTTTTGGAAAGTGCAACATCATATGGCACCCACTAAAGATGAGTTTGACTGCAAAGCCTGGGCTTATTTCTCTGATGTTGACCTGgtaagcaggtgtctattgtg	154904791	154905043	9.51	8.69	213	ttgatgtcttccctccctagGAAAAAGATGTGCACTCAGGCCTGATTGGACCCCTTCTGGTCTGCCACACTAACACACTGAACCCTGCTCATGGGAGACAAGTGACAGTACAGGAATTTGCTCTGTTTTTCACCATCTTTGATGAGACCAAAAGCTGGTACTTCACTGAAAATATGGAAAGAAACTGCAGGGCTCCCTGCAATATCCAGATGGAAGATCCCACTTTTAAAGAGAATTATCGCTTCCATGgtaatatattccacatccaa	154904276	154904544	12.41	5.05	229	D-SNV	Peripheral blood lymphocytes		Castaman et al. 2011
F8-16-1b	F8	16	49	X	-	NM_000132.4	tcattatatttgtgttttagAAATGTCATTCTGGAATCTACTGAAGAGGATGGATTATATTTTTGGAAGgtgggaggcaggttggactg	154904606	154904694	9.47	6.03	tcattatatttgtgttttagAAATGTCATTCTGGAATCTACTGAAGAGGATGGATTATATTTTTGGAAGgtgagaggcaggttggactg	9.47	8.68	c.5587-98G>A	ttgtcgttattgttctacagGTAACTTTCAGAAATCAGGCCTCTCGTCCCTATTCCTTCTATTCTAGCCTTATTTCTTATGAGGAAGATCAGAGGCAAGGAGCAGAACCTAGAAAAAACTTTGTCAAGCCTAATGAAACCAAAACTTACTTTTGGAAAGTGCAACATCATATGGCACCCACTAAAGATGAGTTTGACTGCAAAGCCTGGGCTTATTTCTCTGATGTTGACCTGgtaagcaggtgtctattgtg	154904791	154905043	9.51	8.69	213	ttgatgtcttccctccctagGAAAAAGATGTGCACTCAGGCCTGATTGGACCCCTTCTGGTCTGCCACACTAACACACTGAACCCTGCTCATGGGAGACAAGTGACAGTACAGGAATTTGCTCTGTTTTTCACCATCTTTGATGAGACCAAAAGCTGGTACTTCACTGAAAATATGGAAAGAAACTGCAGGGCTCCCTGCAATATCCAGATGGAAGATCCCACTTTTAAAGAGAATTATCGCTTCCATGgtaatatattccacatccaa	154904276	154904544	12.41	5.05	229	D-SNV	Minigene + HEK293T cells		Bach et al. 2015
F8-18-1	F8	18	55	X	-	NM_000132.4	ctgacttatctgtttcacagAGTCCACATCTGGCCAATGGGAAACACACCTTTTGCTCAGAAAGACCCTGGGAATgtaggtcaatcataatgcag	154902428	154902522	8.8	5.12	ctgacttatctgtttcacagAGTCCACATCTGGCCAATGGGAAACACACCTTTTGCTCAGAAAGACCCTGGGAATgtaagtcaatcataatgcag	8.8	8.62	c.5999-277G>A	tccccacaacccctttatagCTGCTGTTTTGAACTCCAACATGGATAGGTTAAAGgtaaggggataagatagttc	154902809	154902883	6.91	10.51	35	ttcctgttggtttttataagGTGTTTTTGAGACAGTGGAAATGTTACCATCCAAAGCTGGAATTTGGCGGGTGGAATGCCTTATTGGCGAGCATCTACATGCTGGGATGAGCACACTTTTTCTGGTGTACAGCAATAgtgagtagcaatgtgggcag	154902031	154902187	7.1	6.97	117	D-SNV	Buffy Coat	Co-spliced with F8-18-2a, shown as upstream exon.	Chang et al. 2019
F8-18-2b	F8	18	126	X	-	NM_000132.4	ccaacttgagcctgcatcagGCTGGAAGTCTGCATTGGAAAAGGGAGACATGGTTGAGTCCTCTGTTTCTGTACCTTGTGATGATCGTGCTTCCCCACAACCCCTTTATAGCTGCTGTTTTGAACTCCAACATGGATAGGTTAAAGgtaaggggataagatagttc	154902809	154902974	-4.04	10.51	ccaacttgaacctgcatcagGCTGGAAGTCTGCATTGGAAAAGGGAGACATGGTTGAGTCCTCTGTTTCTGTACCTTGTGATGATCGTGCTTCCCCACAACCCCTTTATAGCTGCTGTTTTGAACTCCAACATGGATAGGTTAAAGgtaaggggataagatagttc	-0.04	10.51	c.5999-798G>A	ttctctgtgtccttctccagCAATCAATGGCTACATAATGGATACACTACCTGGCTTAGTAATGGCTCAGGATCAAAGGATTCGATGGTATCTGCTCAGCATGGGCAGCAATGAAAACATCCATTCTATTCATTTCAGTGGACATGTGTTCACTGTACGAAAAAAAGAGGAGTATAAAATGGCACTGTACAATCTCTATCCAGgtatgagcttgtttgtgctc	154903886	154904108	9.65	9.46	183	ttcctgttggtttttataagGTGTTTTTGAGACAGTGGAAATGTTACCATCCAAAGCTGGAATTTGGCGGGTGGAATGCCTTATTGGCGAGCATCTACATGCTGGGATGAGCACACTTTTTCTGGTGTACAGCAATAgtgagtagcaatgtgggcag	154902031	154902187	7.1	6.97	117	BPD	Peripheral blood	Reported as c.5999+941G>A	Pezeshkpoor et al. 2013
F8-18-2a	F8	18	35	X	-	NM_000132.4	tccccacaacccctttatagCTGCTGTTTTGAACTCCAACATGGATAGGTTAAAGgtaaggggataagatagttc	154902809	154902883	6.91	10.51	tccccacaacccctttatagCTGCTGTTTTGAACTCCAACATGGATAGGTTAAAGgtaaggggataagatagttc	6.91	10.51	c.5999-277G>A (385 nt 3´ of PE)	ttctctgtgtccttctccagCAATCAATGGCTACATAATGGATACACTACCTGGCTTAGTAATGGCTCAGGATCAAAGGATTCGATGGTATCTGCTCAGCATGGGCAGCAATGAAAACATCCATTCTATTCATTTCAGTGGACATGTGTTCACTGTACGAAAAAAAGAGGAGTATAAAATGGCACTGTACAATCTCTATCCAGgtatgagcttgtttgtgctc	154903886	154904108	9.65	9.46	183	ctgacttatctgtttcacagAGTCCACATCTGGCCAATGGGAAACACACCTTTTGCTCAGAAAGACCCTGGGAATgtaagtcaatcataatgcag	154902428	154902522	8.8	8.62	55	DIST3	Buffy Coat	Co-spliced with F8-18-1, shown as downstream exon.	Chang et al. 2019
F8-18-3	F8	18	105	X	-	NM_000132.4	tcactgtccctttaaaatagATTTGGCCAGGTGCGATGGCTCACACTTGTAATCCCAGCACTTTGGGAGGCCAAGGTTGGAGGATTGCTTGAGGCCAGGAGTTCAAGACCAGCCTGGGTGACAAAgcaagacccccatctctaca	154903359	154903503	7.63	-0.84	tcactgtccctttaaaatagATTTGGCCAGGTGCGATGGCTCACACTTGTAATCCCAGCACTTTGGGAGGCCAAGGTTGGAGGATTGCTTGAGGCCAGGAGTTCAAGACCAGCCTGGGTGACAAAgtaagacccccatctctaca	7.63	6.91	c.5998+529C>T	ttctctgtgtccttctccagCAATCAATGGCTACATAATGGATACACTACCTGGCTTAGTAATGGCTCAGGATCAAAGGATTCGATGGTATCTGCTCAGCATGGGCAGCAATGAAAACATCCATTCTATTCATTTCAGTGGACATGTGTTCACTGTACGAAAAAAAGAGGAGTATAAAATGGCACTGTACAATCTCTATCCAGgtatgagcttgtttgtgctc	154903886	154904108	9.65	9.46	183	ttcctgttggtttttataagGTGTTTTTGAGACAGTGGAAATGTTACCATCCAAAGCTGGAATTTGGCGGGTGGAATGCCTTATTGGCGAGCATCTACATGCTGGGATGAGCACACTTTTTCTGGTGTACAGCAATAgtgagtagcaatgtgggcag	154902031	154902187	7.1	6.97	117	D-SNV	Peripheral blood		Pezeshkpoor et al. 2013
F8-25-1	F8	25	730	X	-	NM_000132.4	tttatccaattttcttatagTGCCTCCTGTTGACTGAACCCAGAGGACACAAGAATCTAGAAGATGAAGTCCAATTAGGTCAGCCACCTTGGAAGTTGATTTTGAGGAACAAACGGAAGATATATGGCATATGCGTGTTTGTAATGCACATGCATACATACACATAAATGTATACATATATGTGTATATGTATGTATCTGTGTATATAGTATTACTCCAAACACATTCCTGTAATATATTATTATTATTTTTTGAGATGGAGTCTTACTCTGTCACCCAAACTGGAGTGCTGTGGTAAGATCTCAGGTCACTGCAACCTCCACCTCCCAGGTTCAAGCAATTCTCCTGCCTCAGCCTCCCAAGTAGCTGGGATTACAGGGGCCCGCCACCACACCTGGC…	67090490	67091271	7.98	-	tttatccaattttcttatagTGCCTCCTGTTGACTGAACCCAGAGGACACAAGAATCTAGAAGATGAAGTCCAATTAGGTCAGCCACCTTGGAAGTTGATTTTGAGGAACAAACGGAAGATATATGGCATATGCGTGTTTGTAATGCACATGCATACATACACATAAATGTATACATATATGTGTATATGTATGTATCTGTGTATATAGTATTACTCCAAACACATTCCTGTAATATATTATTATTATTTTTTGAGATGGAGTCTTACTCTGTCACCCAAACTGGAGTGCTGTGGTAAGATCTCAGGTCACTGCAACCTCCACCTCCCAGGTTCAAGCAATTCTCCTGCCTCAGCCTCCCAAGTAGCTGGGATTACAGGGGCCCGCCACCACACCTGGC…	7.98	-	Insertion of 3.8Mb of chX intragenic sequence (Encompasses PE)	tccaactctattgccctcagGTGAATAATCCAAAAGAGTGGCTGCAAGTGGACTTCCAGAAGACAATGAAAGTCACAGGAGTAACTACTCAGGGAGTAAAATCTCTGCTTACCAGCATGTATGTGAAGGAGTTCCTCATCTCCAGCAGTCAAGATGGCCATCAGTGGACTCTCTTTTTTCAGAATGGCAAAGTAAAGgtaagctggtctccttggaa	154860412	154860628	8.92	10.22	177	-	-	-	-	-	-	ENCO	Blood		Chatron et al. 2019
FBN1-56-1	FBN1	56	90	15	-	NM_000138.5	caactttctctctttcctagTGAGAGCTCCATCTGAGGGACCCTGAACTATTCTCAAAGGAAGGGAAGCACCTCAGCAAATTATTTTTGATCTTTCTAAATAATCATCAGataattctaagaatctgtag	48429413	48429542	8.72	0.37	caactttctctctttcctagTGAGAGCTCCATCTGAGGGACCCTGAACTATTCTCAAAGGAAGGGAAGCACCTCAGCAAATTATTTTTGATCTTTCTAAATAATCATCAGgtaattctaagaatctgtag	8.72	8.55	c.6872-961A>G	tgattgtacattttttacagATGAGGATGAGTGTGAAGAGGGAAAACATGACTGTACTGAAAAACAAATGGAATGCAAGAACCTCATTGGCACATATATGTGCATCTGTGGACCCGGGTATCAGCGGAGACCTGATGGAGAAGGCTGTGTAGgtaagaggatccctgtggaa	48430651	48430822	8.3	9.14	132	ccttcaataaaatcaaacagATGAGAATGAATGTCAGACGAAGCCAGGGATCTGTGAGAATGGGCGCTGCCTCAACACCCGTGGGAGCTACACCTGTGAGTGTAATGATGGGTTTACCGCCAGCCCCAACCAGGACGAGTGCCTTGgtgagtacagttggcaccgc	48428326	48428491	3.86	9.27	126	D-SNV	Fibroblasts		Gillis et al. 2014
FBN1-64-1	FBN1	64	93	15	-	NM_000138.5	cttcacatcttgttgggaagTGATTCATCTCTCTGTAAATACACCTCTCTGCCAACCCATGACAGAACTGGGCTCACCCTGCACACGACTGATCCACTCTTCTCCTGGGGCAGggaggattctatctggactt	48415143	48415275	-0.27	2.14	cttcacatcttgttgggaagTGATTCATCTCTCTGTAAATACACCTCTCTGCCAACCCATGACAGAACTGGGCTCACCCTGCACACGACTGATCCACTCTTCTCCTGGGGCAGgtaggattctatctggactt	-0.27	9.79	c.8051+375G>T	gcttcttattttgcctgcagATGAAAACGAATGCCTCAGCGCTCACATCTGCGGAGGAGCCTCCTGTCACAACACCCTGGGGAGCTACAAGTGCATGTGTCCCGCCGGCTTCCAGTATGAACAGTTCAGTGGAGGATGCCAAGACATCAATGAATGTGGCTCTGCGCAGGCCCCCTGCAGCTATGGCTGTTCCAATACCGAGGGCGGTTACCTGTGTGGCTGTCCACCTGGTTACTTCCGCATAGGCCAAGGgtaagcagtgctcttcctgg	48415516	48415787	10.36	9.04	232	atgctccccttctgctgcagGCACTGTGTTTCTGGAATGGGCATGGGCCGAGGAAACCCAGAGCCACCTGTCAGTGGTGAAATGGATGACAATTCACTCTCCCCAGAGGCTTGTTACGAGTGTAAGATCAATGGCTACCCCAAACGGGGCAGGAAACGGAGAAGCACAAACGAAACTGATGCCTCCAATATCGAGgtgggtcagaagttagtttc	48412549	48412763	9.42	7.07	175	D-SNV	Fibroblasts		Guo et al. 2008
FBXO38-9-1	FBXO38	9	159	5	+	NM_030793.5	ctgcttcatttttttcacagAATGTCATCCTTGGTTCCATTGTTGAATTTGATCTGCCACACTTCTTGAAGCTTTTGATGGTCCTCTCAGATGAGGTCCCATTCCCTGCCCATGCTCTTCATTTCCATAATAAGCCCGCTGGGGGTTCTGGATTTTCCAGATAGTGTGAGCACATAATGgtcagtattcatttaatgat	148411060	148411258	9.11	6.57	ctgcttcatttttttcacagAATGTCATCCTTGGTTCCATTGTTGAATTTGATCTGCCACACTTCTTGAAGCTTTTGATGGTCCTCTCAGATGAGGTCCCATTCCCTGCCCATGCTCTTCATTTCCATAATAAGCCCGCTGGGGGTTCTGGATTTTCCAGATAGTGTGAGCACATAATGgtcagtattcatttaatgat	9.11	6.57	c.1093+532C>G (59 nt 3´ of PE)	ttctctgtctttattcacagGTTACATGAAGTTCGGATCCAGCCTTCCCTAACCAAAGATGGTGTCTTTTCTGCCCTAAAGATGGCAGAGTTGGAGTTTCCCCAGTTTGAAACCCTTCATCTAGGATATGTAGATGAGTTTTTGCTACAGAgtaagatttatcccatttta	148410615	148410785	11.63	5.73	131	taattgattgctctttttagGCAGAATGGCTAATGCGGATCTGGTGAAGTATGGTTTGGCTGATGTGGTAGAAAATCCTGGTATCATCACTGATATAGGGATGAAAGCAGTCAATGAAGTTTTTTCCTGTATCAAATATCTGGCAATTTACAATTGCCCTCATCTACACAACCCATACAATTGGATCTCAGgtattacagacttaaaaata	148414116	148414326	6.66	7.23	171	DIST3	Whole blood, lung tissue	Reported as 158nt. SNP rs7730971C>G (59 nt downstream) drives ~60% more inclusion.	Saferali et al. 2019
FERMT1-9-1	FERMT1	9	124	20	-	NM_017671.5	tgacttttcttaaccaacggGCACTTCACTGGGGCAGTTGGCTTTAAAGGAAACACAAGTTGCTTTTGATAACACATGATGCAAAGAAAGAATTAGAAAGAATGAGCAATGAAGCCGGTATAAATGACAAACAAGTGTCCAAAGgtaacaatatttgtcactgg	6094054	6094217	1.22	8.92	tgacttttcttaaccaacagGCACTTCACTGGGGCAGTTGGCTTTAAAGGAAACACAAGTTGCTTTTGATAACACATGATGCAAAGAAAGAATTAGAAAGAATGAGCAATGAAGCCGGTATAAATGACAAACAAGTGTCCAAAGgtaacaatatttgtcactgg	9.18	8.92	c.1129+740G>A	ctttatttgttttttcttagGAGGACATTACTGATATCCCTAAACTTGCAGATAATCTCAAATTATTTAGgtaagtaaacttttatgggg	6094919	6095008	8.94	9.66	50	cactatctttgaatttgcagGCCCAAGAAGTTACTACCAAAAGCTTTCAAACAATATTGGTTTATCTTTAAAGACACATCCATAGCATACTTTAAAAATAAGGAACTTGAACAAGGAGAACCACTAGAAAAACTAAATCTTAGAGgtaagagtaccctatatctt	6088945	6089109	8.11	10.06	125	A-SNV	Not stated (but presumably fibroblasts)		Chmel et al. 2015
FGB-1-1	FGB	1	50	4	+	NM_005141.5	tcattacacttattttacagATGAGAAAACTGGGGCACAGATAAAGCAACTTGCCCAAGGTCTCATAGCTgtaagtcaaccctacggtca	154565166	154565255	9.1	8.56	tcattacacttattttacagATGAGAAAACTGGGGCACAGATGAAGCAACTTGCCCAAGGTCTCATAGCTgtaagtcaaccctacggtca	9.1	8.56	c.115–600A>G	5p-AAGTCTACATGAAAAGGATGGTTTCTTGGAGCTTCCACAAACTTAAAACCATGAAACATCTATTATTGCTACTATTGTGTGTTTTTCTAGTTAAGTCCCAAGGTGTCAACGACAATGAGGAGgtgaattttttaaagcatta	-	154563152	5´	5.37		ttctgcctcattccttgtagGGTTTCTTCAGTGCCCGTGGTCATCGACCCCTTGACAAGAAGAGAGAAGAGGCTCCCAGCCTGAGGCCTGCCCCACCGCCCATCAGTGGAGGTGGCTATCGGGCTCGTCCAGCCAAAGCAGCTGCCACTCAAAAGAAAGTAGAAAGAAAAGCCCCTGATGCTGGAGGCTGTCTTCACGCTGACCCAGACCTGgtgggtgcactgatgtttct	154565788	154566019	9.73	6.29	192	M-SNV	N/A; Minigene COS7 cells		Dear et al. 2006; Davis et al. 2009
FGG-6-1	FGG	6	75	4	-	NM_000509.5	tgttataactgtttctacagGGGGCGCTCAGAGGGAATGAATGGTGGAAGCATTAGTTGCCAGACACCGATTGAGCAATGGGTTCCATCATAAGTgtaagaatcagtaatatcca	154608956	154609070	7.95	4.57	tgttataactgtttctacagGGGGCGCTCAGAGGGAATGAATGGTGGAAGCATTAGTTGCCAGACACCGATTGAGCAATGGGTTCCATCATAAGTgtaagtatcagtaatatcca	7.95	8.46	c.667-320A>T	agtcgattctccttctctagATTGTCAAGACATTGCCAATAAGGGAGCTAAACAGAGCGGGCTTTACTTTATTAAACCTCTGAAAGCTAACCAGCAATTCTTAGTCTACTGTGAAATCGATGGGTCTGGAAATGGATGGACTGTGTTTCAGAAGgtaattttttccccaccatg	154609610	154609783	7.01	8.83	134	tcttgcaaatgtgtaattagAGACTTGATGGCAGTGTAGATTTCAAGAAAAACTGGATTCAATATAAAGAAGGATTTGGACATCTGTCTCCTACTGGCACAACAGAATTTTGGCTGGGAAATGAGAAGATTCATTTGATAAGCACACAGTCTGCCATCCCATATGCATTAAGAGTGGAACTGGAAGACTGGAATGGCAGAACCAGgtactgttttgaaatgactt	154608446	154608670	3.29	9.04	185	D-SNV	Minigene-plasmid transfected COS1 cells		Spena et al. 2007
FGG-8-1	FGG	8	45	4	-	NM_000509.5	ttcactcacctacccagcagTTATGTGTGGGGAAGCCTTACCGATGCTAAAGGATCCATGTTACAataatggcattatttggaaa	154606054	154606138	3.14	-10.52	ttcactcacctacccagcagTTATGTGTGGGGAAGCCTTACCGATGCTAAAGGATCCATGTTACAgtaatggcattatttggaaa	3.14	-2.34	c.1129+632A>G	ttgtatttccttcttctcagTACTGCAGACTATGCCATGTTCAAGGTGGGACCTGAAGCTGACAAGTACCGCCTAACATATGCCTACTTCGCTGGTGGGGATGCTGGAGATGCCTTTGATGGCTTTGATTTTGGCGATGATCCTAGTGACAAGTTTTTCACATCCCATAATGGCATGCAGTTCAGTACCTGGGACAATGACAATGATAAGTTTGAAGGCAACTGTGCTGAACAGGATGGATCTGGTTGGTGGATGAACAAGTGTCACGCTGGCCATCTCAATGGAGTTTATTACCAAGgtatgttttcctttcttaga	154606685	154607002	7.73	9.79	278	acatctacgacttgttttagGTGGCACTTACTCAAAAGCATCTACTCCTAATGGTTATGATAATGGCATTATTTGGGCCACTTGGAAAACCCGGTGGTATTCCATGAAGAAAACCACTATGAAGATAATCCCATTCAACAGACTCACAATTGGAGAAGGACAGCAACACCACCTGGGGGGAGCCAAACAGgtcagaccagagcaccctgc	154604877	154605086	6.81	7.41	170	D-SNV	Unknown (abstract only)	No stop codon.	Rosenberg et al. 1993
FKTN-6-1	FKTN	6	64	9	+	NM_001079802.2	tattctccttttgaaatcagCGATAATGATGTTACAGTCTACTTTGAATAGCAGAATCTGATGTAAAGGTAGCAGTAAATATTTgtaaggattttcacattaaa	105606487	105606590	3.61	3.89	tattctccttttgaaatcagCGATAATGATGTTACAGTCTACTTTGAATAGCAGAATCTGATGTAAAGGTAGCAGTAAATATTTgtaagtattttcacattaaa	3.61	7.4	c.648-1243G>T	tgatgcttctttggttctagGAAGGCTGGTTTCGGATAGCTGAGAATATGGGATTTCAGTGCCTAAAGATTGAGAGTAAAGATCCCCGGCTAGACGGGATAGACTCACTCTCTGGAACTGAAATCCCCCTGCACTATATCTGCAAACTGGCCACTCATGCGATCCACTTGGTAGTCTTTCATGAGAGGAGTGGCAACTACCTCTGGCACGGCCACTTGAGACTTAAAGAACACATTGACAGGAAATTTGTTCCCTTCCGAAAGTTACAGTTTGGTCGTTATCCAGGAGCTTTTGACAGgtaagttcagagtcaaaacg	105604195	105604512	9.8	10.86	278	atcttaacttttgttttcagGCCAGAGTTACAGCAAGTTACTGTTGATGGACTGGAAGTTCTCATTCCAAAGGATCCAATGCACTTTGTAGAAGAAGTACCACACTCTAGGTTTATTGAGTGTAGGTATAAAGAAGCTCGAGCATTCTTTCAGgttagagacaaccaaatgtg	105607799	105607971	9.59	5.94	133	D-SNV	Muscle biopsy	Reported as c.647+2084G>T	Lim et al. 2010
GAA-1-1	GAA	1	102	17	+	NM_000152.5	ccttctggccctctccccagTCTAGACAGCAGGGCAACACCCACCCTGGCCACCTTACCCCACCTGCCTGGGTGCTGCAGTGCCAGCCGCGGTTGATGTCTCAGAGCTGCTTTGAGAGCCCCgtgagtgccgcccctcccgc	80104381	80104522	9.36	8.4	ccttctggccctctccccagTCTAGACAGCAGGGCAACACCCACCCTGGCCACCTTACCCCACCTGCCTGGGTGCTGCAGTGCCAGCCGCGGTTGATGTCTCAGAGCTGCTTTGAGAGCCCCgtgagtgccgcccctcccgc	9.36	8.4	c.-32-13T>G (39 nt 3´ of PE)	5p-CGACCCCGGAGTCTCCGCGGGCGGCCAGGGCGCGCGTGCGCGGAGGTGAGCCGGGCCGGGGCTGCGGGGCTTCCCTGAGCGCGGGCCGGGTCGGTGGGGCGGTCGGCTGCCCGCGCGGCCTCTCAGTTGGGAAAGCTGAGGTTGTCGCCGGGGCCGCGGGTGGAGGTCGGGGATGAGGCAGCAGGTAGGACAGTGACCTCGGTGACGCGAAGGACCCCGGCCACCTCTAGGTTCTCCTCGTCCGCCCGTTGTTCAGCGAGGGAGGCTCTGCGCGTGCCGCAGCTGACGGGGAAACTGAGGCACGGAGCGGgtgagacacctgacgtctgc	-	80101910	5´	7.62	-	taaacccccatctcttctagATCAAAGATCCAGCTAACAGGCGCTACGAGGTGCCCTTGGAGACCCCGCATGTCCACAGCCGGGCACCGTCCCCACTCTACAGCGTGGAGTTCTCCGAGGAGCCCTTCGGGGTGATCGTGCGCCGGCAGCTGGACGGCCGCGTGCTgtgagttctgggctctgtgc	80105729	80105914	8.65	7.39	146	DIST3	iPSC-derived myogenic progenitors	Mutation = 13 nt 5´ of exon 2. Full exon 2 inclusion not observed where PE included, therefore exon 3 shown as downstream exon.	Van der Wal et al. 2017
GAA-15-1a	GAA	15	45	17	+	NM_000152.5	tactttttcgtactttccaaATACTTGACTGATGAGCACATGCTGCCTTGGTTACCGGAGGATAAgtgagcgagcaaagtgaggc	80116604	80116688	0.93	3.93	tactttttcgtactttccagATACTTGACTGATGAGCACATGCTGCCTTGGTTACCGGAGGATAAgtgagcgagcaaagtgaggc	9.68	3.93	c.2190-345A>G	tgcccccgcctgccctgcagCCCCAGGAGCCGTACAGCTTCAGCGAGCCGGCCCAGCAGGCCATGAGGAAGGCCCTCACCCTGCGCTACGCACTCCTCCCCCACCTCTACACACTGTTCCACCAGGCCCACGTCGCGGGGGAGACCGTGGCCCGGCCCCTCTTCCTGGAgtgagtgacctaggcagggg	80113198	80113386	9.04	6.05	149	tgtgcccatcccccttgcagGTTCCCCAAGGACTCTAGCACCTGGACTGTGGACCACCAGCTCCTGTGGGGGGAGGCCCTGCTCATCACCCCAGTGCTCCAGGCCGGGAAGGCCGAAGTGACTGGCTACTTCCCCTTGGGCACATGGTACGACCTGCAGACGgtgagtctggggaccctaag	80116948	80117129	12.58	11.45	142	A-SNV	Minigene-transfected HEK293T cells	Exon 16 fusion also seen.	Bergsma et al. 2016
GAA-15-1b	GAA	15	63	17	+	NM_000152.5	tactttttcgtactttccaaATACTTGACTGATGAGCACATGCTGCCTTGGTTACCGGAGGATAAGTGAGCGAGCAAAGTGAGgccagtgctgtgtccatcct	80116604	80116706	0.93	GC	tactttttcgtactttccagATACTTGACTGATGAGCACATGCTGCCTTGGTTACCGGAGGATAAGTGAGCGAGCAAAGTGAGgccagtgctgtgtccatcct	9.68	GC	c.2190-345A>G	tgcccccgcctgccctgcagCCCCAGGAGCCGTACAGCTTCAGCGAGCCGGCCCAGCAGGCCATGAGGAAGGCCCTCACCCTGCGCTACGCACTCCTCCCCCACCTCTACACACTGTTCCACCAGGCCCACGTCGCGGGGGAGACCGTGGCCCGGCCCCTCTTCCTGGAgtgagtgacctaggcagggg	80113198	80113386	9.04	6.05	149	tgtgcccatcccccttgcagGTTCCCCAAGGACTCTAGCACCTGGACTGTGGACCACCAGCTCCTGTGGGGGGAGGCCCTGCTCATCACCCCAGTGCTCCAGGCCGGGAAGGCCGAAGTGACTGGCTACTTCCCCTTGGGCACATGGTACGACCTGCAGACGgtgagtctggggaccctaag	80116948	80117129	12.58	11.45	142	A-SNV	Minigene-transfected HEK293T cells	Exon 16 fusion also seen.	Bergsma et al. 2016
GALC-6-1	GALC	6	34	14	-	NM_000153.4	atttttttttatttccatagGTTTTTGGAGAATAGGTGGTATTTGGTTACATGAgtaagttccttagtggttat	87981394	87981467	11.65	8.82	atttttttttatttccatagGTTTTTGGAGAATAGGTGGCATTTGGTTACATGAgtaagttccttagtggttat	11.65	8.82	c.621+777T>C; c.331G>A	tttgactttttgttttgcagATTTGGAATGAGAGGTCATATAATGCCAATTATATTAAGgtgtgtacaactttagtatc	87982185	87982263	11.35	6.64	39	tctgtttcttactccaaaagATATTAAGAAAAATGCTGAATTATCAAGGTCTCCAGCGAGTGAAAATCATAGCAAGTGATAATCTCTGGGAGTCCATCTCTGCATCCATGCTCCTTGATGCCGAACTCTTCAAGGTGGTTGATGTTATAGGgtaaggcatgttttacttgg	87976338	87976508	4.84	9.16	131	M-SNV	Lymphoblasts/leukocytes/fibroblasts	c.621+777T>C not noted as a mutation. c.331G>A = 3rd nt of exon 4.	De Gasperi et al. 1996
GALNS-8-1	GALNS	8	53	16	-	NM_000512.5	ttgtgtttccatttcctcagTGGGCATGATGTCCCCACTTTCTCCAGGAGACTTTGCAGCCGCGGCATCTCAGatgagcccctggagagccac	88832249	88832341	7.93	1.42	ttgtgtttccatttcctcagTGGGCATGATGTCCCCACTTTCTCCAGGAGACTTTGCAGCCGCGGCATCTCAGgtgagcccctggagagccac	7.93	9.6	c.899-167A>G	cttttgtcaccatcctgcagGTATGGAGACGCCGTCCGGGAGATTGATGACAGCATTGGGAAGATACTGGAGCTCCTCCAAGACCTGCACGTCGCGGACAACACCTTCGTCTTCTTCACGTCGGACAACGGCGCTGCCCTCATTTCCGCCCCCGAACAAGgtgagtgctcgctgtcactt	88835193	88835372	9.95	10.47	140	caagggcccctctctcccagGTGGCAGCAACGGCCCCTTTCTGTGTGGGAAGCAGACCACGTTTGAAGGAGGGATGAGGGAGCCTGCCCTCGCATGGTGGCCAGGGCACGTCACTGCAGGCCAGgtgagtcagcgtccaccggt	88831978	88832121	7.71	10.67	104	D-SNV	cycloheximide-treated T-lymphocytes		Caciotti et al. 2018
GALT-10-1	GALT	10	187	9	+	NM_000155.4	attcatatttcaaaccacaaTATCCAGCAAAATGTCTCCTGAGCACCCAGAACTCCATACCATCGGCCGGGTGTGGTGGCTCATGCCTTAATCCCAGCACTTTGGGAGGTCAAGATGGGAGGATTGCTTGAGCCCAGAAGTTCGAGACTAGCCTGGGAAACATAGGAAGCCCTCGTCTCTACAAAAAAAATTTAAAAAGTTAGCCAGgtatggtggcatatacttgt	34649935	34650161	-6.09	9.99	attcatatttcaaaccacagTATCCAGCAAAATGTCTCCTGAGCACCCAGAACTCCATACCATCGGCCGGGTGTGGTGGCTCATGCCTTAATCCCAGCACTTTGGGAGGTCAAGATGGGAGGATTGCTTGAGCCCAGAAGTTCGAGACTAGCCTGGGAAACATAGGAAGCCCTCGTCTCTACAAAAAAAATTTAAAAAGTTAGCCAGgtatggtggcatatacttgt	2.66	9.99	c.1059+390A>G	gtctctcttctttctgtcagGGGCTCCCACAGGATCAGAGGCTGGGGCCAACTGGAACCATTGGCAGCTGCACGCTCATTACTACCCTCCGCTCCTGCGCTCTGCCACTGTCCGGAAATTCATGGTTGGCTACGAAATGCTTGCTCAGGCTCAGAGGGACCTCACCCCTGAGCAGgtcaggactcagaacagtct	34649390	34649584	8.75	7.2	155	gctccctgtcccttttccagGCTGCAGAGAGACTAAGGGCACTTCCTGAGGTTCATTACCACCTGGGGCAGAAGGACAGGGAGACAGCAACCATCGCCTGACCACGCCGACCACAGGGCCTTGAATCCTTTTTTGTTTTCAACAGTCTTGCTGAATTAAGCAGAAAGGGC…-3p	34650349	-	9.98	Poly-A		A-SNV	Not stated, likely whole blood		Latchman et al. 2020
GHR-6-1a	GHR	6	108	5	+	NM_000163.5	ctaaatctgtctaaccacagCCACAGCCACAGCCACAGCCAAGCCAAGCAGTTTCTGGCCACTCATCAGGTGATGCCCAGCAGCCTGGCACAGATCACTCCCAGAATTTTGAGACACCAGGACATTCAgtgagccactgaaaaagatg	42700667	42700814	4.89	4.04	ctaaatctgtctaaccacagCCACAGCCACAGCCACAGCCAAGCCAAGCAGTTTCTGGCCACTCATCAGGTGATGCCCAGCAGCCTGGCACAGATCACTCCCAGAATTTTGAGACACCAGGACATTCGgtgagccactgaaaaagatg	4.89	9.1	c.618+792A>G	tgctctgttgaattgcacagTGCAACCAGATCCACCCATTGCCCTCAACTGGACTTTACTGAACGTCAGTTTAACTGGGATTCATGCAGATATCCAAGTGAGATGGGAAGCACCACGCAATGCAGATATTCAGAAAGGATGGATGGTTCTGGAGTATGAACTTCAATACAAAGAAGTAAATGAAACTAAATGGAAAATGgtaagatgttgctacacctt	42699804	42700022	5.32	9.48	179	tttatattttgtcttgaaagATGGACCCTATATTGACAACATCAGTTCCAGTGTACTCATTGAAAGTGGATAAGGAATATGAAGTGCGTGTGAGATCCAAACAACGAAACTCTGGAAATTATGGCGAGTTCAGTGAGGTGCTCTATGTAACACTTCCTCAGATGAGCCAATTTACATGTGAAGAAGgtaaaagaaataaaagatta	42711187	42711392	6.63	8.38	166	D-SNV	Fibroblasts		Metherell et al. 2001
GHR-6-1b	GHR	6	151	5	+	NM_000163.5	ctaaatctgtctaaccacagCCACAGCCACAGCCACAGCCAAGCCAAGCAGTTTCTGGCCACTCATCAGGTGATGCCCAGCAGCCTGGCACAGATCACTCCCAGAATTTTGAGACACCAGGACATTCAGTGAGCCACTGAAAAAGATGCCAATTTTGTCATTAGAGGAAAGttaagtttggaggaaatttg	42700667	42700857	4.89	2.49	ctaaatctgtctaaccacagCCACAGCCACAGCCACAGCCAAGCCAAGCAGTTTCTGGCCACTCATCAGGTGATGCCCAGCAGCCTGGCACAGATCACTCCCAGAATTTTGAGACACCAGGACATTCAGTGAGCCACTGAAAAAGATGCCAATTTTGTCATTAGAGGAAAGgtaagtttggaggaaatttg	4.89	11	c.618+836T>G	tgctctgttgaattgcacagTGCAACCAGATCCACCCATTGCCCTCAACTGGACTTTACTGAACGTCAGTTTAACTGGGATTCATGCAGATATCCAAGTGAGATGGGAAGCACCACGCAATGCAGATATTCAGAAAGGATGGATGGTTCTGGAGTATGAACTTCAATACAAAGAAGTAAATGAAACTAAATGGAAAATGgtaagatgttgctacacctt	42699804	42700022	5.32	9.48	179	tttatattttgtcttgaaagATGGACCCTATATTGACAACATCAGTTCCAGTGTACTCATTGAAAGTGGATAAGGAATATGAAGTGCGTGTGAGATCCAAACAACGAAACTCTGGAAATTATGGCGAGTTCAGTGAGGTGCTCTATGTAACACTTCCTCAGATGAGCCAATTTACATGTGAAGAAGgtaaaagaaataaaagatta	42711187	42711392	6.63	8.38	166	D-SNV	Minigene-transfected HEK293T cells		Cottrell et al. 2021
GHRL-4-1	GHRL	4	97	3	-	NM_001302821.2	actcaaccttttgtcttcaaAACTGCAAGGGAGAAAAAAAATCTCACACTAGGGGGCACCACAGCTTTTATCAGCAATCCCATTAGAGGCTAAGGCTGAGAGGCATGAGAGTGCAAGgtaagtgtctgaaagatggt	10287008	10287144	-2.69	11	actcaaccttttgtcttcagAACTGCAAGGGAGAAAAAAAATCTCACACTAGGGGGCACCACAGCTTTTATCAGCAATCCCATTAGAGGCTAAGGCTGAGAGGCATGAGAGTGCAAGgtaagtgtctgaaagatggt	7.9	11	c.226-313A>G (rs2075356)	agactgtttcccccttccagCAGAGAAAGGAGTCGAAGAAGCCACCAGCCAAGCTGCAGCCCCGAGCTCTAGCAGGCTGGCTCCGCCCGGAAGATGGAGGTCAAGCAGAAGGGGCAGAGGATGAACTGGAAGTCCGGgtcggtacctctgcagtttt	10289742	10289898	8.1	3.5	117	ctccctgccctgcctcctagTTCAACGCCCCCTTTGATGTTGGAATCAAGCTGTCAGGGGTTCAGTACCAGCAGCACAGCCAGGCCCTGGGGAAGTTTCTTCAGGACATCCTCTGGGAAGAGGCCAAAGgtgagtcctgcctggactgg	10286684	10286832	8.37	10.47	109	A-SNP	Prostate cancer cell lines, various normal cell types.	Predicted mutation is a common SNP (rs2075356). Splicing of 299 nt exon with same donor site seen in normal cells.	Seim et al. 2013
GK-3-1	GK	3	212	X	+	NM_203391.3	tttctcccttgtttttacggTTATGTGAAGATGACACACAACTCCTGCCCAAGTGATTTGTCTTCCGTTTGCACTACCTGGTCTAAGAATTGAACAGGCAGCTTCTCTATACTCCTCTGTGTCTGGCCAGTGTGAAGTCCACATCTGAGCCAAACTGACCCAGCACTTCCATCTGTACAACTACCATCCTCTGGCCACAGAAGAGAACATCCCACAAGCTCCTCCATACCAGgccagttgtactattttttt	30670354	30670605	3.21	GC	tttctcccttgtttttacagTTATGTGAAGATGACACACAACTCCTGCCCAAGTGATTTGTCTTCCGTTTGCACTACCTGGTCTAAGAATTGAACAGGCAGCTTCTCTATACTCCTCTGTGTCTGGCCAGTGTGAAGTCCACATCTGAGCCAAACTGACCCAGCACTTCCATCTGTACAACTACCATCCTCTGGCCACAGAAGAGAACATCCCACAAGCTCCTCCATACCAGgccagttgtactattttttt	11.16	GC	c.259+2254G>A	atgccttcttttgttcaaagATGGGTGGAACAGGACCCTAAGGAAATTCTACATTCTGTCTATGAGTGTATAGAGAAAACATGTGAGAAACTTGGACAGCTCAATATTGATATTTCCAACATAAAAGgtattttagtagaatatttt	30667992	30668138	7.01	7.64	107	gtttaactttctctttaaagCTATTGGTGTCAGCAACCAGAGGGAAACCACTGTAGTCTGGGACAAGATAACTGGAGAGCCTCTCTACAATGCTGTGGgtaagctgtcatgcatggat	30677355	30677472	8.2	8.84	78	A-SNV	Fibroblasts; Fibroblasts	Exon 3 also skipped in some transcripts.	Sargent et al. 2000; Sjarif et al. 2004
GLA-3-1	GLA	3	115	X	-	NM_000169.3	ctctctataacatcatttagGGGAGTCCAGGTTGTCAATCGGTCACAGAGAAAGAAGCATCTTCATTCCTGCCTTTCCTCAATATACACACCATCTCTGCACTACTTCCTCAGAACAATCCCAGCAGTCTGGGAGgtactttacacaatttaagc	101401213	101401367	5.1	7.82	ctctctataacatcatttagGGGAGTCCAGGTTGTCAATCGGTCACAGAGAAAGAAGCATCTTCATTCCTGCCTTTCCTCAATATACACACCATCTCTGCACTACTTCCTCAGAACAATCCCAGCAGTCTCGGAGgtactttacacaatttaagc	5.1	7.82	c.547+395G>C	tttcctccctctcatttcagGTTCACAGCAAAGGACTGAAGCTAGGGATTTATGCAGATGTTGGAAATAAAACCTGCGCAGGCTTCCCTGGGAGTTTTGGATACTACGACATTGATGCCCAGACCTTTGCTGACTGGGGAGTAGATCTGCTAAAATTTGATGGTTGTTACTGTGACAGTTTGGAAAATTTGGCAGATGgtaatgtttcattccagaga	101401612	101401829	14.17	5.46	178	cccattgttttctcatacagGTTATAAGCACATGTCCTTGGCCCTGAATAGGACTGGCAGAAGCATTGTGTACTCCTGTGAGTGGCCTCTTTATATGTGGCCCTTTCAAAAGgtgagatagtgagcccagaa	101400646	101400777	10.85	8.68	92	M-SNV	Whole blood		Higuchi et al. 2015
GLA-4-1	GLA	4	304	X	-	NM_000169.3	catgtcctgtctatcaacagTCCTTCCACCAGTATCTCTAAAATATCTCCTGAATCAGCCCACTTCCTTCCATCTTCACTACATGCACCCTGGCCTTCCAAGCTACTATCGGCTCTCAACCAGACTGCTGGGACCACCTGATCTCTCTGCTTCCACTCTGTCTCAACCCCCATCTATTTTCCAAGCAGCACTAGAGTTATCATATTAAAATgtaaatatcagttttttttt	101400216	101400446	10.38	2.37	catgtcctgtctatcaacagTCCTTCCACCAGTATCTCTAAAATATCTCCTGAATCAGCCCACTTCCTTCCATCTTCACTACATGCACCCTGGCCTTCCAAGCTACTATCATGGAATCGAGTGGAATCATCGAATGGATTTGAACAGAATCAACATCGAATGGAATCGAATGGAATCATCGAATGGACTCGAATGGAATCATCTAATGCACTCGAATGGAATAGGCTCTCAACCAGACTGCTGGGACCACCTGATCTCTCTGCTTCCACTCTGTCTCAACCCCCATCTATTTTCCAAGCAGCACTAGAGTTATCATATTAAAATgtaaatatcagttttttttt	10.38	2.37	c.639+329_639+330ins113	cccattgttttctcatacagGTTATAAGCACATGTCCTTGGCCCTGAATAGGACTGGCAGAAGCATTGTGTACTCCTGTGAGTGGCCTCTTTATATGTGGCCCTTTCAAAAGgtgagatagtgagcccagaa	101400646	101400777	10.85	8.68	92	agtcatatctgttttcacagCCCAATTATACAGAAATCCGACAGTACTGCAATCACTGGCGAAATTTTGCTGACATTGATGATTCCTGGAAAAGTATAAAGAGTATCTTGGACTGGACATCTTTTAACCAGGAGAGAATTGTTGATGTTGCTGGACCAGGGGGTTGGAATGACCCAGATATGgtaaaaacttgagccctcct	101398765	101398966	5.85	4.79	162	M-OTH	Whole blood		Higuchi et al. 2015
GNAS-AS1-4-1	GNAS-AS1	4	102	20	-	NR_002785.2	ctcctctacctttcccccagGTACTTTCCCCTAACCGCCCGC[18988bp]CAAATTAATGGGTGACCAGCCTCCATTGTGGGATGGAGCCGGAAGCTGCTCTCCAGGCCTGCTCTCACCCAGATACATGgtatgtttcgaccacacagg	58822558	58841686	11.22	8.35	ctcctctacctttcccccagGTACTTTCCCCTAACCGCCCGCTCAAATTAATGGGTGACCAGCCTCCATTGTGGGATGGAGCCGGAAGCTGCTCTCCAGGCCTGCTCTCACCCAGATACATGgtatgtttcggaccacacag	11.22	8.35	r.819+293_820-3402delinsT	aaagacatttcacttatcagTCTTTCCCCCCAGGACTGGCGAGGAGAGCACGCCTTCCCTTCCGAAGGTGCGTTACCAGATTGCTGCCGTTTTTGTGCTGGGTCATCAGAGCAGATTCCCCTCCAGGTTACAGATTAAACTTAACTCTACCCGTGCTGAAAATGGCCGGAGCACGCCGCCTCGCCTCCCCTCCCCAAGGCTGCCGGAGCCGCCGGCCCCTGCCTCCTTTTCGACGACTGATCGTCCAAGGACTGGCGCCGGATCCAACACCTTTCCCCAGCTCTGCGCGTACCGCGCTCTTTGGAAACGAATTgtaagttatcctgatgttag	58841917	58842249	2.31	8.54	293	caaacctgtctgctcccaagGGTCCCTGTCTGCTTCCAAGGGTCCCTGGAACCTTCTGCAGCTGTGCCTCTCCAGAGCTCCGCCTCATTAGTGCCACGTTCCTGGTTTGAAAACCATAGTACTTCAACCTCTTCTAGATGGGAGTTAACCTTTGCCCTCTGAAAGAAAGGTTTGATAAGCAAAGAGAGTTTGGTGAGCAAGATCCTTGAGGTAAGAGCTGATCTCTGACGTCCGCTGGGAACTGGCTGCTCTGCAGGTTTCTGTATCACATTTTCTGCACATGTCCATTAGAATTGGAGATGGGGCGTATCTAGTGTTGAATAAAGGCCCGGCAGGCCCTCCCAGATGCACCCTGTCA-3p	-	58819275	5.13	Poly-A		M-OTH	Whole blood		Richard et al. 2012
GNPTAB-18-1	GNPTAB	18	62	12	-	NM_024312.5	cttttttttcctcactgcagCCTCTCCCTCCCAGGTTCAAGCGATTCTCCTACCTCAGCTTCCTGAAGAGCTGGGACCACAGgcacgtgccaccacatctgg	101754004	101754105	9.7	GC	cttttttttcctcactgcagCCTCTCCCTCCCAGGTTCAAGCGATTCTCCTACCTCAGCTTCCTGAAGAGCTGGGACCACAGgcacgtgccaccacatctgg	9.7	GC	c.3435-386_3602+343del897 (Begins 99 nt 3´ of PE)	aaatatgttttgataattagGTTTGAAATCATGGGAGAAGAAGAAATCGCTTTTAAAATGATTCGTACCAACGTTTCTCATGTGGTTGGCCAGTTGGATGACATAAGAAAAAACCCTAGgtactgatttttatatataa	101757192	101757330	5.29	5.9	99	gctttcttctctctgcacagGAGGGCTTATCGAGACAAATTGAAGTTTTGGACCCATTGTGTACTAGCAACATTGATTATGTTTACTATATTCTCATTTTTTGCTGAGCAGgtaagttttatatattttat	101749081	101749211	9.88	10.86	91	DIST3	Cultured fibroblasts	Exon 19 deleted, exon 20 shown as 3´ exon. ∆e19 and ∆e19+e20 transcripts also seen.	Coutinho et al. 2011
GPR143-5-1	GPR143	5	41	X	-	NM_000273.3	aaaatatgtatattccttagGGTCTATGAGGACTCCAACCTGGAAGTTGTGAGGAATGAATgtcagtgacttgctttgctt	9743784	9743864	7.57	1.93	aaaatatgtatattccttagGGTCTATGAGGACTCCAACCTGGAAGTTGTGAGGAATGAAGgtcagtgacttgctttgctt	7.57	8.68	c.659-131T>G	ctttggttttcctctctcagGTGTGAGCGGGGCCTGGACCACGCCATCCCCCACTATGTCACCATGTACCTGCCCCTGCTGCTGGTTCTCGTGGCGAACCCCATCCTGTTCCAAAAGACAGTGACTGCAGgtaaatactagggaagctct	9746024	9746174	10.99	8.76	110	gttccttctgttcttcacagTGGCCTCTTTACTTAAAGGAAGACAAGGCATTTACACGGAGAACGAGAGGAGGATGGGAGCCGTGATCAAGATCCGATTTTTCAAAATCATGCTGGTTTTAATTATTTGgtaacctttcttctatatat	9743545	9743693	8.95	3.53	109	D-SNV	Minigene + HEK293T cells and HCT116		Naruto et al. 2015
GPR143-7-1	GPR143	7	165	X	-	NM_000273.3	tgtttatcttttttcaacggGGAAACAATGAAAAAACACAAGAAATGAAACAGAAAAAAAATTCATGTATTGGATGGACATACATGAAGAGAATGATGGGGTAGAAGCCCCATGGGCAAGTTGCCCCAGTGCTGCCATTCTCTCACCTTTATAAGAAGAAATGCACACGTGTTGTTGGCAGGGAGgtgcatattgtactatacag	9740404	9740608	2.78	2.99	tgtttatcttttttcaacagGGAAACAATGAAAAAACACAAGAAATGAAACAGAAAAAAAATTCATGTATTGGATGGACATACATGAAGAGAATGATGGGGTAGAAGCCCCATGGGCAAGTTGCCCCAGTGCTGCCATTCTCTCACCTTTATAAGAAGAAATGCACACGTGTTGTTGGCAGGGAGgtgcatattgtactatacag	10.74	2.99	c.885+748G>A	tgccattttctttctaacagTTGGTTGTCGAATATCATCAATGAAAGCCTTTTATTCTATCTTGAGATGCAAACAGATATCAATGGAGGTTCTTTGAAACCTGTCAGAACTGCAGCCAAGACCACATGGTTTATTATGgtaggtcaatctatatttta	9741318	9741475	10.07	8.6	118	tctttctgtcctctctccagGGAATCCTGAATCCAGCCCAGGGATTTCTCTTGTCTTTGGCCTTCTACGGCTGGACAGGATGCAGCCTGGGTTTTCAGTCTCCCAGGAAGGAGATCCAGTGGGAATCACTGACCACCTCGGCTGCTGAGGGGGCTCACCCATCCCCACTGATGCCCCATGAAAACCCTGCTTCCGGGAAGGTGTCTCAAGTGGGTGGGCAGACTTCTGACGAAGCCCTGAGCATGCTGTCTGAAGgtaatgccctgtctgccaca	9739465	9739739	12.15	8.99	235	A-SNV	Melanocyte cells		Vetrini et al. 2006
GPR179-2-1	GPR179	2	198	17	-	NM_001004334.4	atctcctttccttcccccggGAACACATTCTTCATGTAACACAGCTCTGGGCTCCTCTTGGCCCACAAAGGATGTTCCATTGGTCTGTCTACAAAAGGGTGTTCCATATTGCTGAAATAAATGGAATTGCTGGTTGGAGTATGGGAGGAATCTAACCAACCAAGGAGCTCGAAGAGGCCTGGGACCAGTGAATGTGATGGAACCTGGGCCAGATGCAGgtagattcaaagctacgggt	38338855	38339092	4.28	7.25	atctcctttccttcccccagGAACACATTCTTCATGTAACACAGCTCTGGGCTCCTCTTGGCCCACAAAGGATGTTCCATTGGTCTGTCTACAAAAGGGTGTTCCATATTGCTGAAATAAATGGAATTGCTGGTTGGAGTATGGGAGGAATCTAACCAACCAAGGAGCTCGAAGAGGCCTGGGACCAGTGAATGTGATGGAACCTGGGCCAGATGCAGgtagattcaaagctacgggt	12.24	7.25	c.903+343G>A	ttgccaattcactgccgtagGGGGCAGGTGCAGATGGACGTAGATCTCCAGAGTGTGGACATCAATCAGTGTGCAAGTGGCCCAGGCTGGTACTCTAACACACACCTGTGTGATCTCAACAGCACCCAGgtaaggatgaggaggatggg	38339397	38339545	6.18	11.08	109	tgtgtttgttgtccccatagTGTGTCCCCCTGGAGAGTCAGGGCTTTGTTCTTGGCCGCTACCTCTGCCGCTGCCGACCTGGATTCTACGGGGCAAGCCCCTCTGGGGgtatgtaagtgtggtggggg	38337613	38337740	10.01	7.48	88	A-SNV	Minigene + HEK293T cells, LCLs	Some exon 3 skipping seen in both normal and patient HEK293T cells, but not LCLs.	Di Scipio et al. 2020
GRM6-7-1	GRM6	7	75	5	-	NM_000843.4	ccatcccctcctcccgccagCACCTGCAACCGCCATTCCACGGCCCCTCTCTATGAATTGTCTACCCTCGGTACCTCCTGTGGTGGCATCAGACGgtatttgcgcatgtgtgact	178987553	178987667	7.59	5.46	ccatcccctcctcccgccagCACCTGCAACCGCCATTCCACGGCCCCTCTCTATGAATTGTCTACCCTCGGTACCTCCTGTGGTGGCATCAGACGgtaatttgcgcatgtgtgac	7.59	7.31	c.1355-587dupA	tctgggcatccctaggacagGCGAGGAACGCATCGGCCGGGACTCCACCTACGAGCAGGAGGGCAAGGTGCAGTTTGTGATTGATGCGGTGTACGCCATTGCCCACGCCCTCCACAGCATGCACCAGGCGCTCTGCCCTGGGCACACAGGCCTGTGCCCGGCGATGGAACCCACTGATGGGCGGATGCTTCTGCAGTACATTCGAGCTGTCCGCTTCAATGgtgagtgggtgcctgccccc	178988915	178989155	0.48	10.13	201	atgacggactctctctccagGCAGCGCAGGAACCCCTGTGATGTTCAACGAGAACGGAGATGCGCCCGGGCGGTACGACATCTTCCAGTACCAGGCGACCAATGGCAGTGCCAGCAGTGGCGGGTACCAGGCAGTGGGCCAGTGGGCAGAGACCCTCAGACTGGATgtgagtgtgcagaccgagcc	178986818	178987003	8.72	7.77	146	D-OTH	Midigene + HEK293T cells	Reported as intron 6 PE. Overlaps RP11-281O15.4 antisense intron.	Fadaie et al. 2021
GSS-2-1	GSS	2	94	20	-	NM_000178.4	tttcttctgttaatcaatagGTACCATGTGAAGATCCAACACTTGGTCTTTCTGGGAGGTTATGGAGCCTAGAAAAGGCGTAATCCACAATGAGATTTCTAATCCAGAAAAAAAgtcagaaagtgtacgtgtgt	34950041	34950174	9.44	-2.27	tttcttctgttaatcaatagGTACCATGTGAAGATCCAACACTTGGTCTTTCTGGGAGGTTATGGAGCCTAGAAAAGGCGTAATCCACAATGAGATTTCTAATCCAGAAAAAAGgtcagaaagtgtacgtgtgt	9.44	6.8	c.129+1663A>G	cttctctccatcttttgcagGTGTTGGGATGGCCACCAACTGGGGGAGCCTCTTGCAGGATAAACAGCAGCTAGAGGAGCTGGCACGGCAGGCCGTGGACCGGGCCCTGGCTGAGGGAGTATTGCTGAGGACCTCACAGGAGCCCACTTCCTCGGAGgtaagcccctagctcctccc	34951704	34951880	12.27	9.85	137	ttctctcttcttgatcacagGTGGTGAGCTATGCCCCATTCACGCTCTTCCCCTCACTGGTCCCCAGTGCCCTGCTGGAGCAAGCCTATGCTGTGCAGATGGACTTCAACCTGCTAGTGGATGCTGTCAGCCAGAACGCTGCCTTCCTGGAGCAAACTCTTTCCAGgtaggggacagtgaagcatt	34945933	34946118	8.55	9.46	146	D-SNV	Cultured fibroblasts		Njålsson et al. 2003
GYG1-4-1	GYG1	4	66	3	+	NM_004130.4	caccagccctctattcacagCCTCTCCACCTCTCTATTCTGTGACTCTGGCCAAGAGAATAATCCTAATATGGCAAACCATACGAGgtacctggacttctctttct	149000090	149000195	5.11	7.63	caccagccctctattcacagCCTCTCCACCTCTCTATTCTGTGACTCTGGCCAAGAGAATAATCCTAATATGGCAAACCATACGAGgtacgtggacttctctttct	5.11	10.2	c.481+3276C>G	tctttctcccctttgatcagGTCCTAGCAAATATTGATGATCTTTTTGACAGAGAAGAATTGTCAGCAGCACCAGACCCAGGGTGGCCTGACTGCTTCAATTCCGGAGTCTTCGTTTATCAGCCTTCAGTTGAAACATACAATCAGCTGTTGCATCTTGCTTCTGAGCAAGGTAGTTTTGATGgtatgtatttgctatcttca	148996722	148996924	9.46	8.35	163	tatatatttttttcttttagGTGGGGACCAAGGCATACTGAACACATTTTTTAGCAGCTGGGCAACAACAGATATCAGAAAACACCTGCCGTTTATTTATAACCTAAGCAGCATCTCTATATACTCCTACCTCCCGGCATTTAAAGTgtaagtgcagatggtttaac	149009256	149009422	11.96	8.46	127	D-SNV	Not stated		Fanin et al. 2015
HADH-5-1	HADH	5	84	4	+	NM_001184705.3	tgagggctttacttttgcaaGAAATACTACAGATGGTGAAATAAATGATAAGACAGTGAGAGAGCAACCTGCCAAAATAGCAATAAGGAACCTGTTTCTCACCGggaagttgcattatgttttt	108023929	108024052	-0.58	3.26	tgagggctttacttttgcagGAAATACTACAGATGGTGAAATAAATGATAAGACAGTGAGAGAGCAACCTGCCAAAATAGCAATAAGGAACCTGTTTCTCACCGgtaagttgcattatgttttt	8.17	10.91	c.636+385A>G (rs732941); c.636+471G>T	tctctgctttgcatttccagGTCATTAAAACACCAATGACCAGCCAGAAGACATTTGAATCTTTGGTAGACTTTAGCAAAGCCCTAGGAAAGCATCCTGTTTCTTGCAAGgtaagagtatgggtagcttg	108023454	108023583	11.67	10.57	90	ttttctgtctcccaaaacagGACACTCCTGGGTTTATTGTGAACCGCCTCCTGGTTCCATACCTCATGGAAGCAATCAGGCTGTATGAACGAGgtatccttctgacccaggcc	108027668	108027780	10.75	7.59	73	D-SNV+A-SNP	Fibroblasts		Flanagan et al. 2013
HADHB-7-1a	HADHB	7	106	2	+	NM_000183.3	ttttgctctccatacctgagGAACATTACCATTGGCGTGGTTCCTCTGTGAATAATGTGGCTGGCTGCAGCAGGGATTATCAACTGGAGGAGTGTATCTCTAGGAAGGTACTTCAGCATCTGAGGCatgagtaaatagtttacaac	26277648	26277793	0.54	-1.18	ttttgctctccatacctgagGAACATTACCATTGGCGTGGTTCCTCTGTGAATAATGTGGCTGGCTGCAGCAGGGATTATCAACTGGAGGAGTGTATCTCTAGGAAGGTACTTCAGCATCTGAGGCgtgagtaaatagtttacaac	0.54	7	c.442+616A>G	attcactctatttcctaaagGCTGCCCTTGGAGCTGGCTTCTCTGACAAGACTCCTGCTCACACTGTCACCATGGCTTGTATCTCTGCCAACCAAGCCATGACCACAGgtatgtttaaatggaaacag	26277053	26277180	4.73	9.8	88	gtataacctgtgccctgtagGTGTTGGCTTGATTGCTTCTGGCCAGTGTGATGTGATCGTGGCAGGTGGTGTTGAGTTGATGTCCGATGTCCCTATTCGTCACTCAAGGAAAATGAGAAAACTGATGCTTGATCTCAATAAGGCCAAATCTATGGGCCAGCGACTGTCTTTAATCTCTAAATTCCGATTTAATTTCCTAGCACCTGAGgtaaggcttgtgtttgcagg	26278594	26278821	6.33	10.28	188	D-SNV	Fibroblasts		Purevsuren et al. 2008
HADHB-7-1b	HADHB	7	56	2	+	NM_000183.3	aataatgtggctggctgcagCAGGGATTATCAACTGGAGGAGTGTATCTCTAGGAAGGTACTTCAGCATCTGAGGCatgagtaaatagtttacaac	26277698	26277793	3	-1.18	aataatgtggctggctgcagCAGGGATTATCAACTGGAGGAGTGTATCTCTAGGAAGGTACTTCAGCATCTGAGGCgtgagtaaatagtttacaac	3	7	c.442+616A>G	attcactctatttcctaaagGCTGCCCTTGGAGCTGGCTTCTCTGACAAGACTCCTGCTCACACTGTCACCATGGCTTGTATCTCTGCCAACCAAGCCATGACCACAGgtatgtttaaatggaaacag	26277053	26277180	4.73	9.8	88	gtataacctgtgccctgtagGTGTTGGCTTGATTGCTTCTGGCCAGTGTGATGTGATCGTGGCAGGTGGTGTTGAGTTGATGTCCGATGTCCCTATTCGTCACTCAAGGAAAATGAGAAAACTGATGCTTGATCTCAATAAGGCCAAATCTATGGGCCAGCGACTGTCTTTAATCTCTAAATTCCGATTTAATTTCCTAGCACCTGAGgtaaggcttgtgtttgcagg	26278594	26278821	6.33	10.28	188	D-SNV	Fibroblasts		Purevsuren et al. 2008
HBB-2-1a	HBB	2	165	11	-	NM_000518.5	ccctaatctctttctttcagGGCAATAATGATACAATGTATCATGCCTCTTTGCACCATTCTAAAGAATAACAGTGATAATTTCTGGGTTAAGGCAATAGCAATATCTCTGCATATAAATATTTCTGCATATAAATTGTAACTGATGTAAGAGGTTTCATATTGCTAATAGCAGCTACAATCCAGctaccattctgcttttattt	5225813	5226017	11.03	-0.39	ccctaatctctttctttcagGGCAATAATGATACAATGTATCATGCCTCTTTGCACCATTCTAAAGAATAACAGTGATAATTTCTGGGTTAAGGCAATAGCAATATCTCTGCATATAAATATTTCTGCATATAAATTGTAACTGATGTAAGAGGTTTCATATTGCTAATAGCAGCTACAATCCAGgtaccattctgcttttattt	11.03	7.88	c.316-106C>G	gtctattttcccacccttagGCTGCTGGTGGTCTACCCTTGGACCCAGAGGTTCTTTGAGTCCTTTGGGGATCTGTCCACTCCTGATGCTGTTATGGGCAACCCTAAGGTGAAGGCTCATGGCAAGAAAGTGCTCGGTGCCTTTAGTGATGGCCTGGCTCACCTGGACAACCTCAAGGGCACCTTTGCCACACTGAGTGAGCTGCACTGTGACAAGCTGCACGTGGATCCTGAGAACTTCAGGgtgagtctatgggacgcttg	5226557	5226819	9.5	9.25	223	ctcttatcttcctcccacagCTCCTGGGCAACGTGCTGGTCTGTGTGCTGGCCCATCACTTTGGCAAAGAATTCACCCCACCAGTGCAGGCTGCCTATCAGAAAGTGGTGGCTGGTGTGGCTAATGCCCTGGCCCACAAGTATCACTAAGCTCGCTTTCTTGCTGTCCAATTTCTATTAAAGGTTCCTTTGTTCCCTAAGTCCAACTACTAAACTGGGGGATATTATGAAGGGCCTTGAGCATCTGGATTCTGCCTAATAAAAAACATTTATTTTCATTGCAA-3p	-	5225746	11.43	Poly-A		D-SNV	HeLa cells		Treisman et al. 1983
HBB-2-1b	HBB	2	126	11	-	NM_000518.5	ccctaatctctttctttcagGGCAATAATGATACAATGTATCATGCCTCTTTGCACCATTCTAAAGAATAACAGTGATAATTTCTGGGTTAAGGCAATAGCAATATCTCTGCATATAAATATTTCTGCATATAAATTGTAACTGATgtaagaggtttcatattgct	5225852	5226017	11.03	5.46	ccctaatctctttctttcagGGCAATAATGATACAATGTATCATGCCTCTTTGCACCATTCTAAAGAATAACAGTGATAATTTCTGGGTTAAGGCAATAGCAATATCTCTGCATATAAATATTTCTGCATATAAATTGTAACTGAGgtaagaggtttcatattgct	11.03	10.06	c.316-146T>G	gtctattttcccacccttagGCTGCTGGTGGTCTACCCTTGGACCCAGAGGTTCTTTGAGTCCTTTGGGGATCTGTCCACTCCTGATGCTGTTATGGGCAACCCTAAGGTGAAGGCTCATGGCAAGAAAGTGCTCGGTGCCTTTAGTGATGGCCTGGCTCACCTGGACAACCTCAAGGGCACCTTTGCCACACTGAGTGAGCTGCACTGTGACAAGCTGCACGTGGATCCTGAGAACTTCAGGgtgagtctatgggacgcttg	5226557	5226819	9.5	9.25	223	ctcttatcttcctcccacagCTCCTGGGCAACGTGCTGGTCTGTGTGCTGGCCCATCACTTTGGCAAAGAATTCACCCCACCAGTGCAGGCTGCCTATCAGAAAGTGGTGGCTGGTGTGGCTAATGCCCTGGCCCACAAGTATCACTAAGCTCGCTTTCTTGCTGTCCAATTTCTATTAAAGGTTCCTTTGTTCCCTAAGTCCAACTACTAAACTGGGGGATATTATGAAGGGCCTTGAGCATCTGGATTCTGCCTAATAAAAAACATTTATTTTCATTGCAA-3p	-	5225746	11.43	Poly-A		D-SNV	pSVOd-transfected COS Cells; pBSV transfected HeLa cells		Dobkin et al. 1983; Dobkin et al. 1985
HBB-2-1c	HBB	2	73	11	-	NM_000518.5	ccctaatctctttctttcagGGCAATAATGATACAATGTATCATGCCTCTTTGCACCATTCTAAAGAATAACAGTGATAATTTCTGGGTTAAGgcaatagcaatatctctgca	5225905	5226017	11.03	0.73	ccctaatctctttctttcagGGCAATAATGATACAATGTATCATGCCTCTTTGCACCATTCTAAAGAATAACAGTGATAATTTCTGGGTTAAGgtaatagcaatatctctgca	11.03	8.49	c.316-197C>T	gtctattttcccacccttagGCTGCTGGTGGTCTACCCTTGGACCCAGAGGTTCTTTGAGTCCTTTGGGGATCTGTCCACTCCTGATGCTGTTATGGGCAACCCTAAGGTGAAGGCTCATGGCAAGAAAGTGCTCGGTGCCTTTAGTGATGGCCTGGCTCACCTGGACAACCTCAAGGGCACCTTTGCCACACTGAGTGAGCTGCACTGTGACAAGCTGCACGTGGATCCTGAGAACTTCAGGgtgagtctatgggacgcttg	5226557	5226819	9.5	9.25	223	ctcttatcttcctcccacagCTCCTGGGCAACGTGCTGGTCTGTGTGCTGGCCCATCACTTTGGCAAAGAATTCACCCCACCAGTGCAGGCTGCCTATCAGAAAGTGGTGGCTGGTGTGGCTAATGCCCTGGCCCACAAGTATCACTAAGCTCGCTTTCTTGCTGTCCAATTTCTATTAAAGGTTCCTTTGTTCCCTAAGTCCAACTACTAAACTGGGGGATATTATGAAGGGCCTTGAGCATCTGGATTCTGCCTAATAAAAAACATTTATTTTCATTGCAA-3p	-	5225746	11.43	Poly-A		D-SNV	Simian virus transfected HeLa cells		Cheng et al. 1984
HGD-1-1	HGD	1	126	3	-	NM_000187.4	tcacttccattgcttcctagGTCATAACATTCACATCTGATATTTCTTCCAAATACAGACTGTTGTTGGCCTGATCATCACTCACACATCCAGGCTTGTTACATCTCCACGCCACTGAGTATCAGGGAACCTGCCCCAATATTCACgtaggttcttttctattttc	120677884	120678049	9.64	6.85	tcacttccattgcttcctagGTCATAACATTCACATCTGATATTTCTTCCAAATACAGACTGTTGTTGGCCTGATCATCACTCACACATCCAGGCTTGTTACATCTCCACGCCACTGAGTATCCGGGAACCTGCCCCAATATTCACgtaggttcttttctattttc	9.64	6.85	c.16-2063A>C	5´-AGTGAAGCGCAGTGAAGCAGTGGGAACCGGAATATCCAAAGAGTGGTTTGAAGGAGAAAGAAGCATTGTGGCTTTATATCCTCTGGGCCTGGGTTTCCTGAAGTCACCACACATAGAGGAGAGAGAAAATGGCTGAGTTAAAGgtaagaaaccatctgacaag	120682097	5´	-	10.57	-	tgtgtctttgtcacctacagTACATTTCTGGATTTGGGAATGAGTGTTCTTCAGAGGATCCTCGCTGCCCAGGTTCCCTGCCAGAAGGACAGgtatgagcaaataaagtgc	120675773	120675883	9.13	9.46	72	M-SNV	Peripheral blood	Low-level splicing in normal cells.	Lai et al. 2021
HPRT1-5-1a	HPRT1	5	48	X	+	NM_000194.3	tctcacttaatgttttcaagGTTCATTCATGTTGTGGAGTATATCTGCACTCATTTCCTTTTTATTGCCAAATTGTATGGATAGACAGGTGTTCCTCAACTGTGTCCTGATAAACCCATCTGAAGTTGAAAATATCataagttgaaaatggattta	134491298	134491453	7.74	2.26	caaattgtatggatagacagGTGTTCCTCAACTGTGTCCTGATAAACCCATCTGAAGTTGAAAATATCgtaagttgaaaatggattta	7.74	10.44	c.402+1229A>G	catttctctttttcttctagAATGTCTTGATTGTGGAAgtaagttcacatttactttt	134490168	134490225	10.57	9.82	18	aatgtcttcttttttgaaagGATATAATTGACACTGGCAAAACAATGCAGACTTTGCTTTCCTTGGTCAGGCAGTATAATCCAAAGATGGTCAAGGTCGCAAGgtatgtatgacattttgaca	134493488	134493610	6.68	9.79	83	D-SNV	Fibroblast cell line		Sege-Peterson et al. 1992
HPRT1-5-1b	HPRT1	5	48	X	+	NM_000194.3	caaattgtatggatagacagGTGTTCCTCAACTGTGTCCTGATAAACCCATCTGAAGTTGAAAATATCataagttgaaaatggattta	134491366	134491453	-1.2	2.26	caaattgtatggatagacagGTGTTCCTCAACTGTGTCCTGATAAACCCATCTGAAGTTGAAAATATCgtaagttgaaaatggattta	-1.2	10.44	c.402+1229A>G	catttctctttttcttctagAATGTCTTGATTGTGGAAgtaagttcacatttactttt	134490168	134490225	10.57	9.82	18	aatgtcttcttttttgaaagGATATAATTGACACTGGCAAAACAATGCAGACTTTGCTTTCCTTGGTCAGGCAGTATAATCCAAAGATGGTCAAGGTCGCAAGgtatgtatgacattttgaca	134493488	134493610	6.68	9.79	83	D-SNV	Fibroblast cell line		Sege-Peterson et al. 1992
HPRT1-6-1	HPRT1	6	60	X	+	NM_000194.3	tcttttgttgttctttcctgGTATATGCTGTGGAATTGAGATAGACTGGTTCGTGAGCGAGAGATTTTGTGTTGCCACAGgtaggacatgctcaaacaat	134494774	134494873	3.93	9.79	tcttttgttgttctttccagGTATATGCTGTGGAATTGAGATAGACTGGTTCGTGAGCGAGAGATTTTGTGTTGCCACAGgtaggacatgctcaaacaat	12.3	9.79	c.485+1202T>A	aatgtcttcttttttgaaagGATATAATTGACACTGGCAAAACAATGCAGACTTTGCTTTCCTTGGTCAGGCAGTATAATCCAAAGATGGTCAAGGTCGCAAGgtatgtatgacattttgaca	134493488	134493610	6.68	9.79	83	tcacattttgtaattaacagCTTGCTGGTGAAAAGGACCCCACGAAGTGTTGGATATAAGCCAGACTgtaagtgaattacttttttt	134498370	134498456	6.46	8.59	47	A-SNV	WBCs		Corrigan et al. 2011
HPS3-16-1	HPS3	16	89	3	+	NM_032383.5	ttttagcttaattttcacggGAACTGTGGAAGCTAGCAGACAGTACCACTACATTATAAATGAGGAACCTAGGACTTGGAAGATTAAGTGACTTTCTTAAAGCCACTCGgtgagttggtggaagagtct	149170465	149170593	-3.24	11.11	ttttagcttaattttcacagGAACTGTGGAAGCTAGCAGACAGTACCACTACATTATAAATGAGGAACCTAGGACTTGGAAGATTAAGTGACTTTCTTAAAGCCACTCGgtgagttggtggaagagtct	4.72	11.11	c.2393-1612G>A	ttcattttttcctaagatagACTCTGTGGTGGAAAAAACTGTTGCCTGAACTTTGTCAGAGAATAAAATGTGGTGGAGAGAAGTATCAACTCTACCTGTCATCATTAAAAGgtaaaatgattttttttttg	149167873	149168003	0.53	8.38	91	agatattcttttctacacagAAACATTGTCAATTGTTGCTGTGGAACTAGAACTGAAGGATTTCATGAATGTTCTCCCAGAAGATGGTACTGCAACATTTTTCTTGCCATATCTTCTCTATTGCAGTCGAAAGAAACCATTGACTTAAAGGTATCATTTGAAAAATACCA…-3p	149172075	-	5.99	Poly-A	-	A-SNV	Fibroblasts	Splicing of 103 nt exon with same donor site observed in normal cells.	Huizing et al. 2001
HSPG2-6-1	HSPG2	6	130	1	-	NM_001291860.2	ctgactgcctttatttccagCCTCCGGGTCAGTCTTCACAGCAATTCCTATGAAGGAGATGTTATTCCTCCTGTTTCAGAGACGAGGGAACTGAGGCCCAGAAAGGAAAATCTAAATTTGTCCAGAATCAGATGGGCAGATAGTGAAAAGgcgaggatttcaaacaaact	21889482	21889651	7.59	1.4	ctgactgcctttatttccagCCTCCGGGTCAGTCTTCACAGCAATTCCTATGAAGGAGATGTTATTCCTCCTGTTTCAGAGACGAGGGAACTGAGGCCCAGAAAGGAAAATCTAAATTTGTCCAGAATCAGATGGGCAGATAGTGAAAAGgtgaggatttcaaacaaact	7.59	9.16	c.574+481C>T	ctgcctgtctccatccccagGGAGCTGGATGGCTGGGTTTTTGTGGAGCTGGATGTGGGCTCGGAAGGGAATGCGGATGGGGCTCAGATTCAGGAGATGCTGCTCAGGGTCATCTCCAGCGGCTCTGTGGCCTCCTACGTCACCTCTCCCCAGGGATTCCAGTTCCGACGCCTGGGCACAGgtgagcctatcctggtgtct	21889961	21890161	11.54	9.6	161	tgcttcctttccacctgcagTGCCCCAGTTCCCAAGAGCCTGCACGGAGGCCGAGTTTGCCTGCCACAGCTACAATGAGTGTGTGGCCCTGGAGTATCGCTGTGACCGGCGGCCCGACTGCAGGGACATGTCTGATGAGCTCAATTGTGgtgaggggatgtccggggcc	21887918	21888086	10.09	6.13	129	D-SNV	Fibroblasts		Stum et al. 2006
IDS-3-1a	IDS	3	103	X	-	NM_000202.8	gaataaacctttccctgcagCCCTTGTGGGAACACATTTTTCAGCTGAATCTTTGTTCTCAAGACCTTTTTCTGTTAGCATTGGGCCTGCTTCAAGATGACAGTAGCCACCACTGTGTGCCAGgtatgtaccgtttaccatgc	149502055	149502197	7.54	9.8	gaataaacctttccctgcagCCCTTGTGGGAACACATTTTTCAGCTGAATCTTTGTTCTCAAGACCTTTTTCTGTTAGCATTGGGCCTGCTTCAAGATGACAGTAGCCACCACTGTGTGCCAGgtatgtaccgtttaccatgc	7.54	9.8	c.419G>T (1038 nt 3´ of PE)	ctgcttctgctccctaacagCAAGCAGTGTGCGCCCCGAGCCGCGTTTCTTTCCTCACTGGCAGGAGACCTGACACCACCCGCCTGTACGACTTCAACTCCTACTGGAGGGTGCACGCTGGAAACTTCTCCACCATCCCCCAGTACTTCAAGGAGAATGGCTATGTGACCATGTCGGTGGGAAAAGTCTTTCACCCTGgtactgctccatgtccagag	149503292	149503509	8.78	4.41	178	aacctttttttttttccaagTGATATCTTCTAACCATACCGATGATTCTCCGTATAGCTGGTCTTTTCCACCTTATCATCCTTCCTCTGAGAAGTATGAAAACACTAAGgtaaggctgtgaaagggaca	149500929	149501057	5.17	10.51	89	DIST3	Fibroblasts	Mutation = 1st nt of exon 4.	Lualdi et al. 2006
IDS-3-1b	IDS	3	103	X	-	NM_000202.8	gaataaacctttccctgcagCCCTTGTGGGAACACATTTTTCAGCTGAATCTTTGTTCTCAAGACCTTTTTCTGTTAGCATTGGGCCTGCTTCAAGATGACAGTAGCCACCACTGTGTGCCAGgtatgtaccgtttaccatgc	149502055	149502197	7.54	9.8	gaataaacctttccctgcagCCCTTGTGGGAACACATTTTTCAGCTGAATCTTTGTTCTCAAGACCTTTTTCTGTTAGCATTGGGCCTGCTTCAAGATGACAGTAGCCACCACTGTGTGCCAGgtatgtaccgtttaccatgc	7.54	9.8	c.418G>A (1135 nt 5´ of PE)	ctgcttctgctccctaacagCAAGCAGTGTGCGCCCCGAGCCGCGTTTCTTTCCTCACTGGCAGGAGACCTGACACCACCCGCCTGTACGACTTCAACTCCTACTGGAGGGTGCACGCTGGAAACTTCTCCACCATCCCCCAGTACTTCAAGGAGAATGGCTATGTGACCATgtcggtgggaaaagtctttc	149503318	149503509	8.78	-2.18	152	aacctttttttttttccaagGGATATCTTCTAACCATACCGATGATTCTCCGTATAGCTGGTCTTTTCCACCTTATCATCCTTCCTCTGAGAAGTATGAAAACACTAAGgtaaggctgtgaaagggaca	149500929	149501057	7.01	10.51	89	DIST5	Leukocytes	Mutation to last nt of exon 3, which is truncated by 26 nt.	Keeratichamroen et al. 2008
IDS-3-1c	IDS	3	103	X	-	NM_000202.8	gaataaacctttccctgcagCCCTTGTGGGAACACATTTTTCAGCTGAATCTTTGTTCTCAAGACCTTTTTCTGTTAGCATTGGGCCTGCTTCAAGATGACAGTAGCCACCACTGTGTGCCAGgtatgtaccgtttaccatgc	149502055	149502197	7.54	9.8	gaataaacctttccctgcagCCCTTGTGGGAACACATTTTTCAGCTGAATCTTTGTTCTCAAGACCTTTTTCTGTTAGCATTGGGCCTGCTTCAAGATGACAGTAGCCACCACTGTGTGCCAGgtatgtaccgtttaccatgc	7.54	9.8	c.418G>A (1135 nt 5´ of PE)	ctgcttctgctccctaacagCAAGCAGTGTGCGCCCCGAGCCGCGTTTCTTTCCTCACTGGCAGGAGACCTGACACCACCCGCCTGTACGACTTCAACTCCTACTGGAGGGTGCACGCTGGAAACTTCTCCACCATCCCCCAGTACTTCAAGGAGAATGGCTATGTGACCATGTCGgtgggaaaagtctttcaccc	149503314	149503509	8.78	3.89	156	aacctttttttttttccaagGGATATCTTCTAACCATACCGATGATTCTCCGTATAGCTGGTCTTTTCCACCTTATCATCCTTCCTCTGAGAAGTATGAAAACACTAAGgtaaggctgtgaaagggaca	149500929	149501057	7.01	10.51	89	DIST5	Leukocytes	Mutation to last nt of exon 3, which is truncated by 22 nt.	Keeratichamroen et al. 2008
IDS-3-1d	IDS	3	103	X	-	NM_000202.8	gaataaacctttccctgcagCCCTTGTGGGAACACATTTTTCAGCTGAATCTTTGTTCTCAAGACCTTTTTCTGTTAGCATTGGGCCTGCTTCAAGATGACAGTAGCCACCACTGTGTGCCAGgtatgtaccgtttaccatgc	149502055	149502197	7.54	9.8	gaataaacctttccctgcagCCCTTGTGGGAACACATTTTTCAGCTGAATCTTTGTTCTCAAGACCTTTTTCTGTTAGCATTGGGCCTGCTTCAAGATGACAGTAGCCACCACTGTGTGCCAGgtatgtaccgtttaccatgc	7.54	9.8	c.418+1G>C (1134 nt 5´ of PE)	ctgcttctgctccctaacagCAAGCAGTGTGCGCCCCGAGCCGCGTTTCTTTCCTCACTGGCAGGAGACCTGACACCACCCGCCTGTACGACTTCAACTCCTACTGGAGGGTGCACGCTGGAAACTTCTCCACCATCCCCCAGTACTTCAAGGAGAATGGCTATGTGACCATGTCGGTGGGAAAAGTCTTTCACCCTGCTACTGCTCCATGTCCAGAGTCTGGGTTCTCTTGgtttgtggtgtctgaatcca	149503258	149503509	8.78	1.94	212	aacctttttttttttccaagGGATATCTTCTAACCATACCGATGATTCTCCGTATAGCTGGTCTTTTCCACCTTATCATCCTTCCTCTGAGAAGTATGAAAACACTAAGgtaaggctgtgaaagggaca	149500929	149501057	7.01	10.51	89	DIST5	Fibroblasts	Co-spliced with cryptic exon 3 donor sites, +34 site shown. Mutation to e3+1. This PE also seen at low frequency in normal cells (Alves et al. 2006)	Alves et al. 2006; Lualdi et al. 2006
IGHMBP2-5-1	IGHMBP2	5	137	11	+	NM_002180.3	ttctctttatccaaaaacaaCTGTCCATGGGACTATTGAGCCGGTTTCTCCATGATCCTGCCACTGCGCTCCAGCCTGGGCCATAGAGCAATTTGTTTCAAAAAAAAAAAAGAAAGAAAGAAAAATATAGTGGAGCTACAGTGTTCGGGAGACAACTgtgagtccatttgaaacggg	68914194	68914370	-3.46	7.94	ttctctttatccaaaaacagCTGTCCATGGGACTATTGAGCCGGTTTCTCCATGATCCTGCCACTGCGCTCCAGCCTGGGCCATAGAGCAATTTGTTTCAAAAAAAAAAAAGAAAGAAAGAAAAATATAGTGGAGCTACAGTGTTCGGGAGACAACTgtgagtccatttgaaacggg	5.29	7.94	c.712-610A>G	cgctgctgcttcttccacagACCCGCTGACATTCTTCAACACCTGCCTGGACACCTCCCAGAAAGAAGCGGTTTTATTTGCGCTGTCTCAGAAAGAACTTGCCATCATCCATGGACCTCCTGGCACTGGGAAAACCACGACTGTGGTTGAGATCATTCTTCAAGCTGTGAAACAAGGCTTAAAGgtgggcagtgcatgccactt	68911420	68911623	10.46	7.93	164	tcctaacttgcggttcccagGTTCTGTGCTGCGCCCCCTCCAACATCGCCGTGGACAATCTGGTGGAGCGCCTGGCTCTGTGTAAGCAGCGGATTCTGCGCCTGGGACACCCTGCCCGCCTCCTGGAGTCCATTCAGCAGCACTCCCTGGATGCGGTTTTAGCGCGGAGCGACAGTGCCCAGATTGTTGCAGATATCAGGAAGGACATCGACCAGGTCTTTgtaggtgtcatggccagtgt	68914803	68915043	6.62	1.17	201	A-SNV	Whole blood		Bodle et al. 2020
IGHMBP2-8-1	IGHMBP2	8	182	11	+	NM_002180.3	cctggccctcacttccaccgGGGGAAGATTGATTTCTTCAGATTTCGGTTGCCTTTTGAAACACTTCTCTGTTTCACTGTGGGTGTGTAGAAGCTATGAACTCGGAACTTTCGTTGTTTTCCGAGGACCGGAAGAAGATGTGCAAGAAATCCTGTCGAGTAGAATCTCATCACAGGGGCGTGGGCAGCCCAGGAGTTGGCGGgtatgtagagagaggtgtca	68930233	68930454	2.15	8.79	cctggccctcacttccacagGGGGAAGATTGATTTCTTCAGATTTCGGTTGCCTTTTGAAACACTTCTCTGTTTCACTGTGGGTGTGTAGAAGCTATGAACTCGGAACTTTCGTTGTTTTCCGAGGACCGGAAGAAGATGTGCAAGAAATCCTGTCGAGTAGAATCTCATCACAGGGGCGTGGGCAGCCCAGGAGTTGGCGGgtatgtagagagaggtgtca	10.19	8.79	c.1235+894C>A	cggctccctgtttccaccagGTGCGTCTGCCGATGGCCCCCTGAAGTTGCTGCCCGAGAGCTACTTCGACGTGGTGGTCATTGACGAGTGTGCCCAGGCCCTCGAGGCGAGCTGCTGGATCCCCCTGCTGAAGGCCAGAAAGTGCATCCTGGCGGGCGATCACAAGCAGCTGCCCCCCACCACAGTCTCTCACAAgtaagacccctttgcctcac	68929163	68929377	9.99	7.61	175	tttctccctcctgggcgcagGGCTGCGCTGGCAGGACTGTCACTCAGCCTGATGGAACGCCTGGCTGAGGAGTACGGCGCGAGGGTGGTGCGGACACTGACGGTGCAGTACCGCATGCACCAGGCTATCATGCGCTGGGCCTCAGACACCATGTACCTTGGGCAGCTCACAGCCCACTCTTCCGTGGCAAGGCACCTCCTGAGgtgagtagctcggcaccacc	68933279	68933501	9.01	10.03	183	A-SNV	Lymphocytes		Cassini et al. 2019
IKBKG-4-1	IKBKG	4	44	X	+	NM_001321396.3	gtcctgcttctgccctccagACAGATGGATCAGCTGCCAGGGGGGCCCCAGCCATCCCAGCACAgtaagcggtcaaggtgcact	154559447	154559530	8.41	5.94	gtcctgcttctgccctccagACAGATGGATCAGCTGCCAGGGGGGCCCCAGCCATCCCAGCACAgtaagtggtcaaggtgcact	8.41	9.49	c.722+864G>A; c.722+866C>T	agtggctttttatcctgcagCAGATGGCTGAGGACAAGGCCTCTGTGAAAGCCCAGGTGACGTCCTTGCTCGGGGAGCTGCAGGAGAGCCAGAGTCGCTTGGAGGCTGCCACTAAGGAATGCCAGGCTCTGGAGGGTCGgtgagtcgggggagccggct	154558512	154558670	8.21	11.11	119	ctgctctttccccgtgccagGGCCCGGGCGGCCAGCGAGCAGGCGCGGCAGCTGGAGAGTGAGCGCGAGGCGCTGCAGCAGCAGCACAGCGTGCAGGTGGACCAGCTGCGCATGCAGGGCCAGAGCGTGGAGGCCGCGCTCCGCATGGAGCGCCAGGCCGCCTCGGAGGAGAAgtgagtcagcgggggcgggg	154560387	154560579	8.25	7.97	153	D-SNV	iPSCs, iPSC-MLs and iPSC-NPs	Inclusion varies by cell type.	Boisson et al. 2018
INS-2-1	INS	2	79	11	-	NM_000207.3	tcttggtcacgtcctaaaagTGACCAGCTCCCTGTGGCCCAGTCAGAATCTCAGCCTGAGGACGGTGTTGGCTTCGGCAGCCCCGAGATACATCAGAGGgtgggcacgctcctccctcc	2160528	2160646	2.36	4.44	tcttggtcacgtcctaaaagTGACCAGCTCCCTGTGGCCCAGTCAGAATCTCAGCCTGAGGACGGTGTTGGCTTCGGCAGCCCCGAGATACATCAGAGGgtgagcacgctcctccctcc	2.36	7.75	c.187+241G>A	cagccctgcctgtctcccagATCACTGTCCTTCTGCCATGGCCCTGTGGATGCGCCTCCTGCCCCTGCTGGCGCTGCTGGCCCTCTGGGGACCTGACCCAGCCGCAGCCTTTGTGAACCAACACCTGTGCGGCTCACACCTGGTGGAAGCTCTCTACCTAGTGTGCGGGGAACGAGGCTTCTTCTACACACCCAAGACCCGCCGGGAGGCAGAGGACCTGCAGGgtgagccaactgcccattgc	2160765	2161008	7.57	7.75	204	tgcgcggcacgtcctggcagTGGGGCAGGTGGAGCTGGGCGGGGGCCCTGGTGCAGGCAGCCTGCAGCCCTTGGCCCTGGAGGGGTCCCTGCAGAAGCGTGGCATTGTGGAACAATGCTGTACCAGCATCTGCTCCCTCTACCAGCTGGAGAACTACTGCAACTAGACGCAGCCCGCAGGCAGCCCCACACCCGCCGCCTCCTGCACCGAGAGAGATGGAATAAAGCCCTTGAACCAGC[Poly-A]	-	2160017	4.36	-	207	D-SNV	Whole-gene transfected INS-1 cells		Carmody et al. 2015
JAM3-3-1	JAM3	3	101	11	+	NM_032801.5	tttgcctcttatttttggagTGATGGAAATGTTCTTCTCAGAACACAGATCTGTTTTCTTTGGCTACTCAGGCTGACCCTGCTAAACCCTGAGCATGTAGTTAGAGCATCAGAGGAACCAGgtgagaaactctttaaagaa	134142013	134142153	-10.98	9.22	tttgcctcttatttttgcagTGATGGAAATGTTCTTCTCAGAACACAGATCTGTTTTCTTTGGCTACTCAGGCTGACCCTGCTAAACCCTGAGCATGTAGTTAGAGCATCAGAGGAACCAGgtgagaaactctttaaagaa	9.23	9.22	c.256+1260G>C	ttttcttctttgcgtgttagGTGTGGAACTGTCTTGCATCATTACGGATTCGCAGACAAGTGACCCCAGGATCGAGTGGAAGAAAATTCAAGATGAACAAACCACATATGTGTTTTTTGACAACAAAATTCAGGgtatgatcctgtagtcctct	134140637	134140790	10.41	6.84	114	gcctcgtgtcttttctgtagGAGACTTGGCGGGTCGTGCAGAAATACTGGGGAAGACATCCCTGAAGATCTGGAATGTGACACGGAGAGACTCAGCCCTTTATCGCTGTGAGGTCGTTGCTCGAAATGACCGCAAGGAAATTGATGAGATTGTGATCGAGTTAACTGTGCAAGgtaggagctcatgcgaaggt	134144221	134144413	9.57	9.45	153	A-SNV	LCLs		Walker et al. 2021
KRIT1-6-1	KRIT1	6	99	7	-	NM_194456.1	aaactcaagtgttttttaagGTACACCCAAGCCCCTTCAAGATGTAACTTGACAAATTTTTTAAAAGTTGAGAAGTATTTAAAGAATTCACAATGTTGATGTGAAGTGTAGTTCCCTAGgtaagtatcttttaactact	92240729	92240867	2.37	9.66	aaaaactcgtgttttttaagGTACACCCAAGCCCCTTCAAGATGTAACTTGACAAATTTTTTAAAAGTTGAGAAGTATTTAAAGAATTCACAATGTTGATGTGAAGTGTAGTTCCCTAGgtaagtatcttttaactact	7.57	9.66	c.262+132_262+133del	taatgtttttctcatctaagATTTTGTTGCATGAAGTTCCCATTGAAGGACAGAAAAAAAAGAGAAAGAAAGTTTTATTGGAAACGAAACTTCAAGGCAACAGTGAAATAACACAAGGCATATTGGATTACGTAGTAGAAACCACCAAACCAATTTCTCCTGCAAACCAGGGTATCAGAGgtaggaaacttcttttttaa	92240973	92241172	4.88	8.24	160	aactttttaaaaatgattagGAAAACGAGTTGTACTAATGAAAAAATTTCCTCTGGATGGAGAGAAGATGGGCAGAGAAGCATCATTATTTATTGTTCCATCAGTTGTCAAAGgtaaagtctaaatgtatctt	92237647	92237779	2.87	9.06	93	BPD	Peripheral blood leukocytes		Riant et al. 2014
LDLR-14-1	LDLR	14	132	19	+	NM_000527.5	gtttcttttttttgagacagGGTCTTACTCTGTCATCCAGGCCATCCTGTCTGTCTGTCATCCCAGTGATGGGATCATACCTTGCTGCAGCCTCTACCTCCTGGGCTCAAGCGATCCTCCCCCCTCAGCCTCCTGAGTAGCTGGGAGTACAGgtgtgcaccaccacacctgg	11122802	11122973	3.32	6.46	gtttcttttttttgagacagGGTCTTACTCTGTCATCCAGGCCATCCTGTCTGTCTGTCATCCCAGTGATGGGATCATACCTTGCTGCAGCCTCTACCTCCTGGGCTCAAGCGATCCTCCCCCCTCAGCCTCCTGAGTAGCTGGGAGTACAGgtatgcaccaccacacctgg	3.32	9.37	c.2141-218G>A	ctccgcttcttctgccccagGAGTGAACTGGTGTGAGAGGACCACCCTGAGCAATGGCGGCTGCCAGTATCTGTGCCTCCCTGCCCCGCAGATCAACCCCCACTCGCCCAAGTTTACCTGCGCCTGCCCGGACGGCATGCTGCTGGCCAGGGACATGAGGAGCTGCCTCACAGgtgtggcacacgccttgttt	11120350	11120542	8.98	6.34	153	acgtttatttattctttcagAGGCTGAGGCTGCAGTGGCCACCCAGGAGACATCCACCGTCAGGCTAAAGGTCAGCTCCACAGCCGTAAGGACACAGCACACAACCACCCGACCTGTTCCCGACACCTCCCGGCTGCCTGGGGCCACCCCTGGGCTCACCACGGTGGAGATAGTGACAATGTCTCACCAAGgtaaagactgggccctccct	11123154	11123364	8.76	9.06	171	D-SNV	Whole blood		Reeskamp et al. 2021
LDLRAP1-7-1	LDLRAP1	7	195	1	+	NM_015627.3	tttaatttttaaaaatctggGTACTGGGGGCTCCCCTGGTGTCCCTCGAGCCTGTTCTCTGCTGTTTGGGAACCACCCTTGCCACTTGCCCATCCTCACCAGAAGGCCATGGAGGGACCTCACCTGTCGCTTTTCTGCTGAGGCTGTGGGACTCCTGGCATCAGTTATCCCTCATGAACTTGGAATTTTGGCTTGGCTTTTGGAAGTAAATGAAGgcaagaaaactcccttcccc	25564547	25564781	-1.33	GC	tttaatttttaaaaatctagGTACTGGGGGCTCCCCTGGTGTCCCTCGAGCCTGTTCTCTGCTGTTTGGGAACCACCCTTGCCACTTGCCCATCCTCACCAGAAGGCCATGGAGGGACCTCACCTGTCGCTTTTCTGCTGAGGCTGTGGGACTCCTGGCATCAGTTATCCCTCATGAACTTGGAATTTTGGCTTGGCTTTTGGAAGTAAATGAAGgcaagaaaactcccttcccc	6.63	GC	c.748-608A>G	cctgaccggatccctcacagTGGTCGCCACTGGGAACCTGCTGGACTTAGAGGAGACAGCTAAGGCCCCGCTGTCCACGGTCAGCGCCAACACCACCAACATGGACGAGGTGCCGCGGCCACAAGCCTTGAGTGGCAGCAGTGTTGTCTGGgtgagtggttgtgtggccag	25563641	25563811	5.27	8.73	131	cctgctttgttttccccaagGAGCTGGATGATGGCCTGGATGAAGCGTTTTCGAGgtaatgctagcttcctgtgc	25565153	25565227	7.92	8.73	35	A-SNV	Fibroblasts/LCLs		Wilund et al. 2002
LHCGR-6-1a	LHCGR	6	207	2	-	NM_000233.4	tctttctgctttggttacagCCCATGGCAAAATTGTGATGAGGCAATAAAGGAGCTCACCCTTAAAGAAAAAAGAGAAAACATGGATTGGAATGACTCTGAAATGAAGAGATAGATGTGAAGCAAAAGAAGAGATCATCTCAGAGGACTCTCTTTTATATCACTGGATTCTAAAAATTGGTATCCTTGGTGCACTGCCTTTGTATAGTACTTTTACTTTGTGTAGATgtaattttacatgtataatt	48721553	48721799	8.6	1.96	tctttctgctttggttacagCCCATGGCAAAATTGTGATGCGGCAATAAAGGAGCTCACCCTTAAAGAAAAAAGAGAAAACATGGATTGGAATGACTCTGAAATGAAGAGATAGATGTGAAGCAAAAGAAGAGATCATCTCAGAGGACTCTCTTTTATATCACTGGATTCTAAAAATTGGTATCCTTGGTGCACTGCCTTTGTATAGTACTTTTACTTTGTGTAGATgtaattttacatgtataatt	8.6	1.96	c.536+1697A>C	ttctcatttctttcctcaagGGAAATTTGTGATAACTTACACATAACCACCATACCAGGAAATGCTTTTCAAGGGATGAATAATGAATCTGTAACACTgtgagtaaactcccagattt	48723436	48723553	8.21	7.94	78	ccctctcctccctccttcagCAAACTATATGGAAATGGATTTGAAGAAGTACAAAGTCATGCATTCAATGGGACGACACTGACTTCACTgtaagtatttgcttatttcc	48713966	48714074	10.9	8.59	69	M-SNV	Transfected COS7 cells.	Low-level splicing in normal cells.	Kossack et al. 2008; Liu et al. 2017
LHCGR-6-1b	LHCGR	6	159	2	-	NM_000233.4	tctttctgctttggttacagCCCATGGCAAAATTGTGATGAGGCAATAAAGGAGCTCACCCTTAAAGAAAAAAGAGAAAACATGGATTGGAATGACTCTGAAATGAAGAGATAGATGTGAAGCAAAAGAAGAGATCATCTCAGAGGACTCTCTTTTATATCACTGGATTCTAAAAATTGgtatccttggtgcactgcct	48721601	48721799	8.6	0.48	tctttctgctttggttacagCCCATGGCAAAATTGTGATGCGGCAATAAAGGAGCTCACCCTTAAAGAAAAAAGAGAAAACATGGATTGGAATGACTCTGAAATGAAGAGATAGATGTGAAGCAAAAGAAGAGATCATCTCAGAGGACTCTCTTTTATATCACTGGATTCTAAAAATTGgtatccttggtgcactgcct	8.6	0.48	c.536+1697A>C	ttctcatttctttcctcaagGGAAATTTGTGATAACTTACACATAACCACCATACCAGGAAATGCTTTTCAAGGGATGAATAATGAATCTGTAACACTgtgagtaaactcccagattt	48723436	48723553	8.21	7.94	78	ccctctcctccctccttcagCAAACTATATGGAAATGGATTTGAAGAAGTACAAAGTCATGCATTCAATGGGACGACACTGACTTCACTgtaagtatttgcttatttcc	48713966	48714074	10.9	8.59	69	M-SNV	Transfected COS7 cells.	Low-level splicing in normal cells.	Kossack et al. 2008; Liu et al. 2017
MCCC2-10-1	MCCC2	10	64	5	+	NM_022132.5	acattttcccatgtctttagAAATTCTTCATGAAATATTTTCTACGGCTAGATCTTAATTCCTATAATAGTACTTGGCAACATGgtaagtagtcagtaactatt	71636084	71636187	8.64	11.01	acattttcccatgtctttagAAATTCTTCATGAAATATTTTCTACGGCTAGATCTTAATTCCTATAATAGTACTTGGCAACATGgtaagtagtcagtaactatt	5.72	3.24	c.1054G>A (4890 nt 3´ of PE)	catgatctatatttctgcagGTCACCATTGAACCTTCTGAAGAGCCTTTATTTCCTGCTGATGAATTGTATGGAATAGTTGGTGCTAACCTTAAGAGGAGCTTTGATGTCCGAGAGgtatgtgaaagtggaactgt	71635131	71635266	9.77	9.81	96	tctttgaactttcttttgagGATTTGCTCGAATATTTGGGTACCCAGTAGGTATCGTTGGAAACAACGGAGTTCTCTTTTCTGAATCTGCAAAAAAGgcaagtactgttaaaaatat	71643799	71643915	5.72	GC	77	DIST3	Fibroblasts w/ emetine	Mutation = 55th nt of exon 11. Mutually exclusive with exon 11 inclusion, exon 12 shown as downstream exon.	Stucki et al. 2009
MFGE8-6-1	MFGE8	6	102	15	-	NM_005928.4	ttgtctgtcattgaaactagGAAACAAAAGAGAGCCATGGAAAACCGGAGCTTGTTTTATAGATGAGGAAGCCGAGAGCTGGCAGGACGATGATCTGCCTAGTACCCACCTGCTGGCTGGCAgtgagttgggtttacacctg	88900637	88900778	7.34	7.39	ttgtctgtcattgaaactagGAAACAAAAGAGAGCCATGGAAAACCGGAGCTTGTTTTATAGATGAGGAAGCCGAGAGCTGGCAGGACGATGATCTGCCTAGTACCCACCTGCTGGCTGGCAgtgagttgggtttacacctg	7.34	7.39	c.871-803A>G (43 nt 3´ of PE)	acagcccaccttgctggcagGATGCGCCAATCCCCTGGGCCTGAAGAATAACAGCATCCCTGACAAGCAGATCACGGCCTCCAGCAGCTACAAGACCTGGGGCTTGCATCTCTTCAGCTGGAACCCCTCCTATGCACGGCTGGACAAGCAGGGCAACTTCAACGCCTGGGTTGCGGGGAGCTACGGTAACGATCAGTGGCTGCAGgtgggtcagccttcttggga	88901531	88901755	5.12	8.56	185	gtggttggtttcttctgtagGTGGACCTGGGCTCCTCGAAGGAGGTGACAGGCATCATCACCCAGGGGGCCCGTAACTTTGGCTCTGTCCAGTTTGTGGCATCCTACAAGGTTGCCTACAGTAATGACAGTGCGAACTGGACTGAGTACCAGGACCCCAGGACTGGCAGCAGTAAGgtgggtgtctgtccagctgc	88899636	88899831	9.53	8.23	156	DIST3	Minigene Hep2 cells		Yamaguchi et al. 2010
MLC1-10-1	MLC1	10	246	22	-	NM_015166.4	tgccccttccttcctagcagCTGGTGCTCAGGGGTGAAGCTGTTGGGGGTCTGTGCACCCCATCCCCCCAGGACGGCTGCCCCCTGTCTCCTCCGCTCAGGATCCTGCTGACACGGAACGGTCAGCGCTTCTGCCTCCCGCGGACATTCTCTCTGGCTCTGGGACTGAGCCTTGCGCGTGTTGGAGCAGGAGGGGTGGAGCGACTTGACCACTAGCAGCCAGCACTGTCCACGGGGCCTGGCAGTGGCTCGGTCACTTTTATTCCTgtatgttgaacacaagctga	50064404	50064689	8.43	4.27	tgccccttccttcctagcagCTGGTGCTCAGGGGTGAAGCTGTTGGGGGTCTGTGCACCCCATCCCCCCAGGACGGCTGCCCCCTGTCTCCTCCGCTCAGGATCCTGCTGACACGGAACGGTCAGCGCTTCTGCCTCCCGCGGACATTCTCTCTGGCTCTGGGACTGAGCCTTGCGCGTGTTGGAGCAGGAGGGGTGGAGCGACTTGACCACTAGCAGCCAGCACTGTCCACGGGGCCTGGCAGTGGCTCGGTCACTTTTATTCCGgtatgttgaacacaagctga	8.43	9.2	c.895-226T>G	aacccgcgctttttttccagGTGGAGGTCCTGATTGCCATAAGCAGCCTCACGTCTCCGCTGCTGTTCACAGCCTCTGGATATCTGTCATTCAGCATCATGAGAATCGTGGAGATGTTTAAGGATTACCCGCCAGCCATAAAAgtgagttgtattttatttca	50068413	50068575	10.93	8.4	123	acacctccttccgcctgcagCCATCCTACGATGTGCTGCTGCTGCTGCTGCTGCTAGTGCTCCTGCTGCAGGCCGGCCTCAACACGGGCACCGCCATCCAGTGCGTGCGCTTCAAGGTCAGTGCAAGGCTGCAGGGTGCATCCTGGGACACCCAGAACGGCCCGCAGGAGCGCCTGGCTGGGGAGgtgagtggcctgcaggggga	50064014	50064218	10	10.03	165	D-SNV	LCLs		Mancini et al. 2012
MMUT-11-1a	MMUT	11	76	6	-	NM_000255.4	tttttttttttttgaaacagAGTCTCGCTCTTTCATCCATGCTGGAGTGCAGTGGTATGATCTTGGCTCACTACAACCTCCACCTCCTGGGTTCAAgtgagtcttctgcctcagcc	49436502	49436617	8.59	9.1	tttttttttttttgaaacagAGTCTCGCTCTTTCATCCATGCTGGAGTGCAGTGGTATGATCTTGGCTCACTACAACCTCCACCTCCTGGGTTCAGgtgagtcttctgcctcagcc	8.59	10.67	c.1957–898A>G	tatttttaaatgtttttcagGGTTCATAAATTCATGGAACGTGAAGGTCGCAGACCTCGTCTTCTTGTAGCAAAAATGGGACAAGATGGCCATGACAGAGGAGCAAAAGTTATTGCTACAGGATTTGCTGATCTTGGTTTTGATGTGGACATAGGCCCTCTTTTCCAGgtactaaaaactgttggggg	49440186	49440373	9.3	7.64	148	tttactttctgactgtttagACTCCTCGTGAAGTGGCCCAGCAGGCTGTGGATGCGGATGTGCATGCTGTGGGCATAAGCACCCTCGCTGCTGGTCATAAAACCCTAGTTCCTGAACTCATCAAAGAACTTAACTCCCTTGGACGGCCAGATATTCTTGTCATGTGTGGAGGGGTGATACCACCTCAGgtattttttatctctatttt	49435436	49435643	7.03	7.51	168	D-SNV	Fibroblasts		Pérez et al. 2009
MMUT-11-1b	MMUT	11	76	6	-	NM_000255.4	tttttttttttttgaaacagAGTCTCGCTCTTTCATCCATGCTGGAGTGCAGTGGTATGATCTTGGCTCACTACAACCTCCACCTCCTGGGTTCAAgtgagtcttctgcctcagcc	49436502	49436617	8.59	9.1	tttttttttttttgaaacagAGTCTCGCTCTTTCATCCATGCTGGAGTGCAGTGGTATGATCTTGGCTCACTACAACCTCCACCTCCTGGGTTCAAgtgagtattctgcctcagcc	8.59	9.1	c.1957-891C>A	tatttttaaatgtttttcagGGTTCATAAATTCATGGAACGTGAAGGTCGCAGACCTCGTCTTCTTGTAGCAAAAATGGGACAAGATGGCCATGACAGAGGAGCAAAAGTTATTGCTACAGGATTTGCTGATCTTGGTTTTGATGTGGACATAGGCCCTCTTTTCCAGgtactaaaaactgttggggg	49440186	49440373	9.3	7.64	148	tttactttctgactgtttagACTCCTCGTGAAGTGGCCCAGCAGGCTGTGGATGCGGATGTGCATGCTGTGGGCATAAGCACCCTCGCTGCTGGTCATAAAACCCTAGTTCCTGAACTCATCAAAGAACTTAACTCCCTTGGACGGCCAGATATTCTTGTCATGTGTGGAGGGGTGATACCACCTCAGgtattttttatctctatttt	49435436	49435643	7.03	7.51	168	D-SNV	Fibroblasts		Rincón et al. 2007
MMUT-11-1c	MMUT	11	76	6	-	NM_000255.4	tttttttttttttgaaacagAGTCTCGCTCTTTCATCCATGCTGGAGTGCAGTGGTATGATCTTGGCTCACTACAACCTCCACCTCCTGGGTTCAAgtgagtcttctgcctcagcc	49436502	49436617	8.59	9.1	tttttttttttttgaaacagAGTCTCGCTCTTTCATCCATGCTGGAGTGCAGTGGTATGATCTTGGCTCACTACAACCTCCACCTCCTGGGTTCAAgtgagtcttctgcctcagcc	8.59	9.1	c.1957-2A>G (897 nt 3´ of PE)	tatttttaaatgtttttcagGGTTCATAAATTCATGGAACGTGAAGGTCGCAGACCTCGTCTTCTTGTAGCAAAAATGGGACAAGATGGCCATGACAGAGGAGCAAAAGTTATTGCTACAGGATTTGCTGATCTTGGTTTTGATGTGGACATAGGCCCTCTTTTCCAGgtactaaaaactgttggggg	49440186	49440373	9.3	7.64	148	tgtttggactcctcgtgaagTGGCCCAGCAGGCTGTGGATGCGGATGTGCATGCTGTGGGCATAAGCACCCTCGCTGCTGGTCATAAAACCCTAGTTCCTGAACTCATCAAAGAACTTAACTCCCTTGGACGGCCAGATATTCTTGTCATGTGTGGAGGGGTGATACCACCTCAGgtattttttatctctatttt	49435436	49435630	-0.05	7.51	155	DIST3	Lymphocytes	Mutation is 2 nt 5´of exon 12. Co-spliced with exon 12 minus 1st 13 nt (truncated form shown here).	Vatanavicharn et al. 2012
MMUT-11-1d	MMUT	11	76	6	-	NM_000255.4	tttttttttttttgaaacagAGTCTCGCTCTTTCATCCATGCTGGAGTGCAGTGGTATGATCTTGGCTCACTACAACCTCCACCTCCTGGGTTCAAgtgagtcttctgcctcagcc	49436502	49436617	8.59	9.1	tttttttttttttgaaacagAGTCTCGCTCTTTCATCCATGCTGGAGTGCAGTGGTATGATCTTGGCTCACTACAACCTCCACCTCCTGGGTTCAAgtgagtcttctgcctcagcc	8.59	9.1	c.1808G>A (5243 nt 5´ of PE)	tatttttaaatgtttttcagGGTTCATAAATTCATGGAACGTGAAGGTCGCAGACCTCGTCTTCTTGTAGCAAAAATGGGACAAGATGGCCATGACAGAGGAGCAAAAGTTATTGCTACAGGATTTGCTGATCTTGGTTTTGATGTGGACATAGGCCCTCTTTTCCAGgtactaaaaactgttggggg	49440186	49440373	9.3	7.64	148	tttactttctgactgtttagACTCCTCGTGAAGTGGCCCAGCAGGCTGTGGATGCGGATGTGCATGCTGTGGGCATAAGCACCCTCGCTGCTGGTCATAAAACCCTAGTTCCTGAACTCATCAAAGAACTTAACTCCCTTGGACGGCCAGATATTCTTGTCATGTGTGGAGGGGTGATACCACCTCAGgtattttttatctctatttt	49435436	49435643	7.03	7.51	168	DIST5	Fibroblasts/dried blood/whole blood	Mutation is last nt of exon 10. Co-spliced with exon 10 cryptic splice site (+7 nt 3´)	Martínez et al. 2005
MSH2-1-1	MSH2	1	75	2	+	NM_000251.3	acttgcttttgatttgacagGCTCATATGCGGAAAGGACTTACCTTGTCTTGAATGAGACTTTGGACTGGAATTTTGAATTAATGCTGAAATGAGttaaggctttgggggactgt	47407828	47407942	7.27	1.78	acttgcttttgatttgacagGCTCATATGCGGAAAGGACTTACCTTGTCTTGAATGAGACTTTGGACTGGAATTTTGAATTAATGCTGAAATGAGgtaaggctttgggggactgt	7.27	10.28	c.212-478T>G	5p-GCATTTTCTTCAACCAGGAGGTGAGGAGGTTTCGACATGGCGGTGCAGCCGAAGGAGACGCTGCAGTTGGAGAGCGCGGCCGAGGTCGGCTTCGTGCGCTTCTTTCAGGGCATGCCGGAGAAGCCGACCACCACAGTGCGCCTTTTCGACCGGGGCGACTTCTATACGGCGCACGGCGAGGACGCGCTGCTGGCCGCCCGGGAGGTGTTCAAGACCCAGGGGGTGATCAAGTACATGGGGCCGGCAGgtgagggccgggacggcgcg	-	47403422	5´	10.07		gtactttttttttttttaagGAGCAAAGAATCTGCAGAGTGTTGTGCTTAGTAAAATGAATTTTGAATCTTTTGTAAAAGATCTTCTTCTGGTTCGTCAGTATAGAGTTGAAGTTTATAAGAATAGAGCTGGAAATAAGGCATCCAAGGAGAATGATTGGTATTTGGCATATAAGgtaattatcttcctttttaa	47408381	47408575	8.51	8.83	155	D-SNV	LCLs		Clendenning et al. 2011
MTM1-7-1	MTM1	7	94	X	+	NM_000252.3	tcaatctttttttcttataaCTTTCTGATGGGACTTATAACTGTCTAATTGGACTCAGCATCAGACTCAACATCTGTTTGGTCCGTGGTCTCTAGGGCCAGACCTAAAGAAAAGgtacaatgtctgtccccaaa	150640341	150640474	0.96	6.82	tcaatctttttttcttatagCTTTCTGATGGGACTTATAACTGTCTAATTGGACTCAGCATCAGACTCAACATCTGTTTGGTCCGTGGTCTCTAGGGCCAGACCTAAAGAAAAGgtacaatgtctgtccccaaa	9.71	6.82	c.582+1334A>G	ttattttttgccttttctagCCATTATTTGCATTTTTAAATGAAGAAAAGTTTAACGTGGATGGATGGACAGTTTACAATCCAGTGGAAGAATACAGGAGGCAGgtaagatgttagatgctatt	150638923	150639046	9.29	10.77	84	atttctttttttcctcacagGGCTTGCCCAATCACCATTGGAGAATAACTTTTATTAATAAGTGCTATGAGCTCTGTGACACTTACCCTGCTCTTTTGGTGGTTCCGTATCGTGCCTCAGATGATGACCTCCGGAGAGTTGCAACTTTTAGGTCCCGAAATCGAATTCCAgtgagtactgcaattaacgt	150641249	150641438	11.86	8.28	150	A-SNV	LCLs		Tosch et al. 2010
MTM1-13-1	MTM1	13	48	X	+	NM_000252.3	ttttttcttcctctctctagTTTATGGTCAAAATTTTGTAAACGCCTGCAATAAAAAGCAATGAAAATgtgaatatctttatgagatg	150662784	150662871	10.9	-0.44	ttttttcttcctctctctagTTTATGGTCAAAATTTTGTAAACGCCTGCAATAAAAAGCAATGAAAATgtgagtatctttatgagatg	10.9	7.8	c.1468-577A>G	gtttgcttgtttttgtttagTTCCCTACAGCTTTTGAATTCAATGAACAATTTTTGATTATAATTTTGGATCATCTGTATAGTTGCCGATTTGGTACTTTCTTATTCAACTGTGAATCTGCTCGAGAAAGACAGgtgagttaaaatgctatttt	150660351	150660504	7.55	10.67	114	ctctctctgtctctctgtagAAGGTTACAGAAAGGACTGTTTCTTTATGGTCACTGATAAACAGTAATAAAGAAAAATTCAAAAACCCCTTCTATACTAAAGAAATCAATCGAGTTTTATATCCAGTTGCCAGTATGCGTCACTTGGAACTCTGGGTGAATTACTACATTAGATGGAACCCCAGGATCAAGCAACAAgtaagtgaagtagcactgtt	150663413	150663629	11.81	10.08	177	D-SNV	Cycloheximide-treated fibroblasts		Fitzgerald et al. 2020; Bryen et al. 2020
MTR-6-1a	MTR	6	78	1	+	NM_000254.3	attctatttttttgttgtggGAGGGGGAGACTACACTTACAGAGCCACTCCTCAGTTGAAGAGAAGAAAAAAATGGAAAAATGGCCTTTTCCTCCGTAgtactttacagtttcattaa	236813914	236814031	1.38	-3.87	attctatttttttgttgtagGAGGGGGAGACTACACTTACAGAGCCACTCCTCAGTTGAAGAGAAGAAAAAAATGGAAAAATGGCCTTTTCCTCCGTAgtactttacagtttcattaa	9.33	-3.87	c.609+1088G>A	gtgtgatttattttttgcagCATTTGATGAGCTTGTTGAAGCATACCAAGAGCAGGCCAAAGGACTTCTGGATGGCGGGGTTGATATCTTACTCATTGAAACTATTTTTGATACTGCCAATGCCAAGgtgagttaagggagaaaaaa	236812718	236812864	8.03	10.47	107	ctttcttttttccctgacagGCAGCCTTGTTTGCACTCCAAAATCTTTTTGAGGAGAAATATGCTCCCCGGCCTATCTTTgtaagttctaaagtgtttgc	236815584	236815683	12.04	7.4	60	A-SNV	Patient fibroblasts		Wilson et al. 1998; Pers Comm Leclerc D 22-01-2021
MTR-6-1b	MTR	6	129	1	+	NM_000254.3	attctatttttttgttgtggGAGGGGGAGACTACACTTACAGAGCCACTCCTCAGTTGAAGAGAAGAAAAAAATGGAAAAATGGCCTTTTCCTCCGTAGTACTTTACAGTTTCATTAAATGTTTCATTGTTGTGGGAATCAGACCACAGgtccagaatttttgaacttt	236813914	236814082	1.38	-0.26	attctatttttttgttgtagGAGGGGGAGACTACACTTACAGAGCCACTCCTCAGTTGAAGAGAAGAAAAAAATGGAAAAATGGCCTTTTCCTCCGTAGTACTTTACAGTTTCATTAAATGTTTCATTGTTGTGGGAATCAGACCACAGgtccagaatttttgaacttt	9.33	-0.26	c.609+1088G>A	gtgtgatttattttttgcagCATTTGATGAGCTTGTTGAAGCATACCAAGAGCAGGCCAAAGGACTTCTGGATGGCGGGGTTGATATCTTACTCATTGAAACTATTTTTGATACTGCCAATGCCAAGgtgagttaagggagaaaaaa	236812718	236812864	8.03	10.47	107	ctttcttttttccctgacagGCAGCCTTGTTTGCACTCCAAAATCTTTTTGAGGAGAAATATGCTCCCCGGCCTATCTTTgtaagttctaaagtgtttgc	236815584	236815683	12.04	7.4	60	A-SNV	Patient fibroblasts		Wilson et al. 1998; Pers Comm Leclerc D 22-01-2021
MYBPC3-12-1b	MYBPC3	12	85	11	-	NM_000256.3	agcttctgtctttctggaagCCCCTAACCCAATCCCTGAGCTGAGCAGGTGGAGAGGACCCCAAGGAAGACAGAAGGACAAGGTCAGACAGACAGAGACAAGGAGgtgggttgacacatagacac	47344092	47344216	3.09	7.07	agcttctgtctttctggcagCCCCTAACCCAATCCCTGAGCTGAGCAGGTGGAGAGGACCCCAAGGAAGACAGAAGGACAAGGTCAGACAGACAGAGACAAGGAGgtgggttgacacatagacac	7.47	7.07	c.1090-575A>C	gcctagactgcgggacacagGGACTCGAAGCTGGAGGCACCAGCAGAGGAGGACGTGTGGGAGATCCTACGGCAGGCACCCCCATCTGAGTACGAGCGCATCGCCTTCCAGTACGGCGTCACTGACCTGCGCGGCATGCTAAAGAGGCTCAAGGGCATGAGGCGCGATGAGAAGAAGAGCACAGgttagcccttcctcagaggg	47346187	47346390	-1.83	4.9	164	ggctgaggggtggtgctcagCCTTTCAGAAGAAGCTGGAGCCGGCCTACCAGGTGAGCAAAGGCCACAAGATCCGGCTGACCGTGGAACTGGCTGACCATGACGCTGAGGTCAAATGGCTCAAGAATGGCCAGGAGATCCAGATGAGCGGCAGgtgcagcctggggtggggag	47343472	47343644	-2.61	4.95	133	A-SNV	Not specified, but presumably PBMCs		Bagnall et al. 2018
MYBPC3-12-1a	MYBPC3	12	85	11	-	NM_000256.3	agcttctgtctttctggaagCCCCTAACCCAATCCCTGAGCTGAGCAGGTGGAGAGGACCCCAAGGAAGACAGAAGGACAAGGTCAGACAGACAGAGACAAGGAGgtgggttgacacatagacac	47344092	47344216	3.09	7.07	agcttctgtctttctggaagCCCCTAACCCAATCCCTGAGCTGAGCAGGTGGAGAGGACCCCAAGGAAGACAGAAGGACAAGGTCAGACAGACAGAGACAAGGAGgtgggttgacacatagacac	3.09	7.07	c.1090+453C>T (1558 nt 5´ of PE)	ctctaccctcttctgaaaagAAATGAAGCCCGGTTAACCCTCTCCACACCCAAAAGAAAAGGGAAGAGGCCCGCTAAGCCTGGAGAGCCACACACAGgtaaagaaaagagcctggct	47345736	47345852	2.68	9.65	77	ggctgaggggtggtgctcagCCTTTCAGAAGAAGCTGGAGCCGGCCTACCAGGTGAGCAAAGGCCACAAGATCCGGCTGACCGTGGAACTGGCTGACCATGACGCTGAGGTCAAATGGCTCAAGAATGGCCAGGAGATCCAGATGAGCGGCAGgtgcagcctggggtggggag	47343472	47343644	-2.61	4.95	133	DIST5	IPSC-cardiomyocytes	Co-spiced with MYBPC3-12-2, shown as 5´ exon.	Holliday et al. 2021
MYBPC3-12-2	MYBPC3	12	77	11	-	NM_000256.3	ctctaccctcttctgaaaagAAATGAAGCCCGGTTAACCCTCTCCACACCCAAAAGAAAAGGGAAGAGGCCCGCTAAGCCTGGAGAGCCACACACAGgcaaagaaaagagcctggct	47345736	47345852	2.68	1.9	ctctaccctcttctgaaaagAAATGAAGCCCGGTTAACCCTCTCCACACCCAAAAGAAAAGGGAAGAGGCCCGCTAAGCCTGGAGAGCCACACACAGgtaaagaaaagagcctggct	2.68	9.65	c.1090+453C>T	gcctagactgcgggacacagGGACTCGAAGCTGGAGGCACCAGCAGAGGAGGACGTGTGGGAGATCCTACGGCAGGCACCCCCATCTGAGTACGAGCGCATCGCCTTCCAGTACGGCGTCACTGACCTGCGCGGCATGCTAAAGAGGCTCAAGGGCATGAGGCGCGATGAGAAGAAGAGCACAGgttagcccttcctcagaggg	47346187	47346390	-1.83	4.9	164	ggctgaggggtggtgctcagCCTTTCAGAAGAAGCTGGAGCCGGCCTACCAGGTGAGCAAAGGCCACAAGATCCGGCTGACCGTGGAACTGGCTGACCATGACGCTGAGGTCAAATGGCTCAAGAATGGCCAGGAGATCCAGATGAGCGGCAGgtgcagcctggggtggggag	47343472	47343644	-2.61	4.95	133	D-SNV	PBMCs, IPSC-cardiomyocytes; IPSC-cardiomyocytes		Bagnall et al. 2018; Holliday et al. 2021
MYBPC3-20-1b	MYBPC3	20	138	11	-	NM_000256.3	attattttttgtatttttagTAGAGACGGGGTTTCACCATGTTAGCCAGGATGGTTTCGATCTCCTGATCTCATGATCTGCCTGCCTCGGCCTCCCAAAGTGCTGGGATTACAGGCGTGAGCCACTGCGTCCAGACTGCTTTGCTTTGTTTAACTGAGggcagattcctgatttattt	47340341	47340518	5.37	-2.4	attattttttgtatttttagTAGAGACGGGGTTTCACCATGTTAGCCAGGATGGTTTCGATCTCCTGATCTCATGATCTGCCTGCCTCGGCCTCCCAAAGTGCTGGGATTACAGGCGTGAGCCACTGCGTCCAGACTGCTTTGCTTTGTTTAACTGAGgtcagattcctgatttattt	5.37	5.24	c.1928-569G>T	ttatttttattttttttgagACGGAGTCTCCCTCTGTCGCCCACGCTGGAGAGAAGTGGCGCGATCTCGGCTCACTGCAAGCTCCGCCTCCCAGgttcacaccactctcctgcc	47340570	47340683	2.67	1.23	74	ctacattgtgtcttctgcagAACCTCCCAAGATCCACCTGGACTGCCCAGGCCGCATACCAGACACCATTGTGGTTGTAGCTGGAAATAAGCTACGTCTGGACGTCCCTATCTCTGGGGACCCTGCTCCCACTGTGATCTGGCAGAAGGCTATCACGCAGgtactgtgggtccctcctca	47339631	47339810	9.92	9.04	140	D-SNV	iPSC cardiomyocytes	MYBPC3-20-2 shown as upstream exon. Direct splicing to exon 20 also seen.	Holliday et al. 2021
MYBPC3-20-1a	MYBPC3	20	94	11	-	NM_000256.3	attattttttgtatttttagTAGAGACGGGGTTTCACCATGTTAGCCAGGATGGTTTCGATCTCCTGATCTCATGATCTGCCTGCCTCGGCCTCCCAAAGTGCTGGGATTACAGgcgtgagccactgcgtccag	47340385	47340518	5.37	-2.47	attattttttgtatttttagTAGAGACGGGGTTTCACCATGTTAGCCAGGATGGTTTCGATCTCCTGATCTCATGATCTGCCTGCCTCGGCCTCCCAAAGTGCTGGGATTACAGgtgtgagccactgcgtccag	5.37	5.29	c.1927+600C>T	tgctcttccttctcttgcagAGGTCAAGATTGACTTCGTACCCAGGCAGGgtaagtcttggggcccctga	47340983	47341052	12.1	10.45	30	ctacattgtgtcttctgcagAACCTCCCAAGATCCACCTGGACTGCCCAGGCCGCATACCAGACACCATTGTGGTTGTAGCTGGAAATAAGCTACGTCTGGACGTCCCTATCTCTGGGGACCCTGCTCCCACTGTGATCTGGCAGAAGGCTATCACGCAGgtactgtgggtccctcctca	47339631	47339810	9.92	9.04	140	D-SNV	Whole blood		Janin et al. 2019
MYBPC3-20-2	MYBPC3	20	74	11	-	NM_000256.3	ttatttttattttttttgagACGGAGTCTCCCTCTGTCGCCCACGCTGGAGAGAAGTGGCGCGATCTCGGCTCACTGCAAGCTCCGCCTCCCAGgttcacaccactctcctgcc	47340570	47340683	2.67	1.23	ttatttttattttttttgagACGGAGTCTCCCTCTGTCGCCCACGCTGGAGAGAAGTGGCGCGATCTCGGCTCACTGCAAGCTCCGCCTCCCAGgttcacaccactctcctgcc	2.67	1.23	c.1928-569G>T (231 nt 3´ of PE)	tgctcttccttctcttgcagAGGTCAAGATTGACTTCGTACCCAGGCAGGgtaagtcttggggcccctga	47340983	47341052	12.1	10.45	30	attattttttgtatttttagTAGAGACGGGGTTTCACCATGTTAGCCAGGATGGTTTCGATCTCCTGATCTCATGATCTGCCTGCCTCGGCCTCCCAAAGTGCTGGGATTACAGGCGTGAGCCACTGCGTCCAGACTGCTTTGCTTTGTTTAACTGAGgtcagattcctgatttattt	47340341	47340518	5.37	5.24	138	DIST3	iPSC cardiomyocytes	Co-spliced with MYBPC3-20-1b. Inclusion of 3´ intron segment also seen in some transcripts.	Holliday et al. 2021
MYO6-23-1	MYO6	23	108	6	+	NM_004999.4	ttgtggactgtgttctacagTGGTACCGAAGTCAGTAACCGGGCAGGGATCTTTGCAGAATGTTAATAGGAAACTCTGAAAAAAAAGTTCAAGGTCAGATCATCCTAGGAAATTGTGAGTAACTGAAGttaagtagatttctttgctg	75884118	75884265	5.27	2.49	ttgtggactgtgttctacagTGGTACCGAAGTCAGTAACCGGGCAGGGATCTTTGCAGAATGTTAATAGGAAACTCTGAAAAAAAAGTTCAAGGTCAGATCATCCTAGGAAATTGTGAGTAACTGAAGgtaagtagatttctttgctg	5.27	11	c.2416+2321T>G	taaattatttcacttcctagTTTGCAGAATTTGATCAGATCATGAAGTCTGACCCTGACCACTTAGCAGAGTTGGTTAAAAGAGTCAATCACTGGCTCACATGCAGTCGCTGGAAGAAAGTTCAGTGGTGCTCACTCTCAGTCATCAAATgtaggtgttttcctttacac	75881669	75881838	5.46	5.12	130	tattttactcttacacatagTGAAAAACAAAATAAAATATCGAGCTGAAGCCTGCATTAAAATGCAAAAAACTATTCGAATGTGGCTTTGCAAGAGGAGACACAAACCTCGgtaagatgaatagttcctaa	75885984	75886114	4.31	10.53	91	D-SNV	LCLs		Hilgert et al. 2008
NBAS-22-1	NBAS	22	131	2	-	NM_015909.4	ttaattttttttcttgtcagATTTAACTTTGGGAAGCCTCAGAATGTGTAGGCATCCAGTACTGCAGAAGGGGGGTGGGAGAGTCGGTGTGGGGCTGAAAATTCATGTGAGGAATATTGGAATGCCTTTATGCCCTACTCCTCAAAGTCGGgtaaatactccttcactgtc	15427207	15427377	9.34	6.15	ttaattttttttcttgtcagATTTAACTTTGGGAAGCCTCAGAATGTGTAGGCATCCAGTACTGCAGAAGCGGGGTGGGAGAGTCGGTGTGGGGCTGAAAATTCATGTGAGGAATATTGGAATGCCTTTATGCCCTACTCCTCAAAGTCGGgtaaatactccttcactgtc	9.34	6.15	c.2423+404G>C	tatttttttttaaatttgagTTTTAACGGTGACTCCCTGATGATCATTCCTTGGCATGAACATAAACACCGAGCTAAAGATTGGTGCGAGGAGTTGGCTTGCAGgtcagtatgagcctgcagga	15427691	15427814	-0.38	8.94	84	ggtccttttgtgcttcacagAATGGTTGTTGAGCCGAATCTCCAAGATGAAAGTGAATTCTTGTATGCTGCACAGCCTGAGTTACTAAGGTTCAGGATGACCCAGCTTACGGTGGAGAAGGTTATGGACTGGTATCAGACCAGAGCAGAGGAAATAGAGCATTATGCTCGGCAGgtgaggggaaatggcagctg	15424295	15424488	8.42	10.07	154	M-SNV	Cycloheximide-treated fibroblasts		Rius et al. 2019
NDUFAF5-1-1	NDUFAF5	1	259	20	+	NM_024120.5	ttttgtgtctcacttgtaagGCATGGTGCACGTACTACACTGCTGATGTCGTGTACTTAGAAGATGTGCGCTCATAGCCCTTTCCCTCCAAAGAAAGCACCTGGACTACAACTTGATTGAGGCCTCGCCAATTTGTGAGACTAGAACAAATAAGATAAAGTATATGAGAGTTCTTTTTATAATAAACATAGGGTGTTCATATTAGGAATGACGTACAAGGTGGACTCCTGGGAAAAACATCTACGCTCCCTTCTCCCTTGCCCTTCTCTCAAAAAGCAGgtacatctgtgtttggaact	13786330	13786628	5.07	7.79	ttttgtgtctcacttgtaagGCATGGTGCACGTACTACACTGCTGATGTCGTGTACTTAGAAGATGTGCGCTCATCGCCCTTTCCCTCCAAAGAAAGCACCTGGACTACAACTTGATTGAGGCCTCGCCAATTTGTGAGACTAGAACAAATAAGATAAAGTATATGAGAGTTCTTTTTATAATAAACATAGGGTGTTCATATTAGGAATGACGTACAAGGTGGACTCCTGGGAAAAACATCTACGCTCCCTTCTCCCTTGCCCTTCTCTCAAAAAGCAGgtacatctgtgtttggaact	5.07	7.79	c.223-907A>C	5´-ATGCGCACAAAAAGCGCCGGCAATTGGGGTCGCAGCTGGAGATGCTGCGGCCGGCAGGGCTCTGGCGCTTATGTCGGCGACCTTGGGCGGCGAGGGTCCCAGCGGAGAATCTTGGCCGTAGGGAAGTCACCTCTGGTGTCTCTCCCCGCGGTAGCACCTCGCCCAGAACCCTGAATATTTTCGACCGGGATTTGAAAAGGAAACAGAAGAACTGGGCAGCCCGGCAGCCCGAGCCGACCAAATTTGACTACCTGAAGGAGGAGgtgagcccgcggggcggcgg	-	13785310	-	8.7	246	cgcctcgtgtaatccttcagGTTGGAAGTCGGATCGCAGACCGTGTATATGACATACCCAGgtaagtggtggtgatcataa	13787292	13787372	8.07	10.86	41	M-SNV	Fibroblasts		Simon et al. 2019
NDUFB10-1-1	NDUFB10	1	94	16	+	NM_004548.3	cagctccctctcttttgtagCAGTTGTAGAGCATGTCTGTCCTATGTGTCTGGATGTTCGAGCTCTCCTTTTAGCTCGTTCATTTCCCAGTGAGGAAGCTGAGGCCGTAAGGTGgtaagttctgcttgctggag	1960638	1960771	6.97	10.36	cagctccctctcttttgtagCAGTTGTAGAGCATGTCTGTCCTATGTGTCTGGATGTTCGAGCTCTCCTTTTACCTCGTTCATTTCCCAGTGAGGAAGCTGAGGCCGTAAGGTGgtaagttctgcttgctggag	6.97	10.36	c.131-442G>C	5p-GTAGCGGGCGACCTAGGCCGCGGGACCCGGACGGAGGTAGAGGCCAGGGCAGCGCGTCCGGGAGCGGAGTCCGCGCCCGCCGCCGCCATGCCGGACAGCTGGGACAAGGATGTGTACCCTGAGCCCCCGCGCCGCACGCCGGTGCAGCCCAATCCCATCGTCTACATGATGAAAGCGTTCGACCTCATCGTGGACCGACCCGTGACCCTCGTGAGAGgtacgaagccccagcccggg	-	1959774	5´	8.65		ctgtggctttgtctttgcagAATTTATAGAGCGGCAGCACGCAAAGAACAGGTATTACTACTACCACCGGCAGTACCGCCGCGTGCCAGACATCACTGAGTGCAAGGAGGAGGACATCATGTGCATGTATGAAGCCGAAATGCAGTGGAAGAGGGACTAgtacgtgagccatgctggga	1961133	1961311	11.03	6.23	139	M-SNV	Cycloheximide-treated fibroblasts, transfected HEK293 cells		Helman et al. 2020
NDUFS7-1-1	NDUFS7	1	122	19	+	NM_024407.5	cctttattttattttttgagATGGAGTCTCCCTCTGTCACCCAAGCTGGAGTGCAGTGGCGCAGCCTCTGCTCACTGCAACCTCTACCTCCCGGGTTCAAGTGATTCTCCTGCCTCAGCCTCTCGAGTAGCTGGGATTACAGgtacctgctactacacccag	1386498	1386659	2.88	8.16	cctttattttattttttgagATGGAGTCTCCCTCTGTCACCCAAGCTGGAGTGCAGTGGCGCAGCCTCTGCTCACTGCAACCTCTACCTCCCGGGTTCAAGTGATTCTCCTGCCTCAGCCTCTCGAGTAGCTGGGATTACAGgtacgtgctactacacccag	2.88	10.65	c.17-1167C>G	5p-GTCTGAAGGCCGAGGCCAAGATGGCGGTGCTGTCAGgtgagcgcggcaccggcggc	-	1383962	5´	9.6		ccccgtggtcctctctgcagCTCCTGGCCTGCGCGGCTTCCGGATCCTTGGTCTGCGgtgagtgcctgagtctccag	1387791	1387867	10.29	10.49	37	D-SNV	Fibroblasts		Lebon et al. 2007
NEB-17-1	NEB	17	67	2	-	NM_001164507.1	ctgatatttccattttataaTTTGTGGCTGTTTTGAAGAGTAAGTGAAGGAAGAAATATGCACTGCACATACCCTGGCCAACAGCAGgtattcagtacatgaatttc	151696211	151696317	-1.8	6.49	ctgatatttccattttatagTTTGTGGCTGTTTTGAAGAGTAAGTGAAGGAAGAAATATGCACTGCACATACCCTGGCCAACAGCAGgtattcagtacatgaatttc	6.95	6.49	c.1569+339A>G	atgcctttgcttccccacagCACACCTACAAAGTCCATCCAGATAAGACAAAATTCACCCAAGTTACAGACTCTCCTGTTCTGCTACAAGCCCAAGTCAATTCCAAACAACTGAGTGACgtaagttcctctaactactc	151696617	151696755	10.38	10.93	99	tggttctctctctgtcatagTTAAATTACAAAGCAAAACATGAAAGTGAAAAGTTCAAGTGCCATATCCCCCCTGATACTCCTGCTTTTATCCAGCACAAAGTCAATGCCTATAACTTGAGTGATgtaagttccttatgccctgt	151695558	151695702	7.94	9.11	105	A-SNV	Frozen skeletal muscle, LCLs, fibroblasts		Hamanaka 2019
NEB-169-1	NEB	169	62	2	-	NM_001164507.1	tttcttttcctatttcttagTTTTTGCTGCTCTTTCCTGCATTCCTTTGCTTTTGAAGATGTCTTTAGGCTCAAACAAACAGgttgagtctaaaagcttctg	151498471	151498572	8.98	1.68	tttcttttcctatttcttagTTTTTGCTGCTCTTTCCTGCATTCCTTTGCTTTTGAAGATGTCTTTAGGATCAAACAAACAGgttgagtctaaaagcttctg	8.98	1.68	c.24115-151C>A	tgctttcttgtgtcatacagGTGTTGTATAAAGAAAACGTTGGAAAAGGGATTCCAATCCCCATCACTCCAGAGATGGAGAGAGTCAAACACAATCAAGAAAACTTTAGTTCGgtatttaaaaataaaaaatc	151499278	151499410	9.76	4.52	93	gatgctttctcatcatacagGTGCTATACAAAGAAAACCTGGGGACAGGAATTCCAATCCCCATCACTCCTGAGATGCAGAGAGTCAAACACAATCAAGAAAACCTTAGCTCGgtattttggaaagaaagggg	151498240	151498372	9.47	4.52	93	M-SNV	Skeletal muscle		Cummings et al. 2017
NF1-1-1	NF1	1	69	17	+	NM_001042492.3	tttccacttgtgttccttagGTCTGCGTATATTTTGGAGGTGTGTGTGTATATAAGTCAAGGGACAGGAGGTATCGGAAGGCTCTAAAGgaagtttaaggaggagaata	31104310	31104418	11.14	-1.75	tttccacttgtgttccttagGTCTGCGTATATTTTGGAGGTGTGTGTGTATATAAGTCAAGGGACAGGAGGTATCGGAAGGCTCTAAAGgtaaggaggagaatattcta	11.14	10.51	c.60+9031_9035delAAGTT	5p-ACTTCCGGTGGGGTGTCATGGCGGCGTCTCGGACTGTGATGGCTGTGGGGAGACGGCGCTAGTGGGGAGAGCGACCAAGAGGCCCCCTCCCCTCCCCGGGTCCCCTTCCCCTATCCCCCTCCCCCCAGCCTCCTTGCCAACGCCCCCTTTCCCTCTCCCCCTCCCGCTCGGCGCTGACCCCCCATCCCCACCCCCGTGGGAACACTGGGAGCCTGCACTCCACAGACCCTCTCCTTGCCTCTTCCCTCACCTCAGCCTCCGCTCCCCGCCCTCTTCCCGGCCCAGGGCGCCGGCCCACCCTTCCCTCCGCCGCCCCCCGGCCGCGGGGAGGACATGGCCGCGCACAGGCCGGTGGAATGGGTCCAGGCCGTGGTCAGCCGCTTCGACGAGCAGgta…	-	31095389	5´	8.66		tttttttctttttttttcagCTTCCAATAAAAACAGGACAGCAGAACACACATACCAAAGTCAGTACTGAGCACAACAAGGAATGTCTAATCAATATTTCCAAATACAAGTTTTCTTTGGTTATAAGCGGCCTCACTACTATTTTAAAGAATGTTAACAATATGgtgagtatttgggttactgt	31155963	31156146	11.5	10.13	144	D-OTH	Whole blood		Sabbagh et al. 2013
NF1-1-4	NF1	1	74	17	+	NM_001042492.3	tttttttttttttcctccagACATAGAAGCAGCCATTTCCTAAAGGAGTCCAGATTCCTTTTACTGGGAAATGGTCGTTCAAGATTACAACTGAgtgaggattactatgggatt	31148398	31148511	11.53	1.89	tttttttttttttcctccagACATAGAAGCAGCCATTTCCTAAAGGAGTCCAGATTCCTTTTACTGGGAAATGGTCGTTCAAGATTACAACTGAgtgagtattactatgggatt	11.53	6.51	c.61-7486G>T	5p-ACTTCCGGTGGGGTGTCATGGCGGCGTCTCGGACTGTGATGGCTGTGGGGAGACGGCGCTAGTGGGGAGAGCGACCAAGAGGCCCCCTCCCCTCCCCGGGTCCCCTTCCCCTATCCCCCTCCCCCCAGCCTCCTTGCCAACGCCCCCTTTCCCTCTCCCCCTCCCGCTCGGCGCTGACCCCCCATCCCCACCCCCGTGGGAACACTGGGAGCCTGCACTCCACAGACCCTCTCCTTGCCTCTTCCCTCACCTCAGCCTCCGCTCCCCGCCCTCTTCCCGGCCCAGGGCGCCGGCCCACCCTTCCCTCCGCCGCCCCCCGGCCGCGGGGAGGACATGGCCGCGCACAGGCCGGTGGAATGGGTCCAGGCCGTGGTCAGCCGCTTCGACGAGCAGgta…	-	31095389	5´	8.66		tttttttctttttttttcagCTTCCAATAAAAACAGGACAGCAGAACACACATACCAAAGTCAGTACTGAGCACAACAAGGAATGTCTAATCAATATTTCCAAATACAAGTTTTCTTTGGTTATAAGCGGCCTCACTACTATTTTAAAGAATGTTAACAATATGgtgagtatttgggttactgt	31155963	31156146	11.5	10.13	144	D-SNV	Whole blood		Sabbagh et al. 2013
NF1-3-1	NF1	3	118	17	+	NM_001042492.3	atatttttcttttgagacagAGTCTCACTCTGCGGCACAGGCTGAAGTGCAGTGGCACCCTCTCGGCTCATTGCAACCTCCACTTCCCGGGTTCAAGCTATTCTCATGCCTCAGCCTCCCAAGTAGCTGGGATTACAGgcatgtaccaccatgctcag	31160091	31160248	1.85	2.05	atatttttcttttgagacagAGTCTCACTCTGCGGCACAGGCTGAAGTGCAGTGGCACCCTCTCGGCTCATTGCAACCTCCACTTCCCGGGTTCAAGCTATTCTCATGCCTCAGCCTCCCAAGTAGCTGGGATTACAGgtatgtaccaccatgctcag	1.85	9.8	c.288+1137C>T	ctgaatatcttttctgttagAGAATATTTGGAGAAGCTGCTGAAAAAAATTTATATCTCTCTCAGTTGATTATATTGGATACACTGGAAAAATGTCTTGCTGGGgtaagtaaattgatcttaag	31158990	31159113	4.4	9.65	84	tgtgattatttctattttagCAACCAAAGGACACAATGAGATTAGATGAAACGATGCTGGTCAAACAGTTGCTGCCAGAAATCTGCCATTTTCTTCACACCTGTCGTGAAGGAAACCAGCATGCAGCTGAACTTCGGAATTCTGCCTCTGGGGTTTTATTTTCTCTCAGCTGCAACAACTTCAATGCAGTCTTTAGTCGCATTTCTACCAGgttagtgtgtaaatccacat	31163166	31163396	8.34	8.02	191	D-SNV	Whole blood		Svaasand 2015
NF1-3-2	NF1	3	108	17	+	NM_001042492.3	aattgttttatttccttcagTGATTTTACAGATGTTTCTTGATTCTTACTTTTAAATCAAAGTAAATTGAGGCAGTTTAAGAAGAACGGAGCTCACAAGTATACGTTTGTTATACATAGTTGGAATATttaagtgaaagaaaaatact	31160990	31161137	7.65	-1.81	aattgttttatttccttcagTGATTTTACAGATGTTTCTTGATTCTTACTTTTAAATCAAAGTAAATTGAGGCAGTTTAAGAAGAACGGAGCTCACAAGTATACGTTTGTTATACATAGTTGGAATATgtaagtgaaagaaaaatact	7.65	6.69	c.288+2025T>G	ctgaatatcttttctgttagAGAATATTTGGAGAAGCTGCTGAAAAAAATTTATATCTCTCTCAGTTGATTATATTGGATACACTGGAAAAATGTCTTGCTGGGgtaagtaaattgatcttaag	31158990	31159113	4.4	9.65	84	tgtgattatttctattttagCAACCAAAGGACACAATGAGATTAGATGAAACGATGCTGGTCAAACAGTTGCTGCCAGAAATCTGCCATTTTCTTCACACCTGTCGTGAAGGAAACCAGCATGCAGCTGAACTTCGGAATTCTGCCTCTGGGGTTTTATTTTCTCTCAGCTGCAACAACTTCAATGCAGTCTTTAGTCGCATTTCTACCAGgttagtgtgtaaatccacat	31163166	31163396	8.34	8.02	191	D-SNV	Skin fibroblasts, LCLs		Pros et al. 2009
NF1-4-1	NF1	4	31	17	+	NM_001042492.3	ttgctgtctcatcctcacagTAACCTTGATGATACTTCCCTCATTTTACAGgtgagcaaactaatactcaa	31164029	31164099	8.19	9.6	ttgctgtctcatcctcacagTAACCTTGATGATACTTCCCTCATTTTACAGgtgagcaaactaatactcaa	8.19	9.6	c.556G>T (5887 nt 3´ of PE)	tgtgattatttctattttagCAACCAAAGGACACAATGAGATTAGATGAAACGATGCTGGTCAAACAGTTGCTGCCAGAAATCTGCCATTTTCTTCACACCTGTCGTGAAGGAAACCAGCATGCAGCTGAACTTCGGAATTCTGCCTCTGGGGTTTTATTTTCTCTCAGCTGCAACAACTTCAATGCAGTCTTTAGTCGCATTTCTACCAGgttagtgtgtaaatccacat	31163166	31163396	8.34	8.02	191	ttttggtttttactttttagGTTACAGGAATTAACTGTTTGTTCAGAAGACAATGTTGATGTTCATGATATAGAATTGTTACAGTATATCAATGTTGATTGTGCAAAATTAAAACGACTCCTGAAGGgtaagtttaaatgtataata	31169871	31170017	11.41	10.45	107	DIST3	Leukocytes; Lymphocytes; Peripheral blood; Lymphocytes	PE inclusion also seen in normal cells, and inclusion frequency increased by cold shock. Mutation effect reported by Koster et al. only.	Park and Pivnick 1998; Ars et al. 2000; Landrith et al. 2020; Koster et al. 2021
NF1-8-2	NF1	8	79	17	+	NM_001042492.3	ttcttttttttctttcccagGGACAGCCACTGCAAAGGGTTAAATGTATATTCTTCCAGTCTAGCTTTTATATTTTTATGAGGATGGGGAGATAGACAGataggtatatagttcagtgt	31192999	31193117	11.63	2.1	ttcttttttttctttcccagGGACAGCCACTGCAAAGGGTTAAATGTATATTCTTCCAGTCTAGCTTTTATATTTTTATGAGGATGGGGAGATAGACAGgtaggtatatagttcagtgt	11.63	10.28	c.889-7324A>G	ttaatatatttttcatgcagAATGTGCAGAAAAGCTATTTGACTTGGTGGATGGTTTTGCTGAAAGCACCAAACGTAAAGCAGCAGTTTGGCCACTACAAATCATTCTCCTTATCTTGTGTCCAGAAATAATCCAGGATATATCCAAAGACGTGGTTGATGAAAACAACATGAATAAGgtaaggagggcaaaattatt	31182488	31182685	8.1	10.51	158	gctatatttgaattctgtagAAGTTATTTCTGGACAGTCTACGAAAAGCTCTTGCTGGCCATGGAGGAAGTAGGCAGCTGACAGAAAGTGCTGCAATTGCCTGTGTCAAACTGTGTAAAGCAAGTACTTACATCAATTGGGAAGATAACTCTGTCATTTTCCTACTTGTTCAGTCCATGGTGGTTGATCTTAAGgtaacatgcttattctttct	31200402	31200615	3.66	8.92	174	D-SNV	Lymphocytes; Whole blood		Messiaen et al. 2012; Sabbagh et al. 2013
NF1-8-3	NF1	8	58	17	+	NM_001042492.3	tattttgtagcctaacatagGTCTGTTTTGGAGAATGTTCCATGTACACTTGAGAAGAATATATTGTGCTGGTGTTGGgtgagtttagtttttgacat	31199472	31199569	0.98	8.73	tattttgtatcctaacatagGTCTGTTTTGGAGAATGTTCCATGTACACTTGAGAAGAATATATTGTGCTGGTGTTGGgtgagtttagtttttgacat	7.31	8.73	c.889-941G>T	ttaatatatttttcatgcagAATGTGCAGAAAAGCTATTTGACTTGGTGGATGGTTTTGCTGAAAGCACCAAACGTAAAGCAGCAGTTTGGCCACTACAAATCATTCTCCTTATCTTGTGTCCAGAAATAATCCAGGATATATCCAAAGACGTGGTTGATGAAAACAACATGAATAAGgtaaggagggcaaaattatt	31182488	31182685	8.1	10.51	158	gctatatttgaattctgtagAAGTTATTTCTGGACAGTCTACGAAAAGCTCTTGCTGGCCATGGAGGAAGTAGGCAGCTGACAGAAAGTGCTGCAATTGCCTGTGTCAAACTGTGTAAAGCAAGTACTTACATCAATTGGGAAGATAACTCTGTCATTTTCCTACTTGTTCAGTCCATGGTGGTTGATCTTAAGgtaacatgcttattctttct	31200402	31200615	3.66	8.92	174	BPD	Puromycin treated lymphocytes		Pros et al. 2008
NF1-9-1	NF1	9	130	17	+	NM_001042492.3	accaatgactttcttcacagAATTGGAAAAAACTACTTTAAAGTTCATATGGAACAAAAAAGAGCCCGCATTGCCAAGTCAATCCTAAGCCAAAAGAACAAAGCTGGAGGCATCACACTACCTGACTTCAAACTATACTACAAGGCTACGgtaaccaaaacagcatggta	chr13-:71385940	chr13-:71386110	7.93	6.62	accaatgactttcttcacagAATTGGAAAAAACTACTTTAAAGTTCATATGGAACAAAAAAGAGCCCGCATTGCCAAGTCAATCCTAAGCCAAAAGAACAAAGCTGGAGGCATCACACTACCTGACTTCAAACTATACTACAAGGCTACGgtaaccaaaacagcatggta	7.93	6.62	c.1062+195_1062+196insL1, 1062+185_1062+195dupTTCTTTTACCA	ttaatatatttttcatgcagAATGTGCAGAAAAGCTATTTGACTTGGTGGATGGTTTTGCTGAAAGCACCAAACGTAAAGCAGCAGTTTGGCCACTACAAATCATTCTCCTTATCTTGTGTCCAGAAATAATCCAGGATATATCCAAAGACGTGGTTGATGAAAACAACATGAATAAGgtaaggagggcaaaattatt	31182488	31182685	8.1	10.51	158	ttctgttggggtttttatagAACCTGCTTTTTAATCCAAGTAAGCCATTCTCAAGAGGCAGTCAGCCTGCAGATGTGGATCTAATGATTGACTGCCTTGTTTCTTGCTTTCGTATAAGCCCTCACAACAACCAACACTTTAAGgtgagagcattggtttttat	31201017	31201179	5.74	8.68	123	ENCO	PHA + Puromycin treated lymphocytes	Also co-spliced with exon 9 skip. Exon 8 shown as upstream exon. Total L1 insert size ~2200bp. 5´ distance is estimate only.	Wimmer et al. 2011
NF1-11-1	NF1	11	42	17	+	NM_001042492.3	tgaaatatttttgtctacaaCTGACTACATAGAGCACTTTCAAGCATGGACTTGGCACTGCTgtaagtggctgagctgctcc	31203070	31203151	-0.49	8.56	tgaaatatttttgtctacagCTGACTACATAGAGCACTTTCAAGCATGGACTTGGCACTGCTgtaagtggctgagctgctcc	8.26	8.56	c.1260+1604A>G	ttttttttctttttctatagATCTGCCTGGCTCAGAATTCACCTTCTACATTTCACTATGTGCTGGTAAATTCACTCCATCGAATCATCACCAATgtaagtccaaaaggtattgc	31201391	31201505	11.91	8.62	75	tggtctttgtttttctctagTCCGCATTGGATTGGTGGCCTAAGATTGATGCTGTGTATTGTCACTCGGTTGAACTTCGAAATATGTTTGGTGAAACACTTCATAAAGCAGTGCAAGGTTGTGGAGCACACCCAGCAATACGAATGGCACCGgtaagataaatcacgaattt	31206220	31206391	8.94	10.1	132	A-SNV	Peripheral blood; Whole blood;		Valero et al. 2011; Sabbagh et al. 2013
NF1-12-1	NF1	12	70	17	+	NM_001042492.3	tgcttcttattttctattatTGGCTGCTGTCGCTCACATGATCAGATGCCAACCAGTCACTGTTTTGCATGGCAGTGGGCTTCTGTGGCTgtaagtatgacccattgtaa	31207106	31207215	-2.32	8.56	tgcttcttattttctattagTGGCTGCTGTCGCTCACATGATCAGATGCCAACCAGTCACTGTTTTGCATGGCAGTGGGCTTCTGTGGCTgtaagtatgacccattgtaa	6.28	8.56	c.1392+754T>G	tggtctttgtttttctctagTCCGCATTGGATTGGTGGCCTAAGATTGATGCTGTGTATTGTCACTCGGTTGAACTTCGAAATATGTTTGGTGAAACACTTCATAAAGCAGTGCAAGGTTGTGGAGCACACCCAGCAATACGAATGGCACCGgtaagataaatcacgaattt	31206220	31206391	8.94	10.1	132	tgtttttgttttgtttttagAGTCTTACATTTAAAGAAAAAGTAACAAGCCTTAAATTTAAAGAAAAACCTACAGACCTGGAGACAAGAAGCTATAAGTATCTTCTCTTGTCCATGGTGAAACTAATTCATGCAGATCCAAAGCTCTTGCTTTGTgtaagtatttttttatgaaa	31214431	31214605	10.17	7.65	135	A-SNV	Peripheral blood leukocytes		Jang et al. 2016
NF1-12-2	NF1	12	76	17	+	NM_001042492.3	gttttacaaatgttcttcagGCAAAATGCATGCATTCTGTAACTTAAAAGAGGTGGAGTGCCGTCGAAGGAAAAAGCAAATTTTACAATTAAACTAgtaaatacaaagattgccta	31213759	31213874	6.21	0.65	gttttacaaatgttcttcagGCAAAATGCATGCATTCTGTAACTTAAAAGAGGTGGAGTGCCGTCGAAGGAAAAAGCAAATTTTACAATTAAACTAgtaagtacaaagattgccta	6.21	8.78	c.1393-592A>G	tggtctttgtttttctctagTCCGCATTGGATTGGTGGCCTAAGATTGATGCTGTGTATTGTCACTCGGTTGAACTTCGAAATATGTTTGGTGAAACACTTCATAAAGCAGTGCAAGGTTGTGGAGCACACCCAGCAATACGAATGGCACCGgtaagataaatcacgaattt	31206220	31206391	8.94	10.1	132	tgtttttgttttgtttttagAGTCTTACATTTAAAGAAAAAGTAACAAGCCTTAAATTTAAAGAAAAACCTACAGACCTGGAGACAAGAAGCTATAAGTATCTTCTCTTGTCCATGGTGAAACTAATTCATGCAGATCCAAAGCTCTTGCTTTGTgtaagtatttttttatgaaa	31214431	31214605	10.17	7.65	135	D-SNV	Puromycin treated lymphocytes; Whole blood		Pros et al. 2008; Sabbagh et al. 2013
NF1-13-1	NF1	13	54	17	+	NM_001042492.3	ctatattgtgtctttcatagGATGACATGTTTAACCTTTGTTGAGCTTCTTCAGTCCCTGGAGAGCAGCATCAAgcaaggtttcttatcgtttt	31215669	31215762	10.19	-0.09	ctatattgtgtctttcatagGATGACATGTTTAACCTTTGTTGAGCTTCTTCAGTCCCTGGAGAGCAGCATCAAgtaaggtttcttatcgtttt	10.19	7.66	c.1527+1159C>T	tgtttttgttttgtttttagAGTCTTACATTTAAAGAAAAAGTAACAAGCCTTAAATTTAAAGAAAAACCTACAGACCTGGAGACAAGAAGCTATAAGTATCTTCTCTTGTCCATGGTGAAACTAATTCATGCAGATCCAAAGCTCTTGCTTTGTgtaagtatttttttatgaaa	31214431	31214605	10.17	7.65	135	tttcctttttttccttgcagAATCCAAGAAAACAGGGGCCCGAAACCCAAGGCAGTACAGCAGAATTAATTACAGGGCTCGTCCAACTGGTCCCTCAGTCACACATGCCAGAGATTGCTCAGGAAGCAATGGAGgtaaggggaaaatgaattcc	31218985	31219138	13.61	10.28	114	D-SNV	Not stated; Puromycin treated lymphocytes; Pheochromocytoma biopsy	Spits et al. reported as 1158C>T.	Spits et al. 2005; Pros et al. 2008; Welander et al. 2012
NF1-24-1a	NF1	24	67	17	+	NM_001042492.3	caaatattttcaatccatggGTGGTTGAATCCATGGATATAGAACTCACTGATACAGAGGGCCCATTGTACATGCTTCTGATTTAAGgtagccattttgccaagatt	31231741	31231847	1.1	7.58	caaatattttcaatccatagGTGGTTGAATCCATGGATATAGAACTCACTGATACAGAGGGCCCATTGTACATGCTTCTGATTTAAGgtagccattttgccaagatt	9.05	7.58	c.3198‐314G>A	ttttctccaccattctatagGAATAAGATGGTAGAATACCTGACAGACTGGGTTATGGGAACATCAAACCAAGCAGCAGATGATGATGTAAAATGTCTTACAAGgtaaaaaaagaatgaccttc	31230822	31230945	9.05	8.38	84	tttttttttttttttttcagAGATTTGGACCAGGCAAGCATGGAAGCAGTAGTTTCACTTCTAGCTGGTCTCCCTCTGCAGCCTGAAGAAGGAGATGGTGTGGAATTGATGGAAGCCAAATCACAGTTATTTCTTAAgtaaatttcagtcaccaaaa	31232053	31232209	11.78	1.48	117	A-SNV	Puromycin-treated fibroblasts		Fernández-Rodríguez et al. 2011
NF1-24-1b	NF1	24	99	17	+	NM_001042492.3	caaatattttcaatccatggGTGGTTGAATCCATGGATATAGAACTCACTGATACAGAGGGCCCATTGTACATGCTTCTGATTTAAGGTAGCCATTTTGCCAAGATTACTTTGTAGAAAgtaagtattaccttctcccc	31231741	31231879	1.1	9.72	caaatattttcaatccatagGTGGTTGAATCCATGGATATAGAACTCACTGATACAGAGGGCCCATTGTACATGCTTCTGATTTAAGGTAGCCATTTTGCCAAGATTACTTTGTAGAAAgtaagtattaccttctcccc	9.05	9.72	c.3198‐314G>A	ttttctccaccattctatagGAATAAGATGGTAGAATACCTGACAGACTGGGTTATGGGAACATCAAACCAAGCAGCAGATGATGATGTAAAATGTCTTACAAGgtaaaaaaagaatgaccttc	31230822	31230945	9.05	8.38	84	tttttttttttttttttcagAGATTTGGACCAGGCAAGCATGGAAGCAGTAGTTTCACTTCTAGCTGGTCTCCCTCTGCAGCCTGAAGAAGGAGATGGTGTGGAATTGATGGAAGCCAAATCACAGTTATTTCTTAAgtaaatttcagtcaccaaaa	31232053	31232209	11.78	1.48	117	A-SNV	Puromycin-treated fibroblasts		Fernández-Rodríguez et al. 2011
NF1-30-1	NF1	30	105	17	+	NM_001042492.3	ttgtgtctctctctttgcagAGTCATCGCAGCCATTTGCTTTTTTAGCACACGGCTTCAGTTGCTTAGAGACGTTAACAGCATCATTGAAATCACCATTTTAAAAGCTGTTTGAGGCTGCTCTATgtgaattttttcaccattgc	31249935	31250079	12.78	-3.61	ttgtgtctctctctttgcagAGTCATCGCAGCCATTTGCTTTTTTAGCACACGGCTTCAGTTGCTTAGAGACGTTAACAGCATCATTGAAATCACCATTTTAAAAGCTGTTTGAGGCTGCTCTATgtgagttttttcaccattgc	12.78	5.56	c.4110+945A>G	ttatttttatttttttgtagGTTAGAACCATCAGAGAGCCTTGAGGAAAACCAGCGGAACCTCCTTCAGATGACTGAAAAGTTCTTCCATGCCATCATCAGTTCCTCCTCAGAATTCCCCCCTCAACTTCGAAGTGTGTGCCACTGTTTATACCAGgtatgcttacagttagagat	31248964	31249139	10.82	9.37	136	tgctcatctctgttctgtagGCAACTTGCCACTCCCTACTGAATAAAGCTACAGTAAAAGAAAAAAAGGAAAACAAAAAATCAgtaagtttggagaacttttt	31252918	31253020	8.61	9.14	63	D-SNV	Puromycin treated LCLs		Brinckmann et al. 2007
NF1-31-1	NF1	31	80	17	+	NM_001042492.3	ttattattgttactttttaaATTATAAATGAATGCAAAGAAACTTAATTTCAAGGCCTTAGGAAACGCTGACTGTCTTCATTCTTGCTTCTTGTTTGAAGgtaatgtgagtggtttcttt	31253259	31253378	1.59	8.99	ttattattgttactttttagATTATAAATGAATGCAAAGAAACTTAATTTCAAGGCCTTAGGAAACGCTGACTGTCTTCATTCTTGCTTCTTGTTTGAAGgtaatgtgagtggtttcttt	10.34	8.99	c.4173+278A>G	tgctcatctctgttctgtagGCAACTTGCCACTCCCTACTGAATAAAGCTACAGTAAAAGAAAAAAAGGAAAACAAAAAATCAgtaagtttggagaacttttt	31252918	31253020	8.61	9.14	63	tctcaactccttgtttttagGTGGTTAGCCAGCGTTTCCCTCAGAACAGCATCGGTGCAGTAGGAAGTGCCATGTTCCTCAGATTTATCAATCCTGCCATTGTCTCACCGTATGAAGCAGGGATTTTAGATAAAAAGCCACCACCTAGAATCGAAAGGGGCTTGAAGTTAATGTCAAAGgtgaattattttgataatct	31258324	31258522	9.43	6.38	159	A-SNV	Not stated		Kannu et al. 2013
NF1-36-3	NF1	36	97	17	+	NM_001042492.3	aatctcgctctatcgcccagGCTGGAGTGCAGTGGCACAATCTCAGCTCACTGCAAACTCCCCTCCCAGGTTCAAGCAATTCTCCTGCCTCAGCCTCCCAAGTAGCTGGGGCTACAGgcacgtgccaccacgcccag	31324093	31324229	4.68	2.9	aatctcgctctatcgcccagGCTGGAGTGCAGTGGCACAATCTCAGCTCACTGCAAACTCCCCTCCCAGGTTCAAGCAATTCTCCTGCCTCAGCCTCCCAAGTAGCTGGGGCTACAGgtacgtgccaccacgcccag	4.68	10.65	c.4836-1609C>T (rs35888506)	ctctgttatttttcttttagGCATCAGGTACATGAAAAAGAAGAATTCAAGGCTTTGAAAACGTTAAGTATTTTCTACCAAGCTGGGACTTCCAAAGCTGGGAATCCTATTTTTTATTATGTTGCACGGAGgtaagaaatactatgttttg	31265209	31265359	10.3	10.06	111	ttttttgtcattttccttagGTTCAAAACTGGTCAAATCAATGGTGATTTGCTGATATACCATGTCTTACTGACTTTAAAGCCATATTATGCAAAGCCATATGAAATTGTAGTGGACCTTACCCATACCGGGCCTAGCAATCGCTTTAAAACAGACTTTCTCTCTAAGTGGTTTGTTGTTTTTCCTGGCTTTGCTTACGACAACGTCTCCGCAGTCTATATCTATAACTGTAACTCCTGGGTCAGGGAGTACACCAAGTATCATGAGCGGCTGCTGACTGGCCTCAAAGGTAGCAAAAGGCTTGTTTTCATAGACTGTCCTGGGAAACTGGCTGAGCACATAGAGCATGAACAACAGAAACTACCTGCTGCCACCTTGGCTTTAGAAGAGGACCTGAAG…	31325800	31326272	11.72	9.72	433	D-SNP	Peripheral blood	Likely instigated by SNP rs35888506	Landrith et al. 2020
NF1-38-1	NF1	38	81	17	+	NM_001042492.3	attttgtttttaaccttcagTTTGTAGGGTAACTTTTAGGACACCCAGAAAGAAGTTCAGCAGATCCTGATTAAAGATTTTCACATTCTAATTTGATGAAGggaagggccatctgatatct	31329738	31329858	8.39	2.87	attttgtttttaaccttcagTTTGTAGGGTAACTTTTAGGACACCCAGAAAGAAGTTCAGCAGATCCTGATTAAAGATTTTCACATTCTAATTTGATGAAGgtaagggccatctgatatct	8.39	10.51	c.5547-456G>T	ccgtcaccaccactttccagGTTGGTTCTACTGCTGTCCAAGTAACTTCAGCAGAGCGAACAAAAGTCCTAGGGCAATCAGTCTTTCTAAATGACATTTATTATGCTTCGGAAATTGAAGAAATCTGCCTAGTAGATGAGAACCAGTTCACCTTAACCATTGCAAACCAGGGCACGCCGCTCACCTTCATGCACCAGGAGTGTGAAGCCATTGTCCAGTCTATCATTCATATCCGGACCCGCTGGGAACTGTCACAGCCCGACTCTATCCCCCAACACACCAAGATTCGGCCAAAAGATGTCCCTGGGACACTGCTCAATATCGCATTACTTAATTTAGGCAGTTCTGACCCGAGTTTACGgtaggttttttaaaattctc	31327479	31327859	5.95	10.15	341	tcatttgtgttttctcctagGTCAGCTGCCTATAATCTTCTGTGTGCCTTAACTTGTACCTTTAATTTAAAAATCGAGGGCCAGTTACTAGAGACATCAGGTTTATGTATCCCTGCCAACAACACCCTCTTTATTGTCTCTATTAGTAAGACACTGGCAGCCAATGAGCCACACCTCACGTTAGAATTTTTGGAAGAGTGTATTTCTGGATTTAGCAAATCTAgtaagtaatgataattttct	31330276	31330518	11.6	8.78	203	D-SNV	Peripheral blood leukocytes		Jang et al. 2016
NF1-39-1a	NF1	39	208	17	+	NM_001042492.3	ttactttttttcctcttctgATTTTATATCTGTGGTATCCTGTAACTGAAGGAACTCTGAAGGAACTTTTTGGTAGGCCACATTGAGAAATCCACCAAAATTCTGATAATAAAAGCAAAGCGGCAAGAGTTTGGTACTTTACACACCTCTGGACCACTTACAAAGTATTTTCTTCACTGTTGCAGTTTAATTAGCTTCAGCATTTCTCTTCATAGCAGAAAAGTCCACataagtatccatgttgcctc	31330602	31330849	3.82	1.97	ttactttttttcctcttctgATTTTATATCTGTGGTATCCTGTAACTGAAGGAACTCTGAAGGAACTTTTTGGTAGGCCACATTGAGAAATCCACCAAAATTCTGATAATAAAAGCAAAGCGGCAAGAGTTTGGTACTTTACACACCTCTGGACCACTTACAAAGTATTTTCTTCACTGTTGCAGTTTAATTAGCTTCAGCATTTCTCTTCATAGCAGAAAAGTCCACgtaagtatccatgttgcctc	3.82	10.16	c.5749+332A>G	tcatttgtgttttctcctagGTCAGCTGCCTATAATCTTCTGTGTGCCTTAACTTGTACCTTTAATTTAAAAATCGAGGGCCAGTTACTAGAGACATCAGGTTTATGTATCCCTGCCAACAACACCCTCTTTATTGTCTCTATTAGTAAGACACTGGCAGCCAATGAGCCACACCTCACGTTAGAATTTTTGGAAGAGTGTATTTCTGGATTTAGCAAATCTAgtaagtaatgataattttct	31330276	31330518	11.6	8.78	203	aatagtgtatttttttccagGTATTGAATTGAAACACCTTTGTTTGGAATACATGACTCCATGGCTGTCAAATCTAGTTCGTTTTTGCAAGCATAATGATGATGCCAAACGACAAAGAGTTACTGCTATTCTTGACAAGCTGATAACAATGACCATCAATGAAAAACAGATGTACCCATCTATTCAAGCAAAAATATGGGGAAGCCTTGGGCAGgtattgagtttgctcaaata	31334818	31335051	8.44	8.35	194	D-SNV	Peripheral leukocytes; Whole blood; neurofibromas/peripheral lymphocytes; Peripheral blood lymphocytes	Non-canonical acceptor site.	Perrin et al. 1996; Serra et al. 2001; Sabbagh et al. 2013; Koster et al. 2021
NF1-39-1b	NF1	39	177	17	+	NM_001042492.3	gtggtatcctgtaactgaagGAACTCTGAAGGAACTTTTTGGTAGGCCACATTGAGAAATCCACCAAAATTCTGATAATAAAAGCAAAGCGGCAAGAGTTTGGTACTTTACACACCTCTGGACCACTTACAAAGTATTTTCTTCACTGTTGCAGTTTAATTAGCTTCAGCATTTCTCTTCATAGCAGAAAAGTCCACataagtatccatgttgcctc	31330633	31330849	1.24	1.97	gtggtatcctgtaactgaagGAACTCTGAAGGAACTTTTTGGTAGGCCACATTGAGAAATCCACCAAAATTCTGATAATAAAAGCAAAGCGGCAAGAGTTTGGTACTTTACACACCTCTGGACCACTTACAAAGTATTTTCTTCACTGTTGCAGTTTAATTAGCTTCAGCATTTCTCTTCATAGCAGAAAAGTCCACgtaagtatccatgttgcctc	1.24	10.16	c.5749+332A>G	tcatttgtgttttctcctagGTCAGCTGCCTATAATCTTCTGTGTGCCTTAACTTGTACCTTTAATTTAAAAATCGAGGGCCAGTTACTAGAGACATCAGGTTTATGTATCCCTGCCAACAACACCCTCTTTATTGTCTCTATTAGTAAGACACTGGCAGCCAATGAGCCACACCTCACGTTAGAATTTTTGGAAGAGTGTATTTCTGGATTTAGCAAATCTAgtaagtaatgataattttct	31330276	31330518	11.6	8.78	203	aatagtgtatttttttccagGTATTGAATTGAAACACCTTTGTTTGGAATACATGACTCCATGGCTGTCAAATCTAGTTCGTTTTTGCAAGCATAATGATGATGCCAAACGACAAAGAGTTACTGCTATTCTTGACAAGCTGATAACAATGACCATCAATGAAAAACAGATGTACCCATCTATTCAAGCAAAAATATGGGGAAGCCTTGGGCAGgtattgagtttgctcaaata	31334818	31335051	8.44	8.35	194	D-SNV	Peripheral leukocytes; Whole blood; Peripheral blood lymphocytes; Peripheral blood lymphocytes		Perrin et al. 1996; Ars et al. 2003; Sabbagh et al. 2013; Koster et al. 2021
NF1-39-2	NF1	39	171	17	+	NM_001042492.3	taccacatttccttttataaTGAGAATAAAACAACTTTTTAACAAGAAAGGACTAAAATGGAGGAAAATAAGACAAAACTTTTCAAAAATTGGCTTACTGGCTTTTAAAATTACTTTCTTCAAGGACTGTTCTTTCTTCGCCTCTACAAAAATATATTTGCCAAGTGTCTTTTCTCCAGGCCTGATTCTAGgtaatagtctttacctttta	31334540	31334750	-1.54	6.84	taccacatttccttttatagTGAGAATAAAACAACTTTTTAACAAGAAAGGACTAAAATGGAGGAAAATAAGACAAAACTTTTCAAAAATTGGCTTACTGGCTTTTAAAATTACTTTCTTCAAGGACTGTTCTTTCTTCGCCTCTACAAAAATATATTTGCCAAGTGTCTTTTCTCCAGGCCTGATTCTAGgtaatagtctttacctttta	7.21	6.84	c.5750-279A>G	tcatttgtgttttctcctagGTCAGCTGCCTATAATCTTCTGTGTGCCTTAACTTGTACCTTTAATTTAAAAATCGAGGGCCAGTTACTAGAGACATCAGGTTTATGTATCCCTGCCAACAACACCCTCTTTATTGTCTCTATTAGTAAGACACTGGCAGCCAATGAGCCACACCTCACGTTAGAATTTTTGGAAGAGTGTATTTCTGGATTTAGCAAATCTAgtaagtaatgataattttct	31330276	31330518	11.6	8.78	203	aatagtgtatttttttccagGTATTGAATTGAAACACCTTTGTTTGGAATACATGACTCCATGGCTGTCAAATCTAGTTCGTTTTTGCAAGCATAATGATGATGCCAAACGACAAAGAGTTACTGCTATTCTTGACAAGCTGATAACAATGACCATCAATGAAAAACAGATGTACCCATCTATTCAAGCAAAAATATGGGGAAGCCTTGGGCAGgtattgagtttgctcaaata	31334818	31335051	8.44	8.35	194	A-SNV	Lymphocytes; Patient RNA (tissue not stated)	Vandenbroucke et al. and Landrith et al. observed 67 nt exon with same donor site in normal cells.	Osborn and Upadhyaya 1999; Raponi et al. 2006; Vandenbroucke et al. 2002; Landrith et al. 2020
NF1-54-1	NF1	54	70	17	+	NM_001042492.3	tttctttttgttttgcacagATCCTAAATTTAGTTTTAACTTCCTAAGCGCATGTCAGTATACAACAGATGGAAATAGTACTAAAACATGctaagtagcagacagagcca	31358069	31358178	10.34	2.74	tttctttttgttttgcacagATCCTAAATTTAGTTTTAACTTCCTAAGCGCATGTCAGTATACAACAGATGGAAATAGTACTAAAACATGgtaagtagcagacagagcca	10.34	11.01	c.7908-321C>G	acttttttgcatcttggcagGCTACACTGGTAAAATATACCACAGATGAGTTTGATCAACGAATTCTTTATGAATACTTAGCAGAGGCCAGTGTTGTGTTTCCCAAAGTCTTTCCTGTTGTgtaagtatctccttttgatt	31357249	31357389	8.18	7.65	101	tgactttttttttcttttagGCATAATTTGTTGGACTCTAAGATCAACACCCTGTTATCATTGTGCCAAGATCCAAATTTGTTAAATCCAATCCATGGAATTGTGCAGAGTGTGGTGTACCATGAAGAATCCCCACCACAATACCAAACATCTTACCTGCAAAgtaaataaatgtatctggag	31358460	31358642	11.38	4.06	143	D-SNV	Peripheral blood lymphocytes; Puromycin treated lymphocytes		Ars et al. 2003; Pros et al. 2008
NF2-5-1	NF2	5	106	22	+	NM_000268.4	tagcgtggttgttttttcagATGCAGTTGAGCATCATTGATTCCCAAAGAGGAGGCTGGAGCAGAGTGTATTCAGCTTGGGGAATTGAGCTGTTTGCAGTGGCGAGGGGCGGATAGAGGAGATGAGgtaggggtgggcattgtggt	29654955	29655100	7.39	7.81	taacgtggttgttttttcagATGCAGTTGAGCATCATTGATTCCCAAAGAGGAGGCTGGAGCAGAGTGTATTCAGCTTGGGGAATTGAGCTGTTTGCAGTGGCGAGGGGCGGATAGAGGAGATGAGgtaggggtgggcattgtggt	9.05	7.81	c.516+232G>A	tctccctttcttctttccagTATGGTGACTACGACCCCAGTGTTCACAAGCGGGGATTTTTGGCCCAAGAGGAATTGCTTCCAAAAAGGgtaagagattaaattccctt	29654637	29654745	10.17	9.21	69	tttgctctattttttggtagGTAATAAATCTGTATCAGATGACTCCGGAAATGTGGGAGGAGAGAATTACTGCTTGGTACGCAGAGCACCGAGGCCGAGCCAGgtgaggcccattcattgttg	29655574	29655696	7.93	10.07	83	BPD	Meningioma		De Klein et al. 1998
NF2-13-1	NF2	13	167	22	+	NM_000268.4	gtgtttaccttttttaacagTGATGATCTGTGAACACATCTATTTCCTGAACAAGACTTTCAGCTGCTCAAAGCCAAGGATGCTGTCTTGTTTTCTGCATCTCCAGCCCCTTGCACAGGGCCTGGGAGTTTCCTAAATGAAAAAGCGAGTGGGAGTTTGTGTTTGATTCAGCTGAGCATGAAGAACGgttagagatttgagggatga	29677774	29677980	8.42	4.22	gtgtttaccttttttaacagTGATGATCTGTGAACACATCTATTTCCTGAACAAGACTTTCAGCTGCTCAAAGCCAAGGATGCTGTCTTGTTTTCTGCATCTCCAGCCCCTTGCACAGGGCCTGGGAGTTTCCTAAATGAAAAAGCGAGTGGGAGTTTGTGTTTGATTCAGCTGAGCATGAAGAACGgtaagagatttgagggatga	8.42	10.65	c.1447-233T>A	atctcatcctttccttgcagGGCCAAAGAGGCAGATCAGCTGAAGCAGGACCTGCAGGAAGCACGCGAGGCGGAGCGAAGAGCCAAGCAGAAGCTCCTGGAGATTGCCACCAAGCCCACGTACCCGgtgagcctgggggccaccag	29674816	29674961	11.56	8.69	106	ccgaaatttctcattaacagCCCATGAACCCAATTCCAGCACCGTTGCCTCCTGACATACCAAGCTTCAACCTCATTGGTGACAGCCTGTCTTTCGACTTCAAAGATACTGACATGAAGCGGCTTTCCATGGAGATAGAGAAAGAAAAgtatgtagccccctgtgccc	29678176	29678343	6.04	6.93	128	D-SNV	Lymphocytes, fibroblasts	Reported as c.1447-240T>A.	Castellanos et al. 2013
NIPBL-21-1	NIPBL	21	121	5	+	NM_133433.4	ttctttttgttttctttgagACAGGGTCTCACTCTGTTGCCCAGGCTGGTTGCAGCAGCGTGATCACAGCTCACCACAGCCTCAACCGCCTAGGCTCAAGTGATCCTCCCACCTCAGCCTTCCGAGTAGCTGGAACTACAGgcacgcgccaccatgccggg	37012152	37012312	1.66	2.36	ttctttttgttttctttgagACAGGGTCTCACTCTGTTGCCCAGGCTGGTTGCAGCAGCGTGATCACAGCTCACCACAGCCTCAACCGCCTAGGCTCAAGTGATCCTCCCACCTCAGCCTTCCGAGTAGCTGGAACTACAGgtacgcgccaccatgccggg	1.66	10.12	c.4560+2069C>T	attttttttcttcattaaagGTTAAACAGTAGTGATATGGATGGAGAACCTATGTATATTCAGATGGTTACAGCACTGGTTTTACAACTTATTCAGTGTGTGGTACACTTACCATCATCAGAGAAGGACTCTAATGCAGAAGAAGATTCAAATAAAAAAgtaaggaatctattaaaggt	37010067	37010245	8.97	6.6	139	ctcactttttttcattctagATTGACCAGGATGTTGTCATTACTAACTCTTATGAAACAGCTATGCGAACAGCCCAAAACTTCCTCTCCATCTTCCTTAAAAAgtgagtaaaattaatataaa	37014663	37014785	10.35	8.4	83	D-SNV	LCLs		Rentas et al. 2021
NNT-20-1	NNT	20	69	5	+	NM_012343.4	tcctgtgttaatttgcttagGATAATGGCCTCCAGCTGTTTCCATGTTGCTGGAAAGGACACGATTTCCATCCTTTTTATGGCTGTGTAgtattccatggcacatatgt	43701347	43701455	6.65	-8.63	tcctgtgttaatttgcttagGATAATGGCCTCCAGCTGTTTCCATGTTGCTGGAAAGGACACGATTTCCATCCTTTTTATGGCTGTGTAgtaagtattccatggcacat	6.65	8.01	c.2603-1186_-1183dup	ttcatttgtttcatgtctagGTTTGGAATTCACCCAGTTGCAGGCCGAATGCCTGGTCAGCTTAATGTGCTGCTGGCTGAGGCTGGTGTGCCATATGACATTGTGTTGGAAATGGATGAGATCAACCATGATTTTCCAGgtaagtggtgggggcaattg	43700099	43700257	9.22	10.86	119	ttttttgttttattatatagATACTGATTTGGTCCTTGTAATTGGAGCTAATGACACTGTTAATTCAGCAGCTCAAGAAGATCCCAACTCTATTATTGCAGGCATGCCAGTCCTTGAGGTCTGGAAATCAAAGCAGgtaaagtttcagacttgtat	43702601	43702756	8.75	9.65	116	D-OTH	phytohaemagglutinin-stimulated blood cells		Novoselova et al. 2014
NPC1-9-1	NPC1	9	194	18	-	NM_000271.5	tctccccattttgtttaaagGCAGTGACAGCTACCAGTTACTCAGGCTTGAGGCTTTATCCCTGAATTCTGCCTCGCCCTCGCCTTCCTCATGGGGTTCTTACGGGTCTGAGCCTCTGGATGCTCTCTCAGATTTCTGCTGTGGATGAAGGGACTCAGCTGCTCGCTGCAGGTCACCTGACCTCCCTCATGCCGTCACCCATCCACTCTGACGGgtgggtcatatgcagaagct	23552715	23552948	7.75	6.14	tctccccattttgtttaaagGCAGTGACAGCTACCAGTTACTCAGGCTTGAGGCTTTATCCCTGAATTCTGCCTCGCCCTCGCCTTCCTCATGGGGTTCTTACGGGTCTGAGCCTCTGGATGCTCTCTCAGATTTCTGCTGTGGATGAAGGGACTCAGCTGCTCGCTGCAGGTCACCTGACCTCCCTCATGCCGTCACCCATCCACTCTGACAGgtgggtcatatgcagaagct	7.75	8.56	c.1554-1009G>A	tttttaaaatcttctttcagGTTCTTGACTTACAAATAGCCATCGAAAACATTACTGCCTCTTATGACAATGAGACTGTGACACTTCAAGACATCTGCTTGGCCCCTCTTTCACCGTATAACACGAACTGCACCATTTTGAGTGTGTTAAATTACTTCCAGAACAGCCATTCCGTGCTGGACCACAAGAAAGGGGACGACTTCTTTGTGTATGCCGATTACCACACGCACTTTCTGTACTGCGTACGgtaagtggcaagagacaatc	23554738	23555004	11.13	11.81	227	ttttctaaactttttggcagGGCTCCTGCCTCTCTGAATGATACAAGTTTGCTCCATGACCCTTGTCTGGGTACGTTTGGTGGACCAGTGTTCCCGTGGCTTGTGTTGGGAGGCTATGATGgtaagtaagagaagctttga	23551607	23551747	6.05	11.01	101	D-SNV	Fibroblasts		Rodríguez-Pascau et al. 2009
NPHP3-3-1	NPHP3	3	163	3	-	NM_153240.5	cttcttaattttcattgtagTATCATTGGAATCTGACCAACATCCTGGAATTTTTATTGCTAACTTTTAAGGAAAAAAAATGAAGGCCGGGCACGGTGGCTTATGCCTGTAATACCAGCACTTTGGGAGGCCAAGGCGGGCGGATCACGAGGTCAAAAGATCAAGACCATCCTGGCCAACATGgtgaaaccccgtctctacta	132717935	132718137	6.5	0.56	cttcttaattttcattgtagTATCATTGGAATCTGACCAACATCCTGGAATTTTTATTGCTAACTTTTAAGGAAAAAAAATGAAGGCCGGGCACGGTGGCTTATGCCTGTAATACCAGCACTTTGGGAGGCCAAGGCGGGCGGATCACGAGGTCAAAAGATCAAGACCATCCTGGCCAACATGgtgaaaccccgtctctacta	6.5	0.56	c.671-996C>G (50 nt 3´ of PE)	taaaattattctttttaaagATTTTTAGGGAGACCAAAGAAAATGAAATTCAGGACTTACTGAGGGCCAAGAGGGAGTTGGAGAGCAAACTTCAGAGGCTACAGGCTCAGGGTATCCAAGTATTTGATCCTGGGGAGTCTGATTCAGATGACAACTGTACAGATGTCACTGgtaagtgtatatcctattta	132718974	132719164	5.91	10.65	151	aaaaatctcttgctgaacagCTGCTGGAACCCAATGTGAATATTGGACTGGCGGAGCCTTGGGAAGTGAACCTTCCATAGGAAGCATGATCCAGCTTCAGCAGTCCTTCAGAGGCCCTGAGTTTGCCCATAGTTCTATAGATGTGGAAGGACCCTTTGCAAATGTTAATAGAGgtaatacatgctgtttgtca	132716737	132716929	5.18	7.96	153	DIST3	Leukocytes		Larrue et al. 2020
NR2E3-7-1	NR2E3	7	89	15	+	NM_014249.4	atgttatctgcaatctttggGGCTCCCGGCAGTTTCTTTCTGAAGAAGCAAGCTAATATGGGCATCCTTGCATCACCTCTAATCCAAGAAATGATTACAAGGAGAAAAGgtaatttccttttaagaaaa	71815223	71815351	-0.49	8.83	atgttatctgcaatctttagGGCTCCCGGCAGTTTCTTTCTGAAGAAGCAAGCTAATATGGGCATCCTTGCATCACCTCTAATCCAAGAAATGATTACAAGGAGAAAAGgtaatttccttttaagaaaa	7.47	8.83	c.1100+1124G>A	cctctcccacactctcccagAGCTCACTGATTAGACAGCACAAGGGTCTCAGTTCAACAGCATACAGCCAACATCTATGGTGTCCCAGGCACAGTGCCAGGCCCCGGGAGTGGGGACCAAGATGTACATAAGACAAAGCTACTGCCTTCTAGAGACAACCGGCAGTGACCTCACTGAAGACAAAAACTGCCCTAGCCAGgtactgagggttgcatgaat	71814174	71814392	7.75	9.04	179	gcgtcctctctcctgttcagGTTTGGGAAATTGCTCCTGCTCCTCCCGTCTTTGAGGTTTATCACTGCGGAACGCATCGAGCTCCTCTTTTTCCGCAAGACCATAGGGAATACTCCAATGGAGAAGCTCCTTTGTGATATGTTCAAAAACTAGTGGGGGTGGAGGTGAAATGTTTCCAAGCACTCTGGAAAACAATCTACTGAAACGAAACATTTGCCTA…-3p	71817532	-	10.49	Poly-A	184	A-SNV	Patient fibroblasts	Co-spliced with NR2E3-7-2 5´, or partial intron inclusion to donor site of same.	Di Scipio et al. 2020
NR2E3-7-2	NR2E3	7	40	15	+	NM_014249.4	tcttttctttttttgaaaagGCTGATTGTGACCCCCTGAATTTAATTTCAGACCCACTAGgtgaggcaatacctgcagtt	71815802	71815881	6.59	7.65	tcttttctttttttgaaaagGCTGATTGTGACCCCCTGAATTTAATTTCAGACCCACTAGgtgaggcaatacctgcagtt	6.59	7.65	c.1100+1124G>A (581 nt 5´ of PE)	ctggtgctgcttctccccagAGACGCGGGGCCTGAAGGATCCTGAGCACGTAGAGGCCTTGCAGGACCAGTCCCAAGTGATGCTGAGCCAGCACAGCAAGGCCCACCACCCCAGCCAGCCCGTGAGgtgacctgagcatgcgccca	71813992	71814137	8.73	5.57	106	gcgtcctctctcctgttcagGTTTGGGAAATTGCTCCTGCTCCTCCCGTCTTTGAGGTTTATCACTGCGGAACGCATCGAGCTCCTCTTTTTCCGCAAGACCATAGGGAATACTCCAATGGAGAAGCTCCTTTGTGATATGTTCAAAAACTAGTGGGGGTGGAGGTGAAATGTTTCCAAGCACTCTGGAAAACAATCTACTGAAACGAAACATTTGCCTA…-3p	71817532	-	10.49	Poly-A		DIST5	Patient fibroblasts		Di Scipio et al. 2020
NSUN2-6-1	NSUN2	6	142	5	-	NM_017755.6	ttcttttttttttttttgagATGGAGTCTCACTCTGTTGCCCAGGCTGGAGTGCAGTGGCGTGATGTTGGCTCACTGCAAGTTCCACCTCCTGGGTTCACGCCATTCTCCTGCCTCAGCCTCTCGAGTAGCTGGGACTACAGGTGCCCGCCACCATGCCCGGgtaattttttgtatttttag	6621583	6621764	4.3	6.79	ttcttttttttttttttgagATGGAGTCTCACTCTGTTGCCCAGGCTGGAGTGCAGTGGCGTGATGTTGGCTCACTGCAAGTTCCACCTCCTGGGTTCACGCCATTCTCCTGCCTCAGCCTCTCGAGTAGCTGGGACTACAGGTGCCCGCCACCATGCCCGGgtaattttttgtatttttag	4.3	6.79	c.538-1G>C (357 nt 5´ of PE)	attttttttttttcctcaagGGAAATATTAGTCGTCAAGAAGCTGTTAGCATGATCCCACCACTGCTCCTCAACGTGCGGCCTCATCATAAGgtagcatatagcaactagaa	6623194	6623305	8.25	6.28	72	ctgcaattctgtgccttcagAGGGATTTGTTATTGCGAATGATGTGGACAACAAGCGCTGCTACCTGCTCGTCCATCAAGCCAAGAGGCTGAGCAGCCCCTGCATCATGGTGGTCAACCATGATGCCTCCAGCATACCCAGGCTCCAGATAGATGTGGACGGCAGGAAAGAGATCCTCTTCTATGATCGAATTTTATGTGATGTCCCTTGCAGgtatttatcttattggccaa	6620086	6620318	5.77	7.51	193	DIST5	Dermal fibroblasts	Mutation is 1 nt 5´ of exon 6. Exclusively co-spliced with exon 6 skip.	Martinez et al. 2012
NTRK1-8-1a	NTRK1	8	142	1	+	NM_001007792.1	ttcttttttttttttttgagATGGAGTCTCGCTCTGTCACCCAGGCTGGAGTGCAGTGGCGCGCTCTCGGCTCACTTCAAGCTCCGCCTCCCAGGTTCACGTCATTCTCCTGCTTCAGCCTCCTGAGTATCTGGGACTACAGGCGCCCTCCACCACGCCCAGctaattttttgtattttttt	156872677	156872858	4.3	0.28	ttcttttttttttttttgagATGGAGTCTCGCTCTGTCACCCAGGCTGGAGTGCAGTGGCGCGCTCTCGGCTCACTTCAAGCTCCGCCTCCCAGGTTCACGTCATTCTCCTGCTTCAGCCTCCTGAGTATCTGGGACTACAGGCGCCCTCCACCACGCTCAGgtaattttttgtattttttt	4.3	8.55	c.[851-798C>T; 851-794C>G]	ccctctctttcctgatctagAAATCTGGGGGTCTGCCATCCCTGGGGCTGACCCTGGCCAATGTCACCAGTGACCTCAACAGGAAGAACGTGACGTGCTGGGCAGAGAACGATGTGGGCCGGGCAGAGGTCTCTGTTCAGGTCAACGTCTCCTgtgagtctcagtggcagctc	156871603	156871775	9.93	7.21	133	ttgctctttctggcccacagTCCCGGCCAGTGTGCAGCTGCACACGGCGGTGGAGATGCACCACTGGTGCATCCCCTTCTCTGTGGATGGGCAGCCGGCACCGTCTCTGCGCTGGCTCTTCAATGGCTCCGTGCTCAATGAGACCAGCTTCATCTTCACTGAGTTCCTGGAGCCGGCAGCCAATGAGACCGTGCGGCACGGGTGTCTGCGCCTCAACCAGCCCACCCACGTCAACAACGGCAACTACACGCTGCTGGCTGCCAACCCCTTCGGCCAGGCCTCCGCCTCCATCATGGCTGCCTTCATGGACAACCCTTTCGAGTTCAACCCCGAGGACCCCATCCCTGgtgcgagggccatcctgaac	156873613	156873979	9.07	5.2	327	D-SNV+M-SNV	Blood	Exon 8 skip also observed.	Geng et al. 2018
NTRK1-8-1b	NTRK1	8	118	1	+	NM_001007792.1	agtctcgctctgtcacccagGCTGGAGTGCAGTGGCGCGCTCTCGGCTCACTTCAAGCTCCGCCTCCCAGGTTCACGTCATTCTCCTGCTTCAGCCTCCTGAGTATCTGGGACTACAGGCGCCCTCCACCACGCCCAGctaattttttgtattttttt	156872701	156872858	4.42	0.28	agtctcgctctgtcacccagGCTGGAGTGCAGTGGCGCGCTCTCGGCTCACTTCAAGCTCCGCCTCCCAGGTTCACGTCATTCTCCTGCTTCAGCCTCCTGAGTATCTGGGACTACAGGCGCCCTCCACCACGCTCAGgtaattttttgtattttttt	4.42	8.55	c.[851-798C>T; 851-794C>G]	ccctctctttcctgatctagAAATCTGGGGGTCTGCCATCCCTGGGGCTGACCCTGGCCAATGTCACCAGTGACCTCAACAGGAAGAACGTGACGTGCTGGGCAGAGAACGATGTGGGCCGGGCAGAGGTCTCTGTTCAGGTCAACGTCTCCTgtgagtctcagtggcagctc	156871603	156871775	9.93	7.21	133	ttgctctttctggcccacagTCCCGGCCAGTGTGCAGCTGCACACGGCGGTGGAGATGCACCACTGGTGCATCCCCTTCTCTGTGGATGGGCAGCCGGCACCGTCTCTGCGCTGGCTCTTCAATGGCTCCGTGCTCAATGAGACCAGCTTCATCTTCACTGAGTTCCTGGAGCCGGCAGCCAATGAGACCGTGCGGCACGGGTGTCTGCGCCTCAACCAGCCCACCCACGTCAACAACGGCAACTACACGCTGCTGGCTGCCAACCCCTTCGGCCAGGCCTCCGCCTCCATCATGGCTGCCTTCATGGACAACCCTTTCGAGTTCAACCCCGAGGACCCCATCCCTGgtgcgagggccatcctgaac	156873613	156873979	9.07	5.2	327	D-SNV+M-SNV	Blood	Exon 8 skip also observed.	Geng et al. 2018
NTRK1-8-1c	NTRK1	8	68	1	+	NM_001007792.1	cttcaagctccgcctcccagGTTCACGTCATTCTCCTGCTTCAGCCTCCTGAGTATCTGGGACTACAGGCGCCCTCCACCACGCCCAGctaattttttgtattttttt	156872751	156872858	4.17	0.28	cttcaagctccgcctcccagGTTCACGTCATTCTCCTGCTTCAGCCTCCTGAGTATCTGGGACTACAGGCGCCCTCCACCACGCTCAGgtaattttttgtattttttt	4.17	8.55	c.[851-798C>T; 851-794C>G]	ccctctctttcctgatctagAAATCTGGGGGTCTGCCATCCCTGGGGCTGACCCTGGCCAATGTCACCAGTGACCTCAACAGGAAGAACGTGACGTGCTGGGCAGAGAACGATGTGGGCCGGGCAGAGGTCTCTGTTCAGGTCAACGTCTCCTgtgagtctcagtggcagctc	156871603	156871775	9.93	7.21	133	ttgctctttctggcccacagTCCCGGCCAGTGTGCAGCTGCACACGGCGGTGGAGATGCACCACTGGTGCATCCCCTTCTCTGTGGATGGGCAGCCGGCACCGTCTCTGCGCTGGCTCTTCAATGGCTCCGTGCTCAATGAGACCAGCTTCATCTTCACTGAGTTCCTGGAGCCGGCAGCCAATGAGACCGTGCGGCACGGGTGTCTGCGCCTCAACCAGCCCACCCACGTCAACAACGGCAACTACACGCTGCTGGCTGCCAACCCCTTCGGCCAGGCCTCCGCCTCCATCATGGCTGCCTTCATGGACAACCCTTTCGAGTTCAACCCCGAGGACCCCATCCCTGgtgcgagggccatcctgaac	156873613	156873979	9.07	5.2	327	D-SNV+M-SNV	Blood	Exon 8 skip also observed.	Geng et al. 2018
OAT-2-1	OAT	2	142	10	-	NM_000274.4	tttttttttttttttttgagACGGAGTCTCACTCTGTCACCCAGGCTGGAGTACAGTGGCACAATCCCAGCTCACTGCAACCTCTGCCTCCCAGGTTCAAGCGATTCTTCTGCCTCAGCCTCCTGAGTAGCTGGGACTACAGGCGTGCGCCACCACACCCAGctaatttttgtatttttagt	124411651	124411832	3.97	0.28	tttttttttttttttttgagACGGAGTCTCACTCTGTCACCCAGGCTGGAGTACAGTGGCACAATCCCAGCTCACTGCAACCTCTGCCTCCCAGGTTCAAGCGATTCTTCTGCCTCAGCCTCCTGAGTAGCTGGGACTACAGGCGTGCGCCACCACACCCAGgtaatttttgtatttttagt	3.97	8.55	c.199+303C>G	attctcttttctttggacagATCTGTGGTTTTTCTACTTGAAGGACACAATGTTTTCCAAACTAGCACATTTGCAGAGGTTTGCTGTACTTAGTCGCGGAGTTCATTCTTCAGTGGCTTCTGCTACATCTGTTGCAACTAAAAAAACAGTCCAAGGCCCTCCAACCTCTGATGACATTTTTGAAAGGGAATATAAGTATGGTGCACACAACTACCATCCTTTACCTGTAGCCCTGGAGAGAGGAAAAGgtacgtttcaaattaatccg	124411953	124412220	9.09	10.75	228	tcctttcttatgtattttagGTATTTACTTATGGGATGTAGAAGGCAGAAAATATTTTGACTTCCTGAGTTCTTACAGTGCTGTCAACCAAGGGCATTGTCACCCCAAGATTGTGAATGCTCTGAAGAGTCAAGTGGACAAATTGACCTTAACATCTAGAGCTTTCTATAATAACGTACTTGGTGAATATGAGGAGTATATTACTAAACTTTTCAACTACCACAAAGTTCTTCCTATGAATACAGgtaaaacatttccttttttt	124408721	124408985	11.34	8.59	225	D-SNV	Skin fibroblasts		Mitchell et al. 1991
OCRL-4-1	OCRL	4	66	X	+	NM_000276.4	ctgttgatttctgctaatagGTCTAATAAGATGACTGAAGAATATCCATGGGATGGAGGTTATTGGTGAACTTAAAGCAATTTCAGataagtagtgggtgtggaag	129553216	129553321	8.18	2.68	ctgttgatttctgctaatagGTCTAATAAGATGACTGAAGAATATCCATGGGATGGAGGTTATTGGTGAACTTAAAGCAATTTCAGgtaagtagtgggtgtggaag	8.18	10.86	c.239-4023A>G	tcttttttttcccctctcagAAGCAGAAGAAACTCTTTTGATTGACATAGCTTCTAACAgtgagtatctttctgaatgt	129548543	129548621	10	8.34	39	tggatttcaattctttttagGTGGCTGCAAAATTCGGGTTCAGGGGGACTGGATCAGAGAGCGCCGCTTTGAAATCCCTGATGAGGAACACTGTTTGAAGTTCCTCTCAGCTGTCCTTGCTGCTCAGAAAGgtaactaaagactcagcgat	129557305	129557455	8.94	9.01	111	D-SNV	Skin fibroblasts	Reported as c.238+4701A>G.	Rendu et al. 2017
OFD1-9-1	OFD1	9	62	X	+	NM_003611.3	tttttttctcacttctatagGCTTGATTTGTTTGATTTCAACTCTCTGTCTACCTTACTCTCTTTTTGGCAATAATGAAAAGgtaaattgatcaagagagag	13750153	13750254	11.09	8.88	tttttttctcacttctatagGCTTGATTTGTTTGATTTCAACTCTCTGTCTACCTTACTCTCTTTTTGGCAATAATGAAAAGgtaagttgatcaagagagag	11.09	11	c.935+706A>G	attaatgcttttctatacagATTGAAACAAAAGAAATTTATGCTCAAAGGCAACTTTTACTAAAAGATATGGATTTGCTAAGAGGAAGAGAAGCAGAGCTGAAGCAAAGAGTTGAAGCTTTTGAATTgtaagtaatgcatgttcatt	13749407	13749553	7.78	8.54	107	tatatttttgttaatttcagGAACCAGAAGCTCCAGGAAGAAAAACATAAAAGCATAACTGAGGCACTTAGGAGACAGGAGCAGAATATAAAGAGTTTTGAGGAGACCTATGACCGAAAGCTCAAGAATGAACTTCTAAAgtaattgtttagcattttta	13751229	13751388	9.47	3.64	120	D-SNV	Peripheral blood		Webb et al. 2012
OPA1-4-1a	OPA1	4	65	3	+	NM_130832.3	catttaaatttgttttccggCCGGGCGCGGTGGCTCATGCCTGTAATCCCAGCATTTTGGGAGGCCAAGGCAGGCGGATCATGAGgtcaggagatcgagaccatc	193618179	193618283	-0.25	4.94	catttaaatttgttttccagCCGGGCGCGGTGGCTCATGCCTGTAATCCCAGCATTTTGGGAGGCCAAGGCAGGCGGATCATGAGgtcaggagatcgagaccatc	7.71	4.94	c.610+360G>A	cttttgctgatttttcacagGTCACAAATTGGTTAGTGAAGTCATAGGAGCTTCTGACCTACTTCTCTTGTTAGgtgtgtaaacagacattttt	193617764	193617857	9.23	4.3	54	gttgcatatttatctttaagGTTCTCCGGAAGAAACGGCGTTTAGAGCAACAGATCGTGGATCTGAAAGTGACAAGCATTTTAGAAAGgtaagtgtaaaagagaattg	193618849	193618956	7.78	11	68	A-SNV	Puromycin-treated fibroblasts		Bonifert et al. 2014
OPA1-4-1b	OPA1	4	97	3	+	NM_130832.3	catttaaatttgttttccggCCGGGCGCGGTGGCTCATGCCTGTAATCCCAGCATTTTGGGAGGCCAAGGCAGGCGGATCATGAGGTCAGGAGATCGAGACCATCCTGGCTAACACGgtgaaaccccatctctacta	193618179	193618315	-0.25	2.84	catttaaatttgttttccagCCGGGCGCGGTGGCTCATGCCTGTAATCCCAGCATTTTGGGAGGCCAAGGCAGGCGGATCATGAGGTCAGGAGATCGAGACCATCCTGGCTAACACGgtgaaaccccatctctacta	7.71	2.84	c.610+360G>A	cttttgctgatttttcacagGTCACAAATTGGTTAGTGAAGTCATAGGAGCTTCTGACCTACTTCTCTTGTTAGgtgtgtaaacagacattttt	193617764	193617857	9.23	4.3	54	gttgcatatttatctttaagGTTCTCCGGAAGAAACGGCGTTTAGAGCAACAGATCGTGGATCTGAAAGTGACAAGCATTTTAGAAAGgtaagtgtaaaagagaattg	193618849	193618956	7.78	11	68	A-SNV	Puromycin-treated fibroblasts		Bonifert et al. 2014
OPA1-4-1c	OPA1	4	61	3	+	NM_130832.3	taaatttgttttccggccggGCGCGGTGGCTCATGCCTGTAATCCCAGCATTTTGGGAGGCCAAGGCAGGCGGATCATGAGgtcaggagatcgagaccatc	193618183	193618283	-1.81	4.94	taaatttgttttccggccagGCGCGGTGGCTCATGCCTGTAATCCCAGCATTTTGGGAGGCCAAGGCAGGCGGATCATGAGgtcaggagatcgagaccatc	6.15	4.94	c.610+364G>A	cttttgctgatttttcacagGTCACAAATTGGTTAGTGAAGTCATAGGAGCTTCTGACCTACTTCTCTTGTTAGgtgtgtaaacagacattttt	193617764	193617857	9.23	4.3	54	gttgcatatttatctttaagGTTCTCCGGAAGAAACGGCGTTTAGAGCAACAGATCGTGGATCTGAAAGTGACAAGCATTTTAGAAAGgtaagtgtaaaagagaattg	193618849	193618956	7.78	11	68	A-SNV	Puromycin-treated fibroblasts		Bonifert et al. 2014
OPA1-4-1d	OPA1	4	93	3	+	NM_130832.3	taaatttgttttccggccggGCGCGGTGGCTCATGCCTGTAATCCCAGCATTTTGGGAGGCCAAGGCAGGCGGATCATGAGGTCAGGAGATCGAGACCATCCTGGCTAACACGgtgaaaccccatctctacta	193618183	193618315	-1.81	2.84	taaatttgttttccggccagGCGCGGTGGCTCATGCCTGTAATCCCAGCATTTTGGGAGGCCAAGGCAGGCGGATCATGAGGTCAGGAGATCGAGACCATCCTGGCTAACACGgtgaaaccccatctctacta	6.15	2.84	c.610+364G>A	cttttgctgatttttcacagGTCACAAATTGGTTAGTGAAGTCATAGGAGCTTCTGACCTACTTCTCTTGTTAGgtgtgtaaacagacattttt	193617764	193617857	9.23	4.3	54	gttgcatatttatctttaagGTTCTCCGGAAGAAACGGCGTTTAGAGCAACAGATCGTGGATCTGAAAGTGACAAGCATTTTAGAAAGgtaagtgtaaaagagaattg	193618849	193618956	7.78	11	68	A-SNV	Puromycin-treated fibroblasts		Bonifert et al. 2014
OTC-5-1	OTC	5	135	X	+	NM_000531.6	caatccctttgatttttcggTGCCATATTTAACACAATGAATGAATAGAGAACACTGGAGCATACAAAATGGACAAGCCATATGTGATTCTATAGACATCAGGTCTGTGGCTTGGGAGTGAAGACTGGTGGAGTGTGCTTTGAATATTCAAAAAGgttagttactaagtcactct	38401675	38401849	-0.39	8.54	caatccctttgatttttcagTGCCATATTTAACACAATGAATGAATAGAGAACACTGGAGCATACAAAATGGACAAGCCATATGTGATTCTATAGACATCAGGTCTGTGGCTTGGGAGTGAAGACTGGTGGAGTGTGCTTTGAATATTCAAAAAGgttagttactaagtcactct	7.57	8.54	c.540+265G>A	tttttcttggtttgccacagTGTATTGTCTAGCATGGCAGATGCAGTATTGGCTCGAGTGTATAAACAATCAGATTTGGACACCCTGGCTAAAGAAGCATCCATCCCAATTATCAATGGGCTGTCAGATTTGTACCATCCTATCCAGATCCTGGCTGATTACCTCACGCTCCAGgttggtttatttatttgtct	38401255	38401448	8.78	8.08	154	cttcatcccgtgccttttagGAACACTATAGCTCTCTGAAAGGTCTTACCCTCAGCTGGATCGGGGATGGGAACAATATCCTGCACTCCATCATGATGAGCGCAGCGAAATTCGGAATGCACCTTCAGGCAGCTACTCCAAAGgtagggaaactttttgcctt	38403598	38403760	9.49	8.76	123	A-SNV	Liver biopsy; Liver biopsy		Ogino et al. 2007; Engel et al. 2008
OTC-8-1a	OTC	8	118	X	+	NM_000531.6	ttttgtaaatgatattttagACATTACTTATTTATTTATTATTATTCTTACTTTTTCCACTTAACAAATCTTAGATTTTCTTGCTCACTCATTTAGATATTTTTTATTCTTTTTAGTTGCTGCATAGAATTCCAAAGGataagtggaaccataattta	38410013	38410170	4.59	2.27	ttttgtaaatgatattttagACATTACTTATTTATTTATTATTATTCTTACTTTTTCCACTTAACAAATCTTAGATTTTCTTGCTCACTCATTTAGATATTTTTTATTCTTTTTAGTTGCTGCATAGAATTCCAAAGGgtaagtggaaccataattta	4.59	10.45	c.867+1126A>G	agcgtgtttatgtatgctagAATGGTACCAAGCTGTTGCTGACAAATGATCCATTGGAAGCAGCGCATGGAGGCAATGTATTAATTACAGACACTTGGATAAGCATGGGACAAGAAGAGGAGAAGAAAAAGCGGCTCCAGGCTTTCCAAGGTTACCAGGTTACAATGAAGgtacaaattgatgcctctct	38408856	38409045	4.33	6.82	150	tcttatccccatctctttagACTGCTAAAGTTGCTGCCTCTGACTGGACATTTTTACACTGCTTGCCCAGAAAGCCAGAAGAAGTGGATGATGAAGTCTTTTATTCTCCTCGATCACTAGTGTTCCCAGAGGCAGAAAACAGAAAGTGGACAATCATGgtaagcaagaaacaaggaat	38411842	38412019	8.11	9.26	138	D-SNV	Liver biopsy		Engel et al. 2008
OTC-8-1b	OTC	8	22	X	+	NM_000531.6	atattttttattctttttagTTGCTGCATAGAATTCCAAAGGataagtggaaccataattta	38410109	38410170	8.31	2.27	atattttttattctttttagTTGCTGCATAGAATTCCAAAGGgtaagtggaaccataattta	8.31	10.45	c.867+1126A>G	agcgtgtttatgtatgctagAATGGTACCAAGCTGTTGCTGACAAATGATCCATTGGAAGCAGCGCATGGAGGCAATGTATTAATTACAGACACTTGGATAAGCATGGGACAAGAAGAGGAGAAGAAAAAGCGGCTCCAGGCTTTCCAAGGTTACCAGGTTACAATGAAGgtacaaattgatgcctctct	38408856	38409045	4.33	6.82	150	tcttatccccatctctttagACTGCTAAAGTTGCTGCCTCTGACTGGACATTTTTACACTGCTTGCCCAGAAAGCCAGAAGAAGTGGATGATGAAGTCTTTTATTCTCCTCGATCACTAGTGTTCCCAGAGGCAGAAAACAGAAAGTGGACAATCATGgtaagcaagaaacaaggaat	38411842	38412019	8.11	9.26	138	D-SNV	Liver biopsy		Engel et al. 2008
OTC-9-1a	OTC	9	181	X	+	NM_000531.6	acactgtggttcttttgtagCCAGAACACCACTGACACAGCCTGGTACCTGAGGCTCTTGAAACCAGATGTCAGATACTCCATTATAGCCACCACAGCTGAAATAGATTTCTCTACCTGCATATGTAGCAGAAGATCCAATCTCTCCGAAGACGGCTTCCACTGCATGTTGTTTGCTTCTGCACCCAAGTCTGGAGTAGATgcagctgagtgggatgcctg	38412885	38413105	7.81	GC	acactgtggttcttttgtagCCAGAACACCACTGACACAGCCTGGTACCTGAGGCTCTTGAAACCAGATGTCAGATACTCCATTATAGCCACCACAGCTGAAATAGATTTCTCTACCTGCATATGTAGCAGAAGATCCAATCTCTCCGAAGACGGCTTCCACTGCATGTTGTTTGCTTCTGCACCCAAGTCTGGAGTAGATgcagttgagtgggatgcctg	7.81	GC	c.1005+1091C>G	tcttatccccatctctttagACTGCTAAAGTTGCTGCCTCTGACTGGACATTTTTACACTGCTTGCCCAGAAAGCCAGAAGAAGTGGATGATGAAGTCTTTTATTCTCCTCGATCACTAGTGTTCCCAGAGGCAGAAAACAGAAAGTGGACAATCATGgtaagcaagaaacaaggaat	38411842	38412019	8.11	9.26	138	tttctttgttgtgtcatcagGCTGTCATGGTGTCCCTGCTGACAGATTACTCACCTCAGCTCCAGAAGCCTAAATTTTGATGTTGTGTTACTTGTCAAGAAAGAAGCAATGTTCTTCAGTAACAGAATGAGTTGGTTTATGGGGAAAAGAGAAGAGAATCTAAAAAATAA…-3p	38421003	-	7.73	Poly-A	-	D-SNV	Liver biopsy		Engel et al. 2008
OTC-9-1b	OTC	9	185	X	+	NM_000531.6	acactgtggttcttttgtagCCAGAACACCACTGACACAGCCTGGTACCTGAGGCTCTTGAAACCAGATGTCAGATACTCCATTATAGCCACCACAGCTGAAATAGATTTCTCTACCTGCATATGTAGCAGAAGATCCAATCTCTCCGAAGACGGCTTCCACTGCATGTTGTTTGCTTCTGCACCCAAGTCTGGAGTAGATGCAGctgagtgggatgcctgtacc	38412885	38413109	7.81	2.4	acactgtggttcttttgtagCCAGAACACCACTGACACAGCCTGGTACCTGAGGCTCTTGAAACCAGATGTCAGATACTCCATTATAGCCACCACAGCTGAAATAGATTTCTCTACCTGCATATGTAGCAGAAGATCCAATCTCTCCGAAGACGGCTTCCACTGCATGTTGTTTGCTTCTGCACCCAAGTCTGGAGTAGATGCAGgtgagtgggatgcctgtacc	7.81	10.67	c.1005+1091C>G	tcttatccccatctctttagACTGCTAAAGTTGCTGCCTCTGACTGGACATTTTTACACTGCTTGCCCAGAAAGCCAGAAGAAGTGGATGATGAAGTCTTTTATTCTCCTCGATCACTAGTGTTCCCAGAGGCAGAAAACAGAAAGTGGACAATCATGgtaagcaagaaacaaggaat	38411842	38412019	8.11	9.26	138	tttctttgttgtgtcatcagGCTGTCATGGTGTCCCTGCTGACAGATTACTCACCTCAGCTCCAGAAGCCTAAATTTTGATGTTGTGTTACTTGTCAAGAAAGAAGCAATGTTCTTCAGTAACAGAATGAGTTGGTTTATGGGGAAAAGAGAAGAGAATCTAAAAAATAA…-3p	38421003	-	7.73	Poly-A	-	D-SNV	Liver biopsy		Engel et al. 2008
PAH-6-1	PAH	6	313	12	-	NM_000277.3	ttgttttgtttgccctgtagTTCCTGCTGTGTTATGAGTTAGGAGTGTGTGTTTGTGTAAGAAATGTGCTATTTTCGGGGATGGTGCCAAGAGCCCTGAGCTCTGAGTCTGTGCATCTGGTATGAATCCTGCCTTCAATCCTCTCCAGCTGAGTAAACCTGCCTCAGTTTTGTCATCTGTCAAATGGACACTGTATCAACTCTTTAGCTTTTCCCATAGGGAAATTATGAGAATGAAGTAAGGTGCTGCATATGGAAACAACCAGCACAGTCTTGCATATACAGCAGGTATTCAGTGAATTTGGACTGAATTGAAATCTGAGTAGCTTAATAGgtaagtacattgagtcgcaa	102854469	102854821	7.9	9.66	ttgttttgtttgccctgtagTTCCTGCTGTGTTATGAGTTAGGAGTGTGTGTTCGTGTAAGAAATGTGCTATTTTCGGGGATGGTGCCAAGAGCCCTGAGCTCTGAGTCTGTGCATCTGGTATGAATCCTGCCTTCAATCCTCTCCAGCTGAGTAAACCTGCCTCAGTTTTGTCATCTGTCAAATGGACACTGTATCAACTCTTTAGCTTTTCCCATAGGGAAATTATGAGAATGAAGTAAGGTGCTGCATATGGAAACAACCAGCACAGTCTTGCATATACAGCAGGTATTCAGTGAATTTGGACTGAATTGAAATCTGAGTAGCTTAATAGgtaagtacattgagtcgcaa	7.9	9.66	c.768+368T>C	attttgtgcctgtattctagTGGGCAGCCCATCCCTCGAGTGGAATACATGGAGGAAGAAAAGAAAACATGGGGCACAGTGTTCAAGACTCTGAAGTCCTTGTATAAAACCCATGCTTGCTATGAGTACAATCACATTTTTCCACTTCTTGAAAAGTACTGTGGCTTCCATGAAGATAACATTCCCCAGCTGGAAGACGTTTCTCAGTTCCTGCAGAgtaagtccacatcagggtca	102855116	102855352	7.29	9.35	197	ctttcttcttttcatcccagCTTGCACTGGTTTCCGCCTCCGACCTGTGGCTGGCCTGCTTTCCTCTCGGGATTTCTTGGGTGGCCTGGCCTTCCGAGTCTTCCACTGCACACAGTACATCAGACATGGATCCAAGCCCATGTATACCCCCGAACCgtgagtactgtcctccagct	102852795	102852970	7.65	9.40	136	M-SNV	Minigene + HEK293T cells	∆Hx: +2.4104	Jin et al. 2021
PAH-10-1	PAH	10	81	12	-	NM_000277.3	gatggctgtgggttttacagATAGAAATGGAATTGCAAGTACACATATCTCTGGGGAGAAGGGGCCTCCTGATTCCAAGGCTGACCTATGCATGCAGCCTTgtgagtatgcaaacacatgc	102844055	102844175	7.74	7.15	gatggctgtgggttttacagATAGAAATGGAATTGCAAGTACACATATCTCTGGGGAGAAGGGGCCTCCTGATTCCAAGGATGACCTATGCATGCAGCCTTgtgagtatgcaaacacatgc	7.74	7.15	c.1065+241C>A	agattgactttccattccagATTTACTGGTTTACTGTGGAGTTTGGGCTCTGCAAACAAGGAGACTCCATAAAGGCATATGGTGCTGGGCTCCTGTCATCCTTTGGTGAATTACAGgtatgaccttcacaggaacc	102844316	102844451	7.71	9.46	96	ttttcacttggggcctacagTACTGCTTATCAGAGAAGCCAAAGCTTCTCCCCCTGGAGCTGGAGAAGACAGCCATCCAAAATTACACTGTCACGGAGTTCCAGCCCCTCTATTACGTGGCAGAGAGTTTTAATGATGCCAAGGAGAAAGTAAGgtgaggtggtgacaaaggtg	102843626	102843799	3.16	9.16	134	M-SNV	Minigene + HEK293T cells	∆Hx: +1.5803	Jin et al. 2021
PAH-11-1	PAH	11	25	12	-	NM_000277.3	attttctgtttttcctccagCCCCTGGAACAATACCTGACACAGAgtaagcactcaataaataat	102843064	102843128	10.78	6.31	attttctgtttttcctccagCCCCTGGAACAATACCTGACACAGAgtaagcactcaataaataat	10.78	6.31	c.1199+502A>T	ttttcacttggggcctacagTACTGCTTATCAGAGAAGCCAAAGCTTCTCCCCCTGGAGCTGGAGAAGACAGCCATCCAAAATTACACTGTCACGGAGTTCCAGCCCCTCTATTACGTGGCAGAGAGTTTTAATGATGCCAAGGAGAAAGTAAGgtgaggtggtgacaaaggtg	102843626	102843799	3.16	9.16	134	gcctgtggttttggtcttagGAACTTTGCTGCCACAATACCTCGGCCCTTCTCAGTTCGCTACGACCCATACACCCAAAGGATTGAGGTCTTGGACAATACCCAGCAGCTTAAGATTTTGGCTGATTCCATTAACAgtaagtaatttacaccttac	102840380	102840535	8.92	9.49	116	BPD	Liver; Blood	Mutation = 36nt 5´ of PE acceptor. Martínez-Pizarro et al. observed low splicing in normal cells, Jin et al. described mutation.	Martínez-Pizarro et al. 2018; Jin et al. 2021
PCCB-6-1	PCCB	6	72	3	+	NM_000532.5	ttcttcctttatttcttcagCTCCTTGCCATTTTATTACATTGTGTCCATAATGGTAAAGGATAAATCTGATCTCACACTTCATTTTCAGAGgtacatatctttattacatg	136284313	136284424	9.04	6.75	ttcttcctttatttcttcagCTCCTTGCCATTTTATTACATTGTGTCCATAATGGTAAAGGATAAATCTGATCTCACACTTCATTTTCAGAGgtacgtatctttattacatg	9.04	10.2	c.654+462A>G	ttgcttttctgttttggcagAGGAATGTTACGGCATCCGGAGTCATCCCTCAGATTTCTCTGATCATGGGCCCATGTGCTGGTGGGGCCGTCTACTCCCCAGCCCTAACAGACTTCACGTTCATGGTAAAGgtaagaaagaagggcctgtt	136283817	136283967	6.93	10.57	111	ctggaaatcttttatttcagGACACCTCCTACCTGTTCATCACTGGCCCTGATGTTGTGAAGTCTGTCACCAATGAGGATGTTACCCAGGAGGAGCTCGGTGGTGCCAAGACCCACACCACCATGTCAGgtgagaggccttgaagatga	136293736	136293884	6.54	9.22	109	D-SNV	Fibroblasts		Rincón et al. 2007
PHEX-3-1	PHEX	3	57	X	+	NM_000444.6	ctcttctttcttatccctagGGGATCCTTAACTTGAGTCCACAGTCTTCCCACAAGAGGGCTGTCAATACAATTCAGgtacttggatgggaaaaaat	22059123	22059219	11.96	8.17	ctcttctttcttatccctagGGGATCCTTAACTTGAGTCCACAGTCTTCCCACAAGAGGGCTGTCAATACAATTCAGgtacttggatgggaaaaaat	11.96	8.17	Unknown	atgattttctttctaaatagCTGCTGCCATCTTAAGTAAAGTAAATCTGTCTGTGGATCCTTGTGATAATTTCTTCCGGTTCGCTTGTGATGGCTGGATAAGCAATAATCCAATTCCCGAAGATATGCCAAGCTATGGGGTTTATCCTTGGCTGAGACATAATGTTGACCTCAAGTTGAAGGgtaagtttctactggggttt	22047030	22047231	8.52	10.45	162	tcctttcttaaccttcccagAACTTTTGGAGAAATCAATCAGTAGAAGGCGGGACACCGAAGCCATACAGAAAGCCAAAATCCTTTATTCATCCTGCATGAATGAGAgtgagtgatgaagaaaacta	22076368	22076494	7.54	7.36	87	UNKN	Not specified	Paper is written mostly in Korean.	Chung et al. 2012
PHEX-7-1a	PHEX	7	170	X	+	NM_000444.6	ctccaaactcctacttgcagTGCAAAAAGTTCATTCCTGCATGTCACCTTTGAAGACTGTGAAGACTGCTGCAGATGTTTCGAAGTCCAGGACTGTGCCTCTGAGCCATGTCTAGAGTCTGTCTGAATTCTCTTTCCAGGCACATAGGAGGCCCAGGGCTCTCATTTGGACTAAAACTCTGAAACAGCAGggaaggccttgccctgagcc	22095176	22095385	5.39	3.44	ctccaaactcctacttgcagTGCAAAAAGTTCATTCCTGCATGTCACCTTTGAAGACTGTGAAGACTGCTGCAGATGTTTCGAAGTCCAGGACTGTGCCTCTGAGCCATGTCTAGAGTCTGTCTGAATTCTCTTTCCAGGCACATAGGAGGCCCAGGGCTCTCATTTGGACTAAAACTCTGAAACAGCAGgtaaggccttgccctgagcc	5.39	11.08	c.849+1268G>T	ttgttctttatttcttacagTATCGGGATGCCCTTTACAAGTTCATGGTGGATACTGCCGTGCTTTTAGGAGCTAACAGTTCCAGAGCAGAGCATGACATGAAGTCAGTGCTCAGATTGGAAATTAAGATAGCTGAGgtaagtcttcactgaaaatc	22093963	22094119	8.74	11.08	117	caaaaatctcttttcaacagATAATGATTCCACATGAAAACCGAACCAGCGAGGCCATGTACAACAAAATGAACATTTCTGAACTGAGTGCTATGATTCCCCAGgttggtgaaaactatccaga	22096935	22097058	7.82	8.08	84	D-SNV	LCLs		Christie et al. 2001
PHEX-7-1b	PHEX	7	100	X	+	NM_000444.6	gcagatgtttcgaagtccagGACTGTGCCTCTGAGCCATGTCTAGAGTCTGTCTGAATTCTCTTTCCAGGCACATAGGAGGCCCAGGGCTCTCATTTGGACTAAAACTCTGAAACAGCAGggaaggccttgccctgagcc	22095246	22095385	-2.52	3.44	gcagatgtttcgaagtccagGACTGTGCCTCTGAGCCATGTCTAGAGTCTGTCTGAATTCTCTTTCCAGGCACATAGGAGGCCCAGGGCTCTCATTTGGACTAAAACTCTGAAACAGCAGgtaaggccttgccctgagcc	-2.52	11.08	c.849+1268G>T	ttgttctttatttcttacagTATCGGGATGCCCTTTACAAGTTCATGGTGGATACTGCCGTGCTTTTAGGAGCTAACAGTTCCAGAGCAGAGCATGACATGAAGTCAGTGCTCAGATTGGAAATTAAGATAGCTGAGgtaagtcttcactgaaaatc	22093963	22094119	8.74	11.08	117	caaaaatctcttttcaacagATAATGATTCCACATGAAAACCGAACCAGCGAGGCCATGTACAACAAAATGAACATTTCTGAACTGAGTGCTATGATTCCCCAGgttggtgaaaactatccaga	22096935	22097058	7.82	8.08	84	D-SNV	LCLs		Christie et al. 2001
PHEX-7-1c	PHEX	7	51	X	+	NM_000444.6	tgtctgaattctctttccagGCACATAGGAGGCCCAGGGCTCTCATTTGGACTAAAACTCTGAAACAGCAGggaaggccttgccctgagcc	22095295	22095385	10.01	3.44	tgtctgaattctctttccagGCACATAGGAGGCCCAGGGCTCTCATTTGGACTAAAACTCTGAAACAGCAGgtaaggccttgccctgagcc	10.01	11.08	c.849+1268G>T	ttgttctttatttcttacagTATCGGGATGCCCTTTACAAGTTCATGGTGGATACTGCCGTGCTTTTAGGAGCTAACAGTTCCAGAGCAGAGCATGACATGAAGTCAGTGCTCAGATTGGAAATTAAGATAGCTGAGgtaagtcttcactgaaaatc	22093963	22094119	8.74	11.08	117	caaaaatctcttttcaacagATAATGATTCCACATGAAAACCGAACCAGCGAGGCCATGTACAACAAAATGAACATTTCTGAACTGAGTGCTATGATTCCCCAGgttggtgaaaactatccaga	22096935	22097058	7.82	8.08	84	D-SNV	LCLs		Christie et al. 2001
PKHD1-46-1	PKHD1	46	116	6	-	NM_138694.4	tatgttcttgtttttattagAACTACATTCATACTAGTCATCACATCATTATGGAAATCATAGATTTATTGGGAGCCAAGGAAGAATATTCTCTTCAGTTTGTTCCTGAGTGCTTAGTTCAATTGAAATTTAAATGataagttttgattcttatac	51882421	51882576	8.26	2.83	tatgttcttgtttttattagAACTACATTCATACTAGTCATCACATCATTATGGAAATCATAGATTTATTGGGAGCCAAGGAAGAATATTCTCTTCAGTTTGTTCCTGAGTGCTTAGTTCAATTGAAATTTAAATGgtaagttttgattcttatac	8.26	11.01	c.7349+653A>G	taacatgctgtattttatagATTTTTAGAAGTAGCAATCTTCGCCTGAAAAACTTCAAAGTTTATTCATGCAGAGATTTTGGAATTGACGTCTTGGAAAGTGATGCAAATACTTCAGTTACTGACAGCTTATTACTTGGTCATTTTGCCCACAAGgtaagtgccttagtgtggtt	51883073	51883247	8.32	11	135	ttttttcttttaaatcacagGGAAGTCTGTGTATGTCATCTGGGATTAAAACTCCTAAAAGATGGGAACTGATGGTGTCTAACACAACCTTTGTTAATTTTGATCTCATCAACTGTGTGGCCATTAGAACCTGTTCAGACTGTTCCCAAGGACAAGgtaattatttgaatagacag	51870484	51870659	8.1	8.83	136	D-SNV	Post mortem kidney		Michel-Calemard et al. 2009
PKHD1-56-1	PKHD1	56	111	6	-	NM_138694.4	cgctttccttttacacacagCTGCTTTTGCTCTGTCACTGCCTCAGTTGATGTGGGACTCCTCACTCTCATGAAAGAGGTCCACGGACAATGTACAACCCAACACTGAAGTCTCACGCTGACCTATTTAAGgcaggttggggaccccacta	51753657	51753807	7.48	GC	cgctttccttttacacacagCTGCTTTTGCTCTGTCACTGCCTCAGTTGATGTGGGACTCCTCACTCTCATGAAAGAGGTCCACGGACAATGTACAACCCAACACTGAAGTCTCACGCTGACCTATTTAAGgcaggttggggaccccacta	7.48	GC	c.8798-459C>A	ccattgttatgctgttacagAATTATAGTAGAAGATGCAGTGGATTGGCGCCCCCATGACAAAATAGTCCTTAGCTCCTCTTCTTATGAGCCTCATGAAGCAGAGGTCCTCACTGTGAAAGAAGTCAAGGGCCACCATGTGAGGATCTATGAACGGCTCAAACACCGGCATATTGgtaaggctttggtttgttgg	51754764	51754958	7.37	8.92	155	cacaactcctattgccccagGAAGTGTACATGTCACGGAGGATGGCCGACACATTCGTTTGGCTGCTGAGGTTGGACTGTTGACCCGAAATATACAAATTCAGCCTGACGTATCATGTAGGGGGAGACTGTTTGTGGGGTCCTTCAGGAAGTCCAGCCGAGAAGAATTTTCAGgtaaatgaaattttaagtaa	51753181	51753373	6.54	8.76	153	BPD	Fetal kidney	Mutation = 25 nt 5´ of PE.	Chen et al. 2019
PLA2G6-14-1	PLA2G6	14	118	22	-	NM_003560.4	gatcagtgccctctccacagACTGGCTGGAGATTAAATGAAGTAATGATGCAAATACCTGGCAAATCACCAACACCAAGGAACACCGTCTGCCTTTCCTCCCCTGGCCACGACTTGACTTGGGCCAGCATCAGATGGGgtgggcgggatccttcttgc	38113912	38114069	7.49	1.95	gatcagtgccctctccacagACTGGCTGGAGATTAAATGAAGTAATGATGCAAATACCTGGCAAATCACCAACACCAAGGAACACCGTCTGCCTTTCCTCCCCTGGCCACGACTTGACTTGGGCCAGCATCAGATGGGgtgagcgggatccttcttgc	7.49	5.97	c.2035-274G>A	ccctccttccccgcccctagACCAGCTGGTGTGGCGGGCGGCCCGAAGCAGCGGGGCAGCTCCTACTTACTTCCGACCCAATGGGCGCTTCCTGGACGGTGGGCTGCTGGCCAACAACCCCACGCTGGATGCCATGACCGAGATCCATGAGTACAATCAGGACCTGATCCGCAAGgtgagtgccgtaggccagag	38115507	38115701	11.41	10.47	155	ccctgtcctgttcccaacagGGTCAGGCCAACAAGGTGAAGAAACTCTCCATCGTTGTCTCCCTGGGGACAGGGAGGTCCCCACAAGTGCCTGTGACCTGTGTGGATGTCTTCCGTCCCAGCAACCCCTGGGAGCTGGCCAAGACTGTTTTTGGGGCCAAGGAACTGGGCAAGATGGTGGTGGACTGTgtgagtgtgggcccctcccc	38113467	38113674	11.48	5.84	168	D-SNV	Fibroblasts		Cavestro et al. 2021
PMM2-7-1	PMM2	7	123	16	+	NM_000303.3	ccgcttcacttgctttgcagCTACTCTGGTATGCAAGCTCGACACAGCCCCAAGAAGGCTGCACCCCAGGAAGGAGCCCACCATGCTCTGAGAGTCACAAAGAAAGAAGCAGACCCTTGGCGGGAGAGAAAGGAAGGCCTGAGgcaggttgtgtttgtgatgc	8832101	8832263	9.05	1.9	ccgcttcacttgctttgcagCTACTCTGGTATGCAAGCTCGACACAGCCCCAAGAAGGCTGCACCCCAGGAAGGAGCCCACCATGCTCTGAGAGTCACAAAGAAAGAAGCAGACCCTTGGCGGGAGAGAAAGGAAGGCCTGAGgtaggttgtgtttgtgatgc	9.05	9.65	c.640-15479C>T	gccccgtccccacccggcagGAGGCCAGATCAGCTTTGATGTCTTTCCTGATGGATGGGACAAGAGATACTGTCTGCGACATGTGGAAAATGACGGTTATAAGACCATTTATTTCTTTGGAGACAAAACTATGCCAgtaagtagagaagtgtttgt	8812971	8813126	7.56	9.09	116	tgtacttcgtgtctttccagGGTGGCAATGACCATGAGATCTTCACAGACCCCAGAACCATGGGCTACTCCGTGACAGCGCCTGAGGACACGCGCAGGATCTGTGAACTGCTGTTCTCCTAACGTGGGAGCGGGAGGGGCGGGGTCCCGGCTGACAAGCCAGCATAGGGC…-3p	8847704	-	10.06	Poly-A		D-SNV	Fibroblasts		Schollen et al. 2007
PMS2-7-1	PMS2	7	71	7	-	NM_000535.7	tgttttcatttcactttaagAATGTGCCATGTGA…	N/A	5995726	7.18	N/A	tgttttcatttcactttaagAATGTGCCATGTGAACCACCCCGTCTGAAAAGTGAGGAGCCCCTCTGCCCGGCAGCCGCCCCGTCTGGGAGgtgaggagcctctccgcccg	7.18	8.41	c.804-74_804-73ins[2.2kB_SVA],c.804-76_804-60dup	tttttttttttttttttcagTTGCAAAGCCTCATTCCTTTTGTTCAGCTGCCCCCTAGTGACTCCGTGTGTGAAGAGTACGGTTTGAGCTGTTCCGATGCTCTGCATAATCTTTTTTAgtaagtagattgctggcaag	5997306	5997443	11.6	7.79	98	accatattaatgttgaatagCATCTCAGGTTTCATTTCACAATGCACGCATGGAGTTGGAAGGAGTTCAACAGACAGACAGTTTTTCTTTATCAACCGGCGGCCTTGTGACCCAGCAAAGgtatttaaaatttttttgtg	5995514	5995653	3.54	7.64	100	D-OTH	cycloheximide-treated short-term cultured peripheral blood lymphocytes	Insertion is within duplications. Stated 3´ distance is estimate.	Van der Klift et al. 2011
POC1B-9-1	POC1B	9	127	12	-	NM_172240.3	tgcaatttttttttttttagCTCATCAGCTATCATTAATGTTAGTGTATTTTATGTGTGGCCCAAGACAATTCTTCCAATGTGGCCCAGGGAAAGCCAAAGATTGGACACTCCTGATAAGCGCTCAGTCAATAGTTTCTTCTTTAAGgttcgttagtacacttattg	89460984	89461150	9.13	8.44	tgcaatttttttttttttagCTCATCAGCTATCATTAATGTTAGTGTATTTTATGTGTGGCCCAAGACAATTCTTCCAATGTGGCCCAGGGAAAGCCAAAGATTGGACACTCCTGATAAGCGCTCAGTCAATAGTTTCTTCTTTAAGgttcgttagtacacttattg	9.13	8.44	c.810+1G>T (9230 nt 5´ of PE)	atcattgacttttttcatagGTCTTATTATGGAGGACTAACTTTGATGAATTGCATTGTAAAGGTCTTACCAAAAGAAATCTCAAAAGATTACATTTTGATTCACCACCACATCTTCTTGATATCTACCCAAGAACACCACATCCCCATGAGGAAAAAGTTGAGACTGTAGAAgtgagtattttgttcatatt	89466750	89466942	8.12	7.97	153	ttttttatgtatatacacagATTAATCCAAAGCTTGAGGTAATCGATTTGCAGATCTCTACTCCCCCTGTTATGGATATCCTTTCTTTTGATTCTACCACAgtaagtcgggtttttttttt	89459618	89459738	6.89	9.49	81	DIST5	Blood	Mutation is 1 nt 3´ of exon 7. Mutation causes skip of exon 6 and exon 7.	Weisschuh et al. 2021
POLR3A-5-1	POLR3A	5	129	10	-	NM_007055.4	tttttttttttttttttgagATGGAAGACAGAGTCTCGCTCTTTCACCCTGGCTGGAGTGAGTGGTGCAAATCTTGGTTCACTGCAACCTGTGCATCCCAGGTTAAAACGATTCTTCTGCTTCAGCCTCCCAAGTAGCTGGGATTACAGgcatgtgccaccatgcccac	78024219	78024387	4.74	2.05	tttttttttttttttttgagATGGAAGACAGAGTCTCGCTCTTTCACCCTGGCTGGAGTGAGTGGTGCAAATCTTGGTTCACTGCAACCTGTGCATCCCAGGTTAAAACGATTCTTCTGCTTCAGCCTCCCAAGTAGCTGGGATTACAGgtatgtgccaccatgcccac	4.74	9.8	c.645+312C>T	aaataaactaacccttatagGTACCGTAAAGAAGTGTGGACTGCTGAAAATAATTCATGAGAAATACAAGACCAACAAAAAAGTGGTGGATCCCATTGTATCAAATTTCCTTCAGTCTTTTGAAACAGCCATTGAACATAATAAAGAAGTGGAGCCTCTGCTGGGAAGGGCACAGgtgagcctgagaatgcacgc	78024529	78024723	4.75	9.6	155	gcctttcttcgtttccatagGAAAACTTGAATCCCTTAGTAGTTCTGAATTTATTTAAACGAATCCCAGCTGAAGATGTTCCTCTACTTCTGATGAACCCAGAAGCCGGAAAGCCGTCTGATTTGATTCTCACACGACTTTTGGTGCCTCCTTTGTGTATCAGACCCTCCGTTGTGAGTGATTTGAAGTCTGGCACCAATGAAGATGATCTGACAATGAAACTGACAGAAATCATTTTCCTAAACGATGTTATTAAAAAGgtcagtgcctcccatttcct	78022125	78022404	12.25	8.68	240	D-SNV	PBMCs	Patient also carried c.1451G>A (exon 11) - likely not relevant to PE initiation.	Hiraide et al. 2020
PQBP1-3-1	PQBP1	3	103	X	+	NM_005710.2	acggagtttcactcttgtagCCCGGGCTGGAGTGCAATGGTGTGATCTCGGCTTATGGCAACCTCCGCCTCGTGGGTTCAAGCGATTCTCCTGTCTCAGCCTCCCAGGTAGCTGGGATTACAGgtgcacaccaccacacccag	48901499	48901641	5.36	4.29	acggagtttcactcttgtagCCCGGGCTGGAGTGCAATGGTGTGATCTCGGCTTATGGCAACCTCCGCCTCGTGGGTTCAAGCGATTCTCCTGTCTCAGCCTCCCAGGTAGCTGGGATTACAGgtacacaccaccacacccag	5.36	7.29	c.180-306G>A	tccccaccttgttctaccagAACCAGAGGAAGAGATCATTGCCGAGGACTATGACGATGATCCTGTGGACTACGAGGCCACCAGGTTGGAGGGCCTACCACCAAGCTGGTACAAGGTGTTCGACCCTTCCTGgtgagcctgggtgaggggga	48901170	48901321	8.9	8.05	112	tctttcctgcggccccacagCGGGCTCCCTTACTACTGGAATGCAGACACAGACCTTGTATCCTGGCTCTCCCCACATGACCCCAACTCCGTGGTTACCAAATCGGCCAAGAAGCTCAGAAGCAGTAATGCAGgtgagttggcaggtacaagc	48901910	48902062	8.79	10.67	113	D-SNV	Whole blood	Retention of 3’ intron also seen.	Murdock et al. 2021
PROM1-19-1	PROM1	19	155	4	-	NM_006017.3	tttactctggtgttttacagATAAAGTTTGTCAACCTCCTGTCTAAACCATTCAGGTTAACCACTCTTGCGGGGCAGGCTCTGCTTTAAATAATGCCTTCCACTTTGATCAAACCTAATTCAAAGGGATTTCTTGGATGCCTCACATGTGATTTGCTGTTCTTCACAGCTTTAGGatatgtatccaatgttttct	15988218	15988412	10.76	0.15	tttactctggtgttttacagATAAAGTTTGTCAACCTCCTGTCTAAACCATTCAGGTTAACCACTCTTGCGGGGCAGGCTCTGCTTTAAATAATGCCTTCCACTTTGATCAAACCTAATTCAAAGGGATTTCTTGGATGCCTCACATGTGATTTGCTGTTCTTCACAGCTTTAGGgtatgtatccaatgttttct	10.76	8.34	c.2077-521A>G	gttttttattctttttgtagCCCCCAGGAAATTTGAGGAACTCCCTGAAAAGAGATGCACAAACTATTAAAACAATTCACCAGCAACGAGTCCTTCCTATAGAACAATCACTGgtaacagtcaacgacgtatt	15989712	15989844	8.36	4.6	93	tattatctgtttcttgccagAGCACTCTATACCAAAGCGTCAAGATACTTCAACGCACAGGGAATGGATTGTTGgtaagggtttactttgtttt	15987643	15987736	8.52	8.92	54	D-SNV	HEK 293T cells and in murine 661W photoreceptor-derived cells (minigine)		Mayer et al. 2016
PRPF31-13-1	PRPF31	13	175	19	+	NM_015629.4	cctcggtttaccatccacagAGCAGGGCGAGCCTGCACCACGGAGGCGAGACAGCAGCGAGCTCATCTGCCCAGTCAGCGGGTGTCTACGCAGCACCTGCTGAGTTCTGTCAGTGTTCCCGGCTCTGGGGATGAAGCAACGAATGAGAGACAAGTCTTACCTTCTTGGAGCCAGTGGGTGGCCGGGCGCAGACAGctcagtaagatgtccagtgt	54129829	54130043	7.14	0.67	cctcggtttaccatccacagAGCAGGGCGAGCCTGCACCACGGAGGCGAGACAGCAGCGAGCTCATCTGCCCAGTCAGCGGGTGTCTACGCAGCACCTGCTGAGTTCTGTCAGTGTTCCCGGCTCTGGGGATGAAGCAACGAATGAGAGACAAGTCTTACCTTCTTGGAGCCAGTGGGTGGCCGGGCGCAGACAGgtcagtaagatgtccagtgt	7.14	8.94	c.1374+654C>G	cctccctgtcctccccacagCGGACCCTGCAGAAGCAGAGCGTCGTATATGGCGGGAAGTCCACCATCCGCGACCGCTCCTCGGGCACGGCCTCCAGCGTGGCCTTCACCCCACTCCAGgtacctcccctgggccggct	54129252	54129390	12.38	8.16	99	tctctccctcacctgcccagGGCCTGGAGATTGTGAACCCACAGGCGGCAGAGAAGAAGGTGGCTGAGGCCAACCAGAAGTATTTCTCCAGCATGGCTGAGTTCCTCAAGGTCAAGGGCGAGAAGAGTGGCCTTATGTCCACCTGAATGACTGCGTGTGTCCAAGGTGGC…-3p	54131287	-	8.21	0.29		D-SNV	Wortmannin or emetine treated LCLs	Partial intron 13 inclusion also seen	Rio Frio et al. 2009
PSMC3-10-1	PSMC3	10	114	11	-	NM_002804.5	ctgggtgctctgctccttagACTCCACCCCTCATCTGAAGGCACAGAGGCTGGAGGCACTTAGTTTCCTGGCCTCACACCTCAGCCCATTAACACACGCCAGGAATGGCCGGGACCAGATGGACTTGAGTTCAGatatgtatgactctcagcag	47419908	47420061	6.63	1.62	ctgggtgctctgctccttagACTCCACCCCTCATCTGAAGGCACAGAGGCTGGAGGCACTTAGTTTCCTGGCCTCACACCTCAGCCCATTAACACACGCCAGGAATGGCCGGGACCAGATGGACTTGAGTTCAGgtatgtatgactctcagcag	6.63	9.8	c.1127+337A>C	ttgtggcttctcttcctcagGTAATTGCAGCCACAAACAGGGTGGACATCCTGGACCCCGCCCTCCTCCGCTCGGGCCGCCTTGACCGCAAGATAGAGTTCCCGATGCCCAATGAGGAGGCCCGGGCCAGAATCATGCAGATCCACTCCCGAAAGATGAATGTCAGgtgagcaggagcacgggcag	47420244	47420429	10.36	9.6	146	ggtatctgtcctgtccccagTCCTGACGTGAACTACGAGGAGCTGGCCCGCTGCACAGATGACTTCAATGGGGCCCAGTGCAAGGCTGTGTGTGTGGAGGCGgtgagtggtcagctggggtg	47419096	47419217	7.97	10.49	82	D-SNV	Fibroblasts		Kröll-Hermi et al. 2020
PTCH1-15-1	PTCH1	15	78	9	-	NM_000264.5	attcatctttgaacccccagTAGAGTGAATGGCACCTAAGTGACCAGCAGTGTGGATTCTGAGTTGAATCGAGTTTCCAGCAAGGCTGACCTCCCCAGataggatctttcttcctttg	95464036	95464153	4.4	1.6	attcatctttgaacccccagTAGAGTGAATGGCACCTAAGTGACCAGCAGTGTGGATTCTGAGTTGAATCGAGTTTCCAGCAAGGCTGACCTCCCCAGgtaggatctttcttcctttg	4.4	9.79	c.2561-2057A>G	ttgtgcctcttctgttccagGTAGTGGTGATCTTCCTTTTTCTGGGCTTGCTGGGGGTCAGCCTTTATGGCACCACCCGAGTGAGAGACGGGCTGGACCTTACGGACATTGTACCTCGGGAAACCAGAGAATATGACTTTATTGCTGCACAATTCAAATACTTTTCTTTCTACAACATGTATATAGTCACCCAGAAAGCAGACTACCCGAATATCCAGCACTTACTTTACGACCTACACAGGAGTTTCAGTAACGTGAAGTATGTCATGTTGGAAGAAAACAAACAGCTTCCCAAAATGTGGCTGCACTACTTCAGAGACTGGCTTCAGGgtaagacggcgtgggaggct	95467096	95467445	12.38	9.21	310	caatcatttgccatttctagGACTTCAGGATGCATTTGACAGTGACTGGGAAACCGGGAAAATCATGCCAAACAATTACAAGAATGGATCAGACGATGGAGTCCTTGCCTACAAACTCCTGGTGCAAACCGGCAGCCGCGATAAGCCCATCGACATCAGCCAGgtactccagctgctgggcac	95461836	95462018	8.62	7.04	143	D-SNV	LCLs		Bholah et al. 2014
PTS-2-1a	PTS	2	70	11	+	NM_000317.3	ttgttgtttttttttttgagATGGAGTTCCACTCTTTTTGCCCAGGCTGGAATGGTGTGATCTCCCGTCACTACAACCTCCACCTCCCAGgttcgagcgattctccagcc	112229397	112229506	3.73	5.36	ttgttgtttttttttttgagATGGAGTTCCACTCTTTTTGCCCAGGCTGGAATGGTGTGATCTCCCGTCACTACAACCTCCACCTCCCAGgttcgtgcgattctccagcc	3.73	7.97	c.164-716A>T	ttttttttttttttggtcagTAAATTTCTAAGTGATGAAGAAAACTTGAAACTGTTTGGGAAATGCAACAATCCAAATGGCCATGGGCACAATTATAAAGgtgagagaaaaactgatgac	112228574	112228693	5.75	8.68	80	attttgttttctttccatagTTGTGGTGACAGTACATGGAGAGgtatgtgcagaaaatatttg	112230188	112230250	9.46	9.81	23	D-SNV	Dermal fibros, WBCs	Reported as c.164-714A>T.	Brasil et al. 2011
PTS-2-1b	PTS	2	45	11	+	NM_000317.3	gttccactctttttgcccagGCTGGAATGGTGTGATCTCCCGTCACTACAACCTCCACCTCCCAGgttcgagcgattctccagcc	112229422	112229506	6.53	5.36	gttccactctttttgcccagGCTGGAATGGTGTGATCTCCCGTCACTACAACCTCCACCTCCCAGgttcgagcgattctccagcc	6.53	5.36	c.163+696del55 (ends 20nt upstream of PE)	ttttttttttttttggtcagTAAATTTCTAAGTGATGAAGAAAACTTGAAACTGTTTGGGAAATGCAACAATCCAAATGGCCATGGGCACAATTATAAAGgtgagagaaaaactgatgac	112228574	112228693	5.75	8.68	80	attttgttttctttccatagTTGTGGTGACAGTACATGGAGAGgtatgtgcagaaaatatttg	112230188	112230250	9.46	9.81	23	BPD	Dermal fibros, WBCs	Deletion reported as 57 nt.	Meili et al. 2009
PTS-2-1c	PTS	2	45	11	+	NM_000317.3	gttccactctttttgcccagGCTGGAATGGTGTGATCTCCCGTCACTACAACCTCCACCTCCCAGgttcgagcgattctccagcc	112229422	112229506	6.53	5.36	gttccactctttttgcccagGCTGGAATGGTGTGATCTCCCGTCACTACAACCTCCACCTCCCAGgttcgtgcgattctccagcc	6.53	7.97	c.164-716A>T	ttttttttttttttggtcagTAAATTTCTAAGTGATGAAGAAAACTTGAAACTGTTTGGGAAATGCAACAATCCAAATGGCCATGGGCACAATTATAAAGgtgagagaaaaactgatgac	112228574	112228693	5.75	8.68	80	attttgttttctttccatagTTGTGGTGACAGTACATGGAGAGgtatgtgcagaaaatatttg	112230188	112230250	9.46	9.81	23	D-SNV	Dermal fibros, WBCs	Reported as c.164-714A>T.	Brasil et al. 2011
PYROXD1-4-1	PYROXD1	4	110	12	+	NM_024854.5	cttgtgcttttcacctctagGTCCAGTGCTCTTGCAGATGTTTCTTAAATTGCAATATCCTCAATGAAGGACAAACTGAAATAAACTTCAGTTGTTTTTTTCTTGGAGAATTTTAAAGATGTCAGCTTCAgtgaatattataagtttgga	21450971	21451120	12.63	-2.82	cttgtgcttttcacctctagGTCCAGTGCTCTTGCAGATGTTTCTTAAATTGCAATATCCTCAATGAAGGACAAACTGAAATAAACTTCAGTTGTTTTTTTCTTGGAGAATTTTAAAGATGTCAGCTTCAgtgagtattataagtttgga	12.63	7.68	c.415-976A>G	attgtttgatgtatttacagTGCATTGTAACAGAAGATGGCAATCAGCACGTATATAAGAAACTCTGTCTGTGTGCTGGAGCTAAACCAAAGTTGATATGTGAAGGAAATCCTTATGTATTAGGAATCCGTGATACAGACAGTGCTCAGgtaacattttaaggttggat	21449543	21449711	5.26	8.88	129	ttattttctttttaacatagGAATTTCAGAAACAGCTTACTAAAGCTAAAAGAATAATGATCATAGGGAACGGTGGTATTGCACTTGAGTTAGTgtaagtatatatttttaaat	21452061	21452174	8.2	8.46	74	D-SNV	Skeletal muscle		Lornage et al. 2019
QDPR-4-1	QDPR	4	152	4	-	NM_000320.3	tactttcctttggtttgcagGTATCCTTTGATTACATTTTGGGTAGTGGTTAAGACTGCAGGCTCTGGAACTGTGCACGTTGGACTTCTCTTAAGGCTCTGCCACTTACTGTGACACGTTCGGCAAGTTACTTCGCCTTTCTGAGTCTGCGTTTTGTCATCTGTAAAATAAGataaaatagtgtctccttta	17499148	17499339	9.51	0.19	tactttcctttggtttgcagGTATCCTTTGATTACATTTTGGGTAGTGGTTAAGACTGCAGGCTCTGGAACTGTGCACGTTGGACTTCTCTTAAGGCTCTGCCACTTACTGTGACACGTTCGGCAAGTTACTTCGCCTTTCTGAGTCTGCGTTTTGTCATCTGTAAAATAAGgtaaaatagtgtctccttta	9.51	8.38	c.436+2552A>G	cacatgtttttttcactcagCTCTCTTTAAGAACTGTGACCTGATGTGGAAGCAGAGCATATGGACATCGACCATCTCCAGCCATCTGGCTACCAAGCATCTCAAGGAAGGAGGCCTCCTGACCTTGGCTGGCGCAAAGGCTGCCCTGGATGGGACTCCTGgtaagcctttatttccctat	17501699	17501879	6.25	8.69	141	atcttctccccatttcccagGTATGATCGGGTACGGCATGGCCAAGGGTGCTGTTCACCAGCTCTGCCAGAGCCTGGCTGGGAAGAACAGCGGCATGCCGCCCGGGGCAGCCGCCATCGCTGTGCTCCCgtaagtgcttggggttccct	17492212	17492360	9.39	9.09	109	D-SNV	Skin fibroblasts		Ikeda et al. 1997
RB1-6-1	RB1	6	74	13	+	NM_000321.3	gtttgtgtttttatttaaagCAATATACTTTAATCTGGTTTGAAGAAGGTTACTATCTTCACTCTTCCTGGTGCCTCCCCCTCTCCATTTTCAGattagtccattttattgtta	48356505	48356618	6.89	-0.16	gtttgtgtttttatttaaagCAATATACTTTAATCTGGTTTGAAGAAGGTTACTATCTTCACTCTTCCTGGTGCCTCCCCCTCTCCATTTTCAGgttagtccattttattgtta	6.89	8.02	c.607-3418A>G	gctttctatttgtttaatagGATATCTACTGAAATAAATTCTGCATTGGTGCTAAAAGTTTCTTGGATCACATTTTTATTAGCTAAAGgtaagttcattatatttatt	48348936	48349043	9.04	11	68	aatgtacatttttttttcagGGGAAGTATTACAAATGGAAGATGATCTGGTGATTTCATTTCAGTTAATGCTATGTGTCCTTGACTATTTTATTAAACTCTCACCTCCCATGTTGCTCAAAGAACCATATAgtaagtatttaatttatgcc	48359997	48360147	8.91	8.65	111	D-SNV	Peripheral blood lymphocytes		Zhang et al. 2008
RB1-8-1	RB1	8	93	13	+	NM_000321.3	tctctttctaaatattacagCACATAATGACTGCTGGAGAATACATATGAATTCCCAGGAATTACTTGTCTTGTTCATAGAATGTGGATGTTAGAAGGAATCTTACAAATAATgtattcaatctcctttttat	48363673	48363805	7.74	-3.79	tctctttctaaatattacagCACATAATGACTGCTGGAGAATACATATGAATTCCCAGGAATTACTTGTCTTGTTCATAGAATGTGGATGTTAGAAGGAATCTTACAAATAAGgtattcaatctcctttttat	7.74	6.8	c.861+828T>G	ctaatttaccacttttacagAAACAGCTGTTATACCCATTAATGGTTCACCTCGAACACCCAGGCGAGGTCAGAACAGGAGTGCACGGATAGCAAAACAACTAGAAAATGATACAAGAATTATTGAAGTTCTCTGTAAAGAACATGAATGTAATATAGATGAGgtaatttaacttcatgattt	48362795	48362977	6.61	8.88	143	tgtaacttcatctttttcagGTGAAAAATGTTTATTTCAAAAATTTTATACCTTTTATGAATTCTCTTGGACTTGTAACATCTAATGGACTTCCAGAGgtaatctgaaaggaaattta	48364874	48364991	11.04	7.05	78	D-SNV	Peripheral blood lymphocytes		Zhang et al. 2008
RB-14-1d	RB1	14	107	13	+	NM_000321.3	ttctttttttttttttaaatTATCTGTTTC…	48380021	48380051	-1.15	-	ttctttttttttttttaaatTATCTGTTTCGGGGGAGGAGCCAAGATGGCCGAATAGGAACAGCTCCGGTCTACAGCTCCCAACGTGAGCGACGCAGAAGACGGTGATTTCTGCATTTCTATCTGAGgtaccgggttcatctcacta	NC	8.5	c.1390-12_1390-13insL1(6044)	ttctttttgtttgtttgtagCGATACAAACTTGGAGTTCGCTTGTATTACCGAGTAATGGAATCCATGCTTAAATCAgtaagttaaaaacaatataa	48379574	48379670	9.24	9.14	57	tctttttttttttcctttagCAAACTTCTGAATGACAACATTTTTCATATGTCTTTATTGGCGTGCGCTCTTGAGGTTGTAATGGCCACATATAGCAgtaagttaaattttcataaa	48380145	48380261	9.96	9.07	77	M-OTH	Peripheral leukocytes	Reported as 106nt. Exclusively skips exon 15, so exon 16 shown as 3´ exon.	Rodríguez-Martín et al. 2016
RB-14-1c	RB1	14	104	13	+	NM_000321.3	tttttttttttttaaattatCTGTTTC…	48380024	48380051	-1.95	-	tttttttttttttaaattatCTGTTTCGGGGGAGGAGCCAAGATGGCCGAATAGGAACAGCTCCGGTCTACAGCTCCCAACGTGAGCGACGCAGAAGACGGTGATTTCTGCATTTCTATCTGAGgtaccgggttcatctcacta	NC	8.5	c.1390-12_1390-13insL1(6044)	ttctttttgtttgtttgtagCGATACAAACTTGGAGTTCGCTTGTATTACCGAGTAATGGAATCCATGCTTAAATCAgtaagttaaaaacaatataa	48379574	48379670	9.24	9.14	57	tctttttttttttcctttagCAAACTTCTGAATGACAACATTTTTCATATGTCTTTATTGGCGTGCGCTCTTGAGGTTGTAATGGCCACATATAGCAgtaagttaaattttcataaa	48380145	48380261	9.96	9.07	77	M-OTH	Peripheral leukocytes	Reported as 103nt. Exclusively skips exon 15, so exon 16 shown as 3´ exon.	Rodríguez-Martín et al. 2016
RB-14-1b	RB1	14	96	13	+	NM_000321.3	tttttaaattatctgtttc…	48380032	N/A	N/A	N/A	tttttaaattatctgtttcgGGGGAGGAGCCAAGATGGCCGAATAGGAACAGCTCCGGTCTACAGCTCCCAACGTGAGCGACGCAGAAGACGGTGATTTCTGCATTTCTATCTGAGgtaccgggttcatctcacta	NC	8.5	c.1390-12_1390-13insL1(6044)	ttctttttgtttgtttgtagCGATACAAACTTGGAGTTCGCTTGTATTACCGAGTAATGGAATCCATGCTTAAATCAgtaagttaaaaacaatataa	48379574	48379670	9.24	9.14	57	aaataaattatctgtttcagGAAGAAGAACGATTATCCATTCAAAATTTTAGgtaaattttttacttttagt	48380036	48380104	7.9	6.62	32	ENCO	Peripheral leukocytes	Reported as 95nt. Also skips e15, and e15+16. 3´ exon 15 has modified acceptor site (AAA replaces TTT for positions A-20 to A-18)	Rodríguez-Martín et al. 2016
RB1-14-1a	RB1	14	90	13	+	NM_000321.3	aattatctgtttc…	48380038	N/A	N/A	N/A	aattatctgtttcgggggagGAGCCAAGATGGCCGAATAGGAACAGCTCCGGTCTACAGCTCCCAACGTGAGCGACGCAGAAGACGGTGATTTCTGCATTTCTATCTGAGgtaccgggttcatctcacta	-0.52	8.5	c.1390-12_1390-13insL1(6044)	ttctttttgtttgtttgtagCGATACAAACTTGGAGTTCGCTTGTATTACCGAGTAATGGAATCCATGCTTAAATCAgtaagttaaaaacaatataa	48379574	48379670	9.24	9.14	57	aaataaattatctgtttcagGAAGAAGAACGATTATCCATTCAAAATTTTAGgtaaattttttacttttagt	48380036	48380104	7.9	6.62	32	ENCO	Peripheral leukocytes		Rodríguez-Martín et al. 2016
RB1-18-1	RB1	18	126	13	+	NM_000321.3	ttctgtttaattctgtgtagGAACTGACATTACAGTATTCTGTATTAGTGCAGGGGCCATTTTCCAGAGATGTCATTTTCATGCTAACTTGTACCCAAAGTGTTTCTGGCATATGGAGACCCTGCCTTCATGTATACATTTGTTTCctaagtaatgcattgtataa	48454272	48454437	7.93	1.5	ttctgtttaattctgtgtagGAACTGACATTACAGTATTCTGTATTAGTGCAGGGGCCATTTTCCAGAGATGTCATTTTCATGCTAACTTGTACCCAAAGTGTTTCTGGCATATGGAGACCCTGCCTTCATGTATACATTTGTTTCgtaagtaatgcattgtataa	7.93	9.77	c.1814+1307C>G	tttcatcatgtttcatatagGATTCACCTTTATTTGATCTTATTAAACAATCAAAGGACCGAGAAGGACCAACTGATCACCTTGAATCTGCTTGTCCTCTTAATCTTCCTCTCCAGAATAATCACACTGCAGCAGATATgtaagcaaaatatatgttat	48452973	48453131	8.67	4.2	119	tttcctttaaatatatctagGTATCTTTCTCCTGTAAGATCTCCAAAGAAAAAAGGTTCAACTACGCGTGTAAATTCTACTGCAAATGCAGAGACACAAGCAACCTCAGCCTTCCAGACCCAGAAGCCATTGAAATCTACCTCTCTTTCACTGTTTTATAAAAAAGgttagtagatgattattttc	48456184	48456369	7.96	8.54	146	D-SNV	Peripheral blood		Soliman et al. 2018
RB1-23-1	RB1	23	103	13	+	NM_000321.3	gtagattactgtcaattaagTCTTTAGAGGTCCATCCCTAATCCTGCTGGCGGCCTCTTTACCACCTCACCTTGGGCAGGTCTCTATCTGTACTTCACAAGGGTGCTGTGGATCAGGGAAATGatgagtatgaagctgtttta	48471839	48471981	-3.67	1.94	gtagattactgtcaattaagTCTTTAGAGGTCCATCCCTAATCCTGCTGGCGGCCTCTTTACCACCTCACCTTGGGCAGGTCTCTATCTGTACTTCACAAGGGTGCTGTGGATCAGGGAAATGgtgagtatgaagctgtttta	-3.67	10.13	c.2490-1398A>G	cttttttgtttttgctctagCCCCCTACCTTGTCACCAATACCTCACATTCCTCGAAGCCCTTACAAGTTTCCTAGTTCACCCTTACGGATTCCTGGAGGGAACATCTATATTTCACCCCTGAAGAGTCCATATAAAATTTCAGAAGGTCTGCCAACACCAACAAAAATGACTCCAAGATCAAGgtgtgtgttttctctttagg	48465185	48465388	9.26	6.64	164	atttcatcttaacttgacagAATCTTAGTATCAATTGGTGAATCATTCGGGgtgagtattttctttctatg	48473340	48473410	6.28	7.93	31	D-SNV	Puromycin-treated LCLs		Dehainault et al. 2007
RHOA-2-1	RHOA	2	42	3	-	NM_001664.4	cctgtgttttactgttttagACCGTCTGCCATTTCAATGGTCTGCCATTTCAATGTACTATGgtaagtgtcactttttctaa	49368602	49368683	10.77	11.01	cctgtgttttactgttttagATCGTCTGCCATTTCAATGGTCTGCCATTTCAATGTACTATGgtaagtgtcactttttctaa	11.91	11.01	c.157-114C>T (rs11716445)	atctgtgttttgtgtttcagCAATGGCTGCCATCCGGAAGAAACTGGTGATTGTTGGTGATGGAGCCTGTGGAAAGACATGCTTGCTCATAGTCTTCAGCAAGGACCAGTTCCCAGAGGTGTATGTGCCCACAGTGTTTGAGAACTATGTGGCAGATATCGAGGTGGATGGAAAGCAGgtgagtatacttttcataac	49375414	49375611	10.43	10.67	158	ggttgtttttcccattacagGTAGAGTTGGCTTTGTGGGACACAGCTGGGCAGGAAGATTATGATCGCCTGAGGCCCCTCTCCTACCCAGATACCGATGTTATACTGATGTGTTTTTCCATCGACAGCCCTGATAGTTTAGgtgagtggccctgcaccctg	49368408	49368568	9.74	8.83	121	M-SNP	HepG2, Hep3B, Huh7, LCLs		Medina et al. 2012
RPGR-9-1	RPGR	9	136	X	-	NM_000328.3	taaacaaagcgttttggcagGGCACGGTGGCTCACTCCTGTAATCCCAGCACTTTGGGAGGCCAAGGCGGGCGGATCACCTGAGATCGGGAGTTTAAGAACAGCCTGGCCAACATGGTGAAACCCTGTCACTAATGAAAATACAAAAATTAGCCAGgtatgatggcacacgcctgt	38300674	38300849	-0.59	9.46	taaacaaagcgttttggcagGGCACGGTGGCTCACTCCTGTAATCCCAGCACTTTGGGAGGCCAAGGCGGGCGGATCACCTGAGATCGGGAGTTTAAGAACAGCCTGGCCAACATGGTGAAACCCTGTCACTAATGAAAATACAAAAATTAGCCAGgtatgatggcacacgcctgt	-0.59	9.46	c.1059+363G>A (55 nt 5´ of PE)	tcattatttttgcattttagATATCGGCCTTATGTATACTTTTGGAGATGGTCGCCACGGAAAATTAGGACTTGGACTGGAGAATTTTACCAATCACTTCATTCCTACTTTGTGCTCTAATTTTTTGAGGTTTATAGTTAAATTGgtaagggcatcacatttccc	38301227	38301391	9.98	8.92	125	tctgtggatttatgctgcagGTTGCTTGTGGTGGATGTCACATGGTAGTTTTTGCTGCTCCTCATCGTGGTGTGGCAAAAGAAATTGAATTCGATGAAATAAATGATACTTGCTTATCTGTGGCGACTTTTCTGCCGTATAGCAGTTTAACCTCAGGAAATGTACTGCAGAGGACTCTATCAGCACGTATGCGGCGAAGAGAGAGGgtacaattgtggcctattct	38298936	38299161	7.37	1.91	186	DIST5	Donor retinas; minigene transfected HEK293T and PC-12 cells	Neidhadrt et al. estimates 4% inclusion in normal retina.	Neidhardt et al. 2007; Covello et al. 2021 [PREPRINT]
RPGRIP1-12-1a	RPGRIP1	12	118	14	+	NM_020366.4	aaatttagaatctttttcagATGAGGACTTGAAAAGATCTGTGGAAGAGCAAACAGCCATTAGTGGCTGTATCATCTCCCTTCACTGCTGCTACTGAACATGAGAACTAGGGGAAAGAGCACTTGTGAAGTCATACAGgtccttgtttacattttgga	21320989	21321146	4.08	1.79	aaatttacaatctttttcagATGAGGACTTGAAAAGATCTGTGGAAGAGCAAACAGCCATTAGTGGCTGTATCATCTCCCTTCACTGCTGCTACTGAACATGAGAACTAGGGGAAAGAGCACTTGTGAAGTCATACAGgtccttgtttacattttgga	8.04	1.79	c.1468-263G>C	tctggattatttttccccagCCCAAAATGAGGATCTGAAGCTTGAAGTCACCAACATACTTCAGAAGCATAAACAGGAAGTAGAGCTCCTCCAAAATGCAGCCACAATTTCCCAACCTCCTGACAGGCAATCTGAACCAGCCACTCACCCAGCTGTATTGCAAGAGAACACTCAGATCGAGgtaagagcctctttaaacaa	21319997	21320197	5.76	10.06	161	caatgcgtttccctctacagCCAAGTGAACCCAAAAACCAAGAAGAAAAGAAACTGTCCCAGGTGCTAAATGAGTTGCAAGTATCACACGCAGAGACCACATTGGAACTAGAAAAGACCAGGGACATGCTTATTCTGCAGCGCAAAATCAACGTGTGTTATCAGgtgcaaggaaagatggtaca	21321239	21321422	9.26	2.83	144	BPD	Transfected HEK293T cells	Jamshidi et al. reported as 117 nt, Zou et al. reported as 120 nt.	Jamshidi et al. 2019; Zou et al. 2021.
RPGRIP1-12-1b	RPGRIP1	12	118	14	+	NM_020366.4	aaatttagaatctttttcagATGAGGACTTGAAAAGATCTGTGGAAGAGCAAACAGCCATTAGTGGCTGTATCATCTCCCTTCACTGCTGCTACTGAACATGAGAACTAGGGGAAAGAGCACTTGTGAAGTCATACAGgtccttgtttacattttgga	21320989	21321146	4.08	1.79	aaatttagaatctttttcagATGAGGACTTGAAAAGATCTGTGGAAGAGCAAACAGCCATTAGTGGCTGTATCATCTCCCTTCACTGCTGCTACTGAACATGAGAACTAGGGGAAAGAGCACTTGTGAAGTCATACAGgtccgtgtttacattttgga	8.04	6.47	c.1468-128T>G	tctggattatttttccccagCCCAAAATGAGGATCTGAAGCTTGAAGTCACCAACATACTTCAGAAGCATAAACAGGAAGTAGAGCTCCTCCAAAATGCAGCCACAATTTCCCAACCTCCTGACAGGCAATCTGAACCAGCCACTCACCCAGCTGTATTGCAAGAGAACACTCAGATCGAGgtaagagcctctttaaacaa	21319997	21320197	5.76	10.06	161	caatgcgtttccctctacagCCAAGTGAACCCAAAAACCAAGAAGAAAAGAAACTGTCCCAGGTGCTAAATGAGTTGCAAGTATCACACGCAGAGACCACATTGGAACTAGAAAAGACCAGGGACATGCTTATTCTGCAGCGCAAAATCAACGTGTGTTATCAGgtgcaaggaaagatggtaca	21321239	21321422	9.26	2.83	144	D-SNV	Cultured lymphoblasts		Perrault et al. 2021
RPGRIP-17-1	RPGRIP1	17	135	14	+	NM_020366.4	tgattacttgcttgaaacagTCTCTCTTAAAACCTGAAGATAAAGGATTTAGAATATTGTCAAGAGCAACAGAGCAGAAGACTTAGAGCCTCACTACTTGTGTGGAAACACTGGCTTCTTCTGCTTCTTTTCAGCCACAAAGACAACATTCCTAAgtgggtagagccagcaacct	21326248	21326422	3.82	0.99	tgattacttgcttgaaacagTCTCTCTTAAAACCTGAAGATAAAGGATTTAGAATATTGTCAAGAGCAACAGAGCAGAAGACTTAGAGCCTCACTACTTGTGTGGAAACACTGGCTTCTTCTGCTTCTTTTCAGCCACAAAGACAACATTCCTAAgtgagtagagccagcaacct	3.82	6.43	c.2710+233G>A	catgaccaacatctttccagTTCAGATCGGAGTCTTGGGAACCTCAGAACGAGCTGTGGATTGAAATCACCAAGTGCTGTGGCCTCCGGAGTCGATGGCTGGGAACTCAACCCAGTCCATATGCTGTGTACCGCTTCTTCACCTTTTCTGACCATGACACTGCCATCATTCCAGCCAGTAACAACCCCTACTTTAGAGACCAGGCTCGATTCCCAGTGCTTGTGACCTCTGACCTGGACCATTATCTGAGACGGGAGGCCTTGTCTATACATGTTTTTGATGATGAAGACTTAGAGCCTGGCTCGTATCTTGGCCGAGCCCGAGTGCCTTTACTGCCTCTTGCAAAAAATGAATCTATCAAAGgtgggagttcgaggttatta	21325811	21326193	5.43	6.03	343	aatatctgtttgtttctcagGTGATTTTAACCTCACTGACCCTGCAGAGAAACCCAACGGATCTATTCAAGTGCAACTGGATTGGAAGTTTCCCTACATACCCCCTGAGAGCTTCCTGAAACCAGAAGCTCAGACTAAGGGGAAGGATACCAAGGACAGTTCAAAGATCTCATCTGAAGAGGAAAAGGCTTCATTTCCTTCCCAGgtaactctccaggactccac	21327603	21327827	10.28	8.63	185	D-SNV	Minigene-transfected HEK293 cells		Zou et al. 2021
RPS6KA3-14-1	RPS6KA3	14	83	X	-	NM_004586.3	cctttccttctataccatagGTTTCAAACTTCTCATTTGCAAAGGTACTTGAAAACCTATAGCCGACTGGGGACTGGAATAAGGCTGAATCACAGACAAAGATgtaggccccatatcaagtag	20173130	20173252	9.41	2.52	cctttccttctataccatagGTTTCAAACTTCTCATTTGCAAAGGTACTTGAAAACCTATAGCCGACTGGGGACTGGAATAAGGCTGAATCACAGACAAAGAGgtaggccccatatcaagtag	9.41	8.99	c.1228-279T>G	tcacttcttactcttttcagATTCACCTGGCATTCCACCTAGTGCTAATGCACATCAGCTTTTTCGGGGGTTTAGTTTTGTTGCTATTACCTCAGATGATGAAAGCCAAGCTATGCAGACAGTTGGTGTACATTCAATTGTTCAGgtgagtggatgtctaaataa	20175144	20175308	10.41	10.67	125	caatttataattttttgtagCAGTTACACAGGAACAGTATTCAGTTTACTGATGGATATGAAGTAAAAGAAGATATTGGAGTTGGCTCCTACTCTGTTTGCAAGAGATGTATACATAAAGCTACAAACATGGAGTTTGCAGTGAAGgtaaattttttttatttaaa	20172726	20172891	4.6	8.88	126	D-SNV	Fibroblasts		Schneider et al. 2013
RYR1-101-1	RYR1	101	120	19	+	NM_000540.3	ctgtattcccgactactcagGAGGCTGAGGCAGGAGAATCTCTTGAACTCGGTGGTGGAGGTCGCAGTGAGCCAATATTGCACCACAGCACTCCAGCCTGGGCAACAGAGCAAGACTCTGTCTCAAAAAAAAAAAAAAACatatgtaaagttgttcccaa	38583354	38583513	4.3	-0.49	ctgtattcccgactactcagGAGGCTGAGGCAGGAGAATCTCTTGAACTCGGTGGTGGAGGTCGCAGTGAGCCAATATTGCACCACAGCACTCCAGCCTGGGCAACAGAGCAAGACTCTGTCTCAAAAAAAAAAAAAAACgtatgtaaagttgttcccaa	4.3	7.69	c.14646-1449A>G	tggccccatcctgcccccagCTGGTGATGACCGTGGGCCTTCTGGCGGTGGTCGTCTACCTGTACACCGTGGTGGCCTTCAACTTCTTCCGCAAGTTCTACAACAAGAGCGAGGATGAGGATGAACCTGACATGAAGTGTGATGACATGATGACGgtgagcccctcccctagcac	38580350	38580524	8.6	9.44	135	agtgtgctcccctccctcagTGTTACCTGTTTCACATGTACGTGGGTGTCCGGGCTGGCGGAGGCATTGGGGACGAGATCGAGGACCCCGCGGGTGACGAATACGAGCTCTACAGGGTGGTCTTCGACATCACCTTCTTCTTCTTCGTCATCGTCATCCTGTTGGCCATCATCCAGGgtcagtgctgggagtgggcg	38584923	38585119	8.51	5.85	157	D-SNV	Muscle biopsy, LCLs		Monnier et al. 2003
SERPING1-6-2	SERPING1	6	89	11	+	NM_000062.3	acatctgtttctttttccagTCAACTCATCAGAAGACTCTGGTGGCTTAGCAAGTCCTGTGTGTATGTGGGTACCTGTGTACAGCATACATATACATGTGTAGACGTGTataagtatatccttgtatat	57606822	57606950	9.77	-0.53	acatctgtttctttttccagTCAACTCATCAGAAGACTCTGGTGGCTTAGCAAGTCCTGTGTGTATGTGGGTACCTGTGTACAGCATACATATACATGTGTAGACGTGTgtaagtatatccttgtatat	9.77	7.65	c.1029+384A>G	ctcccacctcttccctctagCCAAGTGGAAGACAACATTTGATCCCAAGAAAACCAGAATGGAACCCTTTCACTTCAAAAACTCAGTTATAAAAGTGCCCATGATGAATAGCAAGAAGTACCCTGTGGCCCATTTCATTGACCAAACTTTGAAAGCCAAGgtaagttcttaacctttcct	57606388	57606567	8.53	11	140	atgcatctcttattttctagGTGGGGCAGCTGCAGCTCTCCCACAATCTGAGTTTGGTGATCCTGGTACCCCAGAACCTGAAACATCGTCTTGAAGACATGGAACAGGCTCTCAGCCCTTCTGTTTTCAAGGCCATCATGGAGAAACTGGAGATGTCCAAGTTCCAGCCCACTCTCCTAACACTACCCCGCATCAAAGTGACGACCAGCCAGGATATGCTCTCAATCATGGAGAAATTGGgtgagctctggcagcttagg	57611697	57611956	10.97	7.23	220	D-SNV	PBMCs		Hujová et al. 2020
SGCB-2-1	SGCB	2	87	4	-	NM_000232.5	tcctcattctccacctccagCTCCCTGGCAGCCAGGCAAGAGACAGAAGAGCCTTCTCTGGGATTCCTGATGCATATAGAAAAAAGATCTGAAGATACTGTCATTTGgcaagtcccggtgaaaaagc	52031855	52031981	9.12	GC	tcctcattctccacctccagCTCCCTGGCAGCCAGGCAAGAGACAGAAGAGCCTTCTCTGGGATTCCTGATGCATATAGAAAAAAGATCTGAAGATACTGTCATTTGgcaagtcccggtgaaaaagc	9.12	GC	c.376_383dup (Begins 2131 nt 3´ of PE)	atgttgtatttcatttttagCAAAGTTCCAATGGTCCTGTAAAGAAGTCCATGCGTGAGAAGGCTGTTGAGAGAAGGAGTGTCAATAAAGAGCACAACAGTAACTTTAAAGCTGGATACATTCCGATTGATGAAGATCGTCTCCACAAAACAGGGTTGAGAGGAAGAAAGGGCAATTTAGCCATCTGTGTGATTATCCTCTTGTTTATCCTGGCTGTCATCAATTTAATAgtgagtatttgtaagaatac	52033411	52033660	8.13	6.97	210	ggacttgtgttctttttcagATAACACTTGTTATTTGGGCCGTGATTCGCATTGGACCAAATGGCTGTGATAGTATGGAGTTTCATGAAAGTGGCCTGCTTCGATTTAAGCAAGTATCTGACATGGGAGTGATCCACCCTCTTTATAAAAGCACAGTAGGACAGTAGGAGGAAGGCGAAATGAAAATTTGGTCATCACTGGCAACAACCAGCCTgtaagttgccacattaactg	52029658	52029883	10.52	7.52	194	DIST3	Heart and skeletal muscle		Barresi et al. 2000
SLC12A3-12-1	SLC12A3	12	108	16	+	NM_000339.3	cccccggtctgcgttcacatGTCCTGGCAGCTAGCATCCCCCTCCCCAGGCCTAAATGAACCCCAGAACACCTTTGGAGCATGGGACAAGCTGACTGGTCTCTCCTTGGGATGGGATACCAATGGCTGgtcagtatcctcataggtat	56880531	56880678	1.93	6.6	cccccggtctgcgttcacagGTCCTGGCAGCTAGCATCCCCCTCCCCAGGCCTAAATGAACCCCAGAACACCTTTGGAGCATGGGACAAGCTGACTGGTCTCTCCTTGGGATGGGATACCAATGGCTGgtcagtatcctcataggtat	10.53	6.6	c.1669+297T>G	tgcggcatctggtgctgcagTGCCTTTGCGAGGACCAGCTGTACCCACTGATCGGCTTCTTCGGCAAAGGCTATGGCAAGAACAAGGAGCCCGTGCGTGGCTACCTGCTGGCCTACGCCATCGCTGTGGCCTTCATCATCATCGgtaaggctctgccagggctc	56880110	56880273	3.21	10.48	124	ctctccctgggtccccgaagCTGAGCTCAACACCATAGCCCCCATCATTTCCAACTTCTTCCTCTGCTCCTATGCCCTCATCAACTTCAGCTGCTTCCACGCCTCCATCACCAACTCGCCTGgtaagcaaacccttcaccca	56882376	56882517	5.13	8.69	102	A-SNV	Patient RNA (not detailed)		Nozu et al. 2017
SLC12A3-13-1	SLC12A3	13	238	16	+	NM_000339.3	ttgccattgtcttttactagGCCACCTTTTACATAGATCCCAATGTGTATGATGGCCCTGGAGTTGCACCATGAGGCAGCTGTCACTAGTGGCAGCCCTGGCCTGACCTGCTGGTGGGGAGCCAGGCAGAATCATGTCCTTCCCCCTCCATCTCACCCCCTTGGCACCATGGGAGCTGGTGCTGTTGCTGACATGGGATGTCCTGTGGCTGTATTTGGCCAGAGCTGGATGCTCCTGGTGAAATGCCAGCCAAAGCAGgcgtgtgatttgccccagag	56883599	56883876	9.09	-0.76	ttgccattgtcttttactagGCCACCTTTTACATAGATCCCAATGTGTATGATGGCCCTGGAGTTGCACCATGAGGCAGCTGTCACTAGTGGCAGCCCTGGCCTGACCTGCTGGTGGGGAGCCAGGCAGAATCATGTCCTTCCCCCTCCATCTCACCCCCTTGGCACCATGGGAGCTGGTGCTGTTGCTGACATGGGATGTCCTGTGGCTGTATTTGGCCAGAGCTGGATGCTCCTGGTGAAATGCCAGCCAAAGCAGgtgtgtgatttgccccagag	9.09	6.99	c.1670-191C>T	ctctccctgggtccccgaagCTGAGCTCAACACCATAGCCCCCATCATTTCCAACTTCTTCCTCTGCTCCTATGCCCTCATCAACTTCAGCTGCTTCCACGCCTCCATCACCAACTCGCCTGgtaagcaaacccttcaccca	56882376	56882517	5.13	8.69	102	gactggtgcccttggcccagGGTGGAGACCTTCATTCCAATACTACAACAAGTGGGCGGCGCTGTTTGGGGCTATCATCTCCGTGGTCATCATGTTCCTCCTCACCTGGTGGGCGGCCCTCATCGCCATTGGCGTGGTGCTCTTCCTCCTGCTCTATGTCATCTACAAGAAGCCAGgtgcgcatctcagctgcggg	56884029	56884224	3.18	9.1	156	D-SNV	Blood leukocytes, urine sediments; Blood leukocytes		Nozu et al. 2009; Lo et al. 2011
SLC12A3-21-1	SLC12A3	21	90	16	+	NM_000339.3	cccctctgtctggcctctagTTTTTTGGTTATAAAATGGGAAGCTTTGAGAGAAGAGCTGAAGTCGCCATGAGATGGAAACTTCTGACTGGATGGCCCTTAGGGGCACAGgcaggtgatataaatgggga	56893196	56893325	7.83	2.53	cccctctgtctggcctctagTTTTTTGGTTATAAAATGGGAAGCTTTGAGAGAAGAGCTGAAGTCGCCATGAGATGGAAACTTCTGACTGGATGGCCCTTAGGGGCACAGgtaggtgatataaatgggga	7.83	10.28	c.2548+253C>T	cccgcccccacctcctgcagTGGACCCCAAGGCCCTGGTGAAGGAGGAGCAGGCCACCACCATCTTCCAGTCGGAGCAGGGCAAGAAGACCATAGACATCTACTGGCTCTTTGACGATGGAGgtcagtgacccccttggatc	56892933	56893074	8.1	7.7	102	acggggactctccttgccagGCCTCACCCTCCTCATTCCCTATCTCCTTGGCCGCAAGAGGAGGTGGAGCAAATGCAAGATCCGTGTGTTCGTAGGCGGCCAGATTAACAGGATGGACCAGGAGAGAAAGGCgtaagtgtggagggctggcc	56894511	56894662	5.61	9.39	112	D-SNV	Blood leukocytes		Lo et al. 2011
SLC46A1-3-1	SLC46A1	3	168	17	-	NM_080669.6	taggtattatccttatttagCAGAAGGAGGAACAGGAACCCAAAGGATAAGAAGCTATTCAGTGGTGACACCGCTATGAATATTGGAACTGATCAGACCAGCAGTTAATCCCAAACAGGAGATGATTCCAAAGAGGATAAACCAGAAAAAAGCCATTTCCATCAAGCTTTCATCAGACAATATCACATgtactttttttttcttttat	28401030	28401237	2.45	-1.12	taggtattatccttatttagCAGAAGGAGGAACAGGAACCCAAAGGATAAGAAGCTATTCAGTGGTGACACCGCTATGAATATTGGAACTGATCAGACCAGCAGTTAATCCCAAACAGGAGATGATTCCAAAGAGGATAAACCAGAAAAAAGCCATTTCCATCAAGCTTTCATCAGACAATATCACAGgtactttttttttcttttat	2.45	8.17	c.1166-285T>G	gagtgtttgtttctccacagGATATGGGTTGCTTTTCCTGTCATTAGTCATCACACCTGTCATCCGGGCTAAACTCTCCAAGCTGGTGAGAGAGACAGAGCAGGgtgagtgtcagaacccacct	28402218	28402341	10.46	9.25	84	tggtatttatttcttcacagGTGCTCTCTTTTCTGCTGTGGCCTGTGTGAATAGCCTGGCCATGCTGACGGCCTCCGGCATCTTCAACTCACTCTACCCAGCCACTCTGAACTTTATGAAGGGGTTCCCCTTCCTCCTGGGAGCTGGCCTCCTGCTCATCCCGGCTGTTCTGATTGGgtaatgcagggccctgaacc	28400590	28400786	9.73	5.68	157	D-SNV	Blood cells		Tozawa et al. 2019
SMARCB1-6-1	SMARCB1	6	94	22	+	NM_003073.5	attttttgtattttttatagCAGAGACTGGGTTTCACCGCGTTAGCCAGGATGGTCTCGATCTCTGGACCTCGTGATCTGCCCACCTCGACCTCCCAGAGTGCTGGGATTACAGgcatgagccaccacacctgg	23818319	23818452	7.06	1.7	attttttgtattttttatagCAGAGACTGGGTTTCACCGCGTTAGCCAGGATGGTCTCGATCTCTGGACCTCGTGATCTGCCCACCTCGACCTCCCAGAGTGCTGGGATTACAGgtatgagccaccacacctgg	7.06	9.46	c.768+1498C>T	cttccctctcctgatttcagAGAAGTTGATGACGCCTGAGATGTTTTCAGAAATCCTCTGTGACGATCTGGATTTGAACCCGCTGACGTTTGTGCCAGCCATCGCCTCTGCCATCAGACAGCAGATCGAGTCCTACCCCACGGACAGCATCCTGGAGGACCAGTCAGACCAGCGCGTCATCATCAAGgtaggtgacttctcacccag	23816750	23816956	9.39	10.29	167	tcctttggttgttgcctcagCTGAACATCCATGTGGGAAACATTTCCCTGGTGGACCAGTTTGAGTGGGACATGTCAGAGAAGGAGAACTCACCAGAGAAGTTTGCCCTGAAGCTGTGCTCGGAGCTGGGGTTGGGCGGGGAGTTTGTCACCACCATCGCATACAGCATCCGGGGACAGCTGAGCTGGCATCAGAAGACCTACGCCTTCAGgtaggatcatgcatgagtct	23825205	23825435	6.06	9.79	191	D-SNV	Not specified (probably tumour)	Reported as c.795+1498C>T.	Smith et al. 2019
SMCHD1-34-1	SMCHD1	34	53	18	+	NM_015295.3	tcatattcctgttctttcaaTTTTTACCATATCCAGCACGTTTATTCTGGATGTTTTGTAAAAGAATGTACAGgtaagaggaacctgggagta	2760397	2760489	0.2	10.77	tcatattcctgttctttcagTTTTTACCATATCCAGCACGTTTATTCTGGATGTTTTGTAAAAGAATGTACAGgtaagaggaacctgggagta	8.95	10.77	c.4347-236A>G	tctcctactcccctttctagGCAGAAACATTTAGTTGTAATAAAATAAAAGATAATGACAAAGAAGATGGCTGCTTCTATTTCAGgtatttctcaaaacatttca	2752468	2752572	10.66	7.51	65	taactttcttttaaatttagGGATAAAGTAATTCCTAATAAAGTGGGGACATATTGTATCCAGTTTGGTTTTATGATGGATAAAACAAATATTCTCAACAGTGAACAGgtttgcttactttttttata	2760632	2760759	8.35	4.86	88	A-SNV	Cycloheximide-treated myotubes		Goossens et al. 2019
SOD1-4-1	SOD1	4	43	21	+	NM_000454.5	actttcctttttttccaaagCAATTAAAAAAACTGCCAAAGTAAGAGTGACTGCGGAACTAAGgttactgtaacttaccatgg	31668100	31668182	7.63	1.25	actttcctttttttccaaagCAATTAAAAAAACTGCCAAAGTAAGAGTGACTGCGGAACTAAGgttagtgtaacttaccatgg	7.63	8.54	c.358-304C>G	tgatgctttttcattattagGCATGTTGGAGACTTGGGCAATGTGACTGCTGACAAAGATGGTGTGGCCGATGTGTCTATTGAAGATTCTGTGATCTCACTCTCAGGAGACCATTGCATCATTGGCCGCACACTGGTGgtaagttttcataaaaggat	31667238	31667395	7.96	10.36	118	cttcttaaaattttttacagGTCCATGAAAAAGCAGATGACTTGGGCAAAGGTGGAAATGAAGAAAGTACAAAGACAGGAAACGCTGGAAGTCGTTTGGCTTGTGGTGTAATTGGGATCGCCCAATAAACATTCCCTTGGATGTAGTCTGAGGCCCCTTAACTCATCTGT…-3p	31668451	-	9.29	Poly-A		D-SNV	Immortalised lymphoblasts	Reported as c.357+792C>G.	Valdmanis et al. 2009
SPG7-2-1	SPG7	2	75	16	+	NM_003119.4	ttggtctctcttggctttagGTTAAAGAACCTGAAGGATTGACACCTCTCACTTTTATTTCACGCTCCCCTTTATGGAGTTGGAACAGGGAAAAAgtaaaatatttctactccta	89511346	89511460	10.04	1.18	ttggtctctcttggctttagGTTAAAGAACCTGAAGGATTGACACCTCTCACTTTTATTTCACGCTCCCCTTTATGGAGTTGGAACAGGGAAAAAgtaagatatttctactccta	10.04	6.91	c.286+853A>G	tgtttttttttttttttcagAGCTTACAATTGAGACTGCTAACCCCTACCTTTGAAGGGATCAACGGATTGTTGTTGAAACAACATTTAGTTCAGAATCCAGTCAGACTCTGGCAACTTTTAGgtatgtatctgtttaaagaa	89510470	89510612	11.88	7.76	103	cctttctctatttctcatagGTGGTACTTTCTATTTTAACACCTCAAGGTTGAAGCAGAAGAATAAGGAGAAGGATAAGTCGAAGGGGAAGGCGCCTGAAGAGGACGAAGgtatattcatctgatgttct	89512928	89513057	10.36	7.84	90	D-SNV	Fibroblasts		Verdura et al. 2019
STAMBP-8-1	STAMBP	8	108	2	+	NM_006463.6	ataaactgttttccctaaagTTCCAGTTTCCCTCTGAGTGTAACTGGTGATGGGATGCTGGCCTAGAATATAAGTGGACATTGACCTTAGAGACTATGCCTACTGTGTACAGATGATGTTCCTTAAAGgtatataattcaaaatattt	73850739	73850886	6.01	7.84	ataaactgttttccctaaagTTCCAGTTTCCCTCTGAGTGTAACTGGTGATGGGATGCTGGCCTAGAATATAAGTGGACATTGACCTTAGAGACTATGCCTACTGTGTACAGATGATGTTCCTTAAAGgtatgtaattcaaaatattt	6.01	9.79	c.1005+358A>G	gctgttttctcctttggcagATGAGGAATGAATTTACCATTACCCATGTTCTCATCCCCAAGCAAAGTGCTGGGTCTGATTACTGCAACACAGAGAACGAAGAAGAACTTTTCCTCATACAGGATCAGCAGGGCCTCATCACACTGGGCTGGATTCATgtaagcaattctgagctgtc	73850356	73850533	9.32	5.61	138	gactctttttctctcctcagACTCACCCCACACAGACCGCGTTTCTCTCCAGTGTCGACCTACACACTCACTGCTCTTACCAGATGATGTTGCCAGAGTCAGTAGCCATTGTTTGCTCCCCCAAGTTCCAGGAgtgagtatagagggcatggt	73859234	73859386	10.47	6.05	113	D-SNV	LCLs		McDonell et al. 2013
STAT3-14-1	STAT3	14	51	17	-	NM_139276.3	aatttttgtattttttgcagAGATGGAGTTTTGCTGTGCTGCTTAGACTGGTCTCGAACTCCTGGGCTCAGgcaatcctcctgccttggcc	42326270	42326360	8.06	-0.77	aatttttgtattttttgcagAGATGGAGTTTTGCTGTGCTGCTTAGACTGGTCTCGAACTCCTGGGCTCAGgtaatcctcctgccttggcc	8.06	6.99	c.1282-89C>T	gcctttttcttttcttacagACCCTGAGGGAGCAGAGATGTGGGAATGGGGGCCGAGCCAATTGTGATgtaagttttgttggggatga	42329390	42329477	12.32	9.11	48	tgtccttctcgttactgtagGCTTCCCTGATTGTGACTGAGGAGCTGCACCTGATCACCTTTGAGACCGAGGTGTATCACCAAGGCCTCAAGATTGACCTAGAGgtaagttctgcagcagaatc	42326096	42326219	9.88	11.08	84	D-SNV	LCLs		Khourieh et al. 2019
TGM1-3-1	TGM1	3	104	14	-	NM_000359.3	ctcatcctttaatttcccagGAACCCCTACCACCTCCACCAGGGATGCCCTGGGCTCTGGAAGCTGCAGCCCCAGGAAGCAGGCAGGGTTGGCCTTCAGGATCAGGACTGCCCTTTCATACGGGgcaggtggatctgcccctcc	24261009	24261152	8.58	-1.17	ctcatcctttaatttcccagGAACCCCTACCACCTCCACCAGGGATGCCCTGGGCTCTGGAAGCTGCAGCCCCAGGAAGCAGGCAGGGTTGGCCTTCAGGATCAGGACTGCCCTTTCATACGGGgtaggtggatctgcccctcc	8.58	6.59	c.508+668C>T	acggagctgtgtccttgcagAGGGCATGCTAGTAGTGAACGGTGTGGACTTGCTGAGCTCGCGCTCGGACCAGAACCGCCGAGAGCACCACACAGACGAGTATGAGTACGACGAGCTGATAGTGCGCCGCGGGCAGCCTTTCCATATGCTCCTCCTCCTGTCCCGGACCTATGAATCCTCTGATCGCATCACCCTTGAGTTACTCATCGgtcagtggggcttggattgg	24261675	24261903	7.28	7.03	189	ttgctgatttcctactctagGAAACAACCCCGAGGTGGGCAAGGGCACGCACGTGATCATCCCAGTGGGCAAGGGGGGCAGTGGAGGCTGGAAAGCCCAGGTGGTCAAGGCCAGTGGGCAGAATCTGAACCTGCGGGTCCACACTTCCCCCAACGCCATCATCGGCAAGTTTCAGTTCACAGTCCGCACACAATCAGACGCTGGGGAGTTCCAGTTGCCCTTTGACCCCCGCAATGAGATCTACATCCTCTTCAACCCCTGGTGCCCAGgtgagcagctggggtctgga	24260430	24260718	9.77	9.6	249	D-SNV	Hair bulb		Suga et al. 2015
TIMMDC1-5-1	TIMMDC1	5	80	3	+	NM_016589.4	agttcttctgtttttattagTTGGTATTTGTCTGACTAGAAGAGTGCTACCTTCGTCCTCCACCTGTTCACCCCTTTGTCTACCTCCTTTGAAGGAGAAGgtaatgctatagatttaatg	119515840	119515959	6.06	8.99	agttcttctgtttttattagTTGGTGTTTGTCTGACTAGAAGAGTGCTACCTTCGTCCTCCACCTGTTCACCCCTTTGTCTACCTCCTTTGAAGGAGAAGgtaatgctatagatttaatg	6.06	8.99	c.597-1340A>G	cctttcttgtttttaaatagCTGTCACGGGAAGTCTTTTTAGGATAAACGTAGGCCTGCGTGGCCTGGTGGCTGGTGGCATAATTGGAGCCTTGCTGGGgtaagcattaacatggtttg	119513621	119513739	8.87	7.79	79	tccctctcctttcttctcagCACTCCTGTAGGAGGCCTGCTGATGGCATTTCAGAAGTACTCTGGTGAGACTGTTCAGGAAAGAAAACAGAAGGATCGAAAGGCACTCCATGAGCTAAAACTGGAAGAGTGgtaaggaacatgttgagccc	119517185	119517335	9.14	8.37	111	M-SNV	Patient fibroblasts	Very low splicing in normal cells. Mutation reported as c.596+2146A>G.	Kremer et al. 2017
TMEM165-4-1	TMEM165	4	117	4	+	NM_018475.5	ttattattactttgttccagAAAACACTGGACACACTGAAGTGGGCCACAGCATTCCTTCATATGCAAGACTGTTTTACATCTGATAATTCAGCTGCTCTCTAAAATTGGCCTTCTCCCAGTTCCTGCTACCTGCAGgtgaaattcttgtaaccaag	55418028	55418184	8.84	5.07	ttattattactttgttccagAAAACACTGGACACACTGAAGTGGGCCACAGCATTCCTTCATATGCAAGACTGTTTTACATCTGATAATTCAGCTGCTCTCTAAAATTGGCCTTCTCCCAGTTCCTGCTACCTGCAGgtaaaattcttgtaaccaag	8.84	8.59	c.792+182G>A	tactgttgtattttttccagTTTTGTTTGGCTATGCCACCACAGTCATCCCCAGGGTCTATACATACTATGTTTCAACTGTATTATTTGCCATTTTTGGCATTAGAATGCTTCGGGAAGGCTTAAAGATGAGCCCTGATGAGGGTCAAGAGGAACTGGAAGAAGTTCAAGCTGAATTAAAGAAGAAAGATGAAGAAgtaagccatggcactgttga	55417052	55417267	6.99	6.95	176	gctgtgacgcttgcttccagGACCCCTATGGTGTAGCCGTGGGTGGAACTGTGGGGCACTGCCTGTGCACGGGATTGGCAGTAATTGGAGGAAGAATGATAGCACAGAAAATCTCTGTCAGAACTGgtaagtcttgaaaattacaa	55424518	55424663	7.04	10.65	106	D-SNV	Patient fibroblasts	Co-spliced with exon 4 skip or exons 3+4 skip. Exon 3 shown as upstream exon here.	Yuste-Checa et al. 2015
TSC2-9-1	TSC2	9	89	16	+	NM_000548.5	tcctctccttcctctgtcagTTCAACAGAATATCCACACCCAGCTCAGTGCCTGCCCCATGCTCGGACGTCCTCCAGCGGTGCTCCCCAACTACTTAGCCTGTTACAAGgcgaggctcggggtcttggc	2057349	2057477	10.12	1.4	tcctctccttcctctgtcagTTCAACAGAATATCCACACCCAGCTCAGTGCCTGCCCCATGCTCGGACGTCCTCCAGCGGTGCTCCCCAACTACTTAGCCTGTTACAAGgtgaggctcggggtcttggc	10.12	9.16	c.848+281C>T	acacgcattgtgtctcgcagCTGATGCGGAACCTCCTTGGCACCCACCTGGGCCACAGCGCCATCTACAACATGTGCCACCTCATGGAGGACAGgtgagtgtggtgggtggggc	2057085	2057198	7.83	10.67	74	tctctggggaacacttttagAGCCTACATGGAGGACGCGCCCCTGCTGAGAGGAGCCGTGTTTTTTGTGGGCATGGCTCTCTGGGGAGCCCACCGGCTCTATTCTCTCAGGAACTCGCCGACATCTGTGTTGCCATCATTTTACCAGgtaaggcggtttctgtgtgc	2058727	2058893	1.68	11.08	127	D-SNV	LCLs		Mayer et al. 2000
TSFM-2-1	TSFM	2	38	12	+	NM_001172696.2	actttttttttttttttcagACGGAGTCTTGCTCTGTGGCCCAGGCCGGCGTGCAATGgcacgatgttggctcactgc	57783595	57783672	10.93	0.07	actttttttttttttttcagACGGAGTCTTGCTCTGTGGCCCAGGCCGGCGTGCAATGgtacgatgttggctcactgc	10.93	7.82	c.231+371C>T (rs2014886)	ccctttcttatctcatctagGCTGGGTCTCTTCTGCGTCAGTCGCCCCAGCCAAGGCACACATTTTATGCTGGGCCCCGTCTGTCTGCCTCGGCCTCCAGCAAGGAGCTCCTCATGAAGCTGCGGCGGAAAACAGGCTACTCCTTTGTAAATTGCAAGAAAGCTCTGGAGACTTGTGGCGGGGACCTCAAACAGgtgtgtgtgtggaggggtgc	57783090	57783303	9.57	6.99	174	tttttcctctcaatttacagGCAGAGATCTGGCTCCACAAGGAGGCCCAGAAGGAGGGCTGGAGCAAAGCTGCCAAGCTCCAAGGGAGGAAGACCAAAGAAGGCCTGATTGGGCTGTTGCAGGAAGGAAACACAACTGTATTAGTAGAGgtgagttgttggaaattcca	57786143	57786311	11.41	10.03	129	D-SNV	Whole blood		Sela et al. 2010 [PREDICTIVE]; Morrison et al. 2013
UNC13D-1-1	UNC13D	1	130	17	-	NM_199242.3	cccatcccctactcctccagCTTCAGAAGAGCCGACTCCATTAGGTGGGGGTGTCCCTGCTGTGGGGTGAGCTGTTCGGGGAGCAGCAGACCCCCAGGCCGACGTGGCACCCCCCTCACCTCCGCTGCCGAGCCTCACTTCCGCTGCTGGgtgaggagcagccgccactg	75843799	75843968	7.25	6.74	cccatcccctactcctccagCTTCAGAAGAGCCGACTCCATTAGGTGGGGGTGTCCCTGCTGTGGGGTGAGCTGTTCGGGGAGCAGCAGACCCCCAGGCCGACGTGGCACCCCCCTCACCTCCGCTGCCGAGCCTCACTTCCGCTGCTGGgtgaggagcagccgccactg	7.25	6.74	c.117+59C>T; c.118-308C>T; c.118-177G>T	5´-GCATAATCCTGTGGCTTCGCTGTCTTCACCCAGCACCAGCGGACAGGGAAGGGCAGAGAAGGCCACCATGGCGACACTCCTCTCCCATCCGCAGCAGCGCCCTCCCTTCTTGCGCCAGGCCATCAAGATAAGGCGCCGCAGAGTCAGAGATCTACAGGATCCCCCGCCCCAAATGGCCCCGGAGgtaggagtgacctcactggg	75844201	-	-	8.24	167	ctttccaccttgctctgcagATCCAGCCTCCATCCCACCACTTCTCCCCCGAGCAGgtaagagtcagagtgctggg	75843464	75843539	11.08	10.77	36	M-SNV	Not specified		Santoro et al. 2008
USH2A-27-1a	USH2A	27	73	1	-	NM_206933.4	tctctgttttcacaaaatagCATGTAATTCAAAGCCACTGCTATTCCCTGGCTAACTGGATGCCTTTTTTGTTTGCTGTCTAACAAAAAAGTGgtgaatactctaaattcatt	216074119	216074231	5.1	1.79	tctctgttttcacaaaatagCATGTAATTCAAAGCCACTGCTATTCCCTGGCTAACTGGATGCCTTTTTTGTTTGCTGTCTAACAAAAAAGTGgtgagtactctaaattcatt	5.1	8.95	c.5573-843A>G	ttttttaatataaaatacagATGGAGCTGAAAAGTGGAATATTGACCTTCCGGTTAAATACCAGTCTTGCCTTTACACAAGTGGATCTATTGCTGGGGCTATCCTATTGTAATGGAAAGTGGAATAAAGTCATTATTAAAAAGGAAGGCTCTTTCATATCAGCAAGTGTGAATGGACTGATGAAGCATGCATCGGAGTCCGGAGACCAGCCACTGGTGGTGAATTCACCAGTTTATGTGGGAGGAATCCCACAGGAACTGCTGAACTCTTATCAACATTTGTGTTTGGAACAAGgtaagttccatctggaggaa	216078069	216078382	4.19	11	274	aatcccttactatttgctagGTTTCGGTGGTTGCATGAAGGATGTTAAATTTACACGGGGTGCTGTCGTTAACTTGGCATCTGTGTCCAGCGGTGCTGTCAGAGTCAATCTGGATGGATGCCTATCAACTGACAGTGCTGTTAACTGCAGGGGAAATGACTCCATCCTGGTTTACCAGGGAAAAGAGCAGAGTGTTTACGAGGGTGGTCTCCAGCCTTTTACAGgtaatgtggaggtcctctaa	216073077	216073320	5.47	9.43	204	D-SNV	Minigene HeLa cells		Liquori et al. 2015
USH2A-27-1b	USH2A	27	131	1	-	NM_206933.4	tttgtcccaatttcgtgcagTTTTCTGCGCAGAGTACTGCCAGACTTCACTGAGCTGATCTCTGTTTTCACAAAATAGCATGTAATTCAAAGCCACTGCTATTCCCTGGCTAACTGGATGCCTTTTTTGTTTGCTGTCTAACAAAAAAGTGgtgaatactctaaattcatt	216074119	216074289	7.07	1.79	tttgtcccaatttcgtgcagTTTTCTGCGCAGAGTACTGCCAGACTTCACTGAGCTGATCTCTGTTTTCACAAAATAGCATGTAATTCAAAGCCACTGCTATTCCCTGGCTAACTGGATGCCTTTTTTGTTTGCTGTCTAACAAAAAAGTGgtgagtactctaaattcatt	7.07	8.95	c.5573-843A>G	ttttttaatataaaatacagATGGAGCTGAAAAGTGGAATATTGACCTTCCGGTTAAATACCAGTCTTGCCTTTACACAAGTGGATCTATTGCTGGGGCTATCCTATTGTAATGGAAAGTGGAATAAAGTCATTATTAAAAAGGAAGGCTCTTTCATATCAGCAAGTGTGAATGGACTGATGAAGCATGCATCGGAGTCCGGAGACCAGCCACTGGTGGTGAATTCACCAGTTTATGTGGGAGGAATCCCACAGGAACTGCTGAACTCTTATCAACATTTGTGTTTGGAACAAGgtaagttccatctggaggaa	216078069	216078382	4.19	11	274	aatcccttactatttgctagGTTTCGGTGGTTGCATGAAGGATGTTAAATTTACACGGGGTGCTGTCGTTAACTTGGCATCTGTGTCCAGCGGTGCTGTCAGAGTCAATCTGGATGGATGCCTATCAACTGACAGTGCTGTTAACTGCAGGGGAAATGACTCCATCCTGGTTTACCAGGGAAAAGAGCAGAGTGTTTACGAGGGTGGTCTCCAGCCTTTTACAGgtaatgtggaggtcctctaa	216073077	216073320	5.47	9.43	204	D-SNV	Minigene HeLa cells		Liquori et al. 2015
USH2A-40-1	USH2A	40	152	1	-	NM_206933.4	gctaattaagctgctttcagCTTCCTCTCCAGAATCACACAAGTTAAAGGACCCTTCTGCAACAAGAGCAGCGAATCTACTCAGCCAGAGCAGGAAGCTAATAAAATGTATGCTGGCTTTTAAGGGGGAAACAAATCATGAAATTGAAATTGAACACCTCTCCTTTCCCAAGataagagatcatctttaaga	215891179	215891370	-1.66	2.39	gctaattaagctgctttcagCTTCCTCTCCAGAATCACACAAGTTAAAGGACCCTTCTGCAACAAGAGCAGCGAATCTACTCAGCCAGAGCAGGAAGCTAATAAAATGTATGCTGGCTTTTAAGGGGGAAACAAATCATGAAATTGAAATTGAACACCTCTCCTTTCCCAAGgtaagagatcatctttaaga	-1.66	10.57	c.7595-2144A>G	gacatttatttcccatacagGTTATTTTCCAATCCTTCTGCATCGTTAAGCTATGAAGTGAGTGATCTCCAACCGTACACAGAGTATATGTTTCGGTTGGTTGCCTCCAATGGATTTGGCAGTGCACATAGTTCTTGGATTCCATTCATGACCGCAGAGGACAgtaagtggtctgaacaatac	215900055	215900237	8.98	9.49	143	ggatttattttactttacagAACCTGGACCTGTAGTTCCTCCGATTCTTCTGGATGTGAAGTCAAGAATGATGTTGGTCACCTGGCAGCATCCTAGAAAATCCAATGGGGTTATTACCCATTATAACATTTATCTACATGGCCGTCTATACTTGAGAACTCCTGGAAATGTCACTAATTGCACAGTGATGCATTTACACCCATACACTGCCTATAAGTTTCAGGTAGAAGCCTGCACTTCAAAAGGATGTTCCCTTTCACCAGAGTCCCAGACTGTATGGACACTCCCAGGGGCACCGGAAGGGATCCCAAGTCCAGAGCTGTTCTCTGATACTCCAACATCTGTGATTATATCTTGGCAACCCCCTACCCACCCCAATGGCTTGGTGGAGAATTTCAC…	215888406	215889074	7.95	10.77	629	D-SNV	Patient nasal cells [A]; Minigene HeLa cells [B]		Vaché et al. 2012; Liquori et al. 2015
USH2A-44-1a	USH2A	44	179	1	-	NM_206933.4	tgtaactcgtcgctcattagCAAGAACCATTTAATTGGATTGCAATAATGGAACAGATTCTTCCCAGTGGATCATCTTCAGACTGGCTATGGGCAGAATTCCAGCTTGATCCAGTAAAAGGAAGCCTAGACATCACCACTGGATCCACTTAAATAATGCAGGGTCGACCCTGGACCTGCTGGGAACACTTTTTTAACAGgcatttggaagagttcacag	215866361	215866579	2.63	-0.24	tgtaactcgtcgctcattagCAAGAACCATTTAATTGGATTGCAATAATGGAACAGATTCTTCCCAGTGGATCATCTTCAGACTGGCTATGGGCAGAATTCCAGCTTGATCCAGTAAAAGGAAGCCTAGACATCACCACTGGATCCACTTAAATAATGCAGGGTCGACCCTGGACCTGCTGGGAACACTTTTTTAACAGgtatttggaagagttcacag	2.63	7.51	c.8845+628C>T	ttaacaaaacaacattttagGTTTACAACCTATGAATATATGCTCTTCGTACACAACAGTGTGGGTTTTACACCGAGCCGAGAAGTGACTGTGACAACGTTAGCTGGTCTTCCAGAGAGAGGAGCCAATCTCACTGCGAGTGTCCTTAACCACACAGCCATCGACGTGAGGTGGGCTAAACCAAgtaagtaagcttctcatacc	215866987	215867190	4.64	10.08	164	cctgcatttattgttgacagCTGTTCAAGACCTACAAGGTGAAGTTGAATATTACACACTTTTTTGGAGTTCTGCTACCTCAAACGACTCTCTAAAAATCTTGCCAGATGTAAACTCTCATGTCATTGGCCACCTAAAGCCAAACACAGAGTATTGGATCTTTATCTCTGTCTTCAATGGAGTCCACAGCATCAACAGTGCAGGACTTCATGCAACCACTTGCGATGGGGgtgagtccagattctaaagg	215845804	215846053	6.1	7.93	210	D-SNV	Minigene HeLa cells		Liquori et al. 2015
USH2A-44-1b	USH2A	44	219	1	-	NM_206933.4	tattgttcaccttccttcagAGAGCTCTGCCCTAATATCTTGTAACTCGTCGCTCATTAGCAAGAACCATTTAATTGGATTGCAATAATGGAACAGATTCTTCCCAGTGGATCATCTTCAGACTGGCTATGGGCAGAATTCCAGCTTGATCCAGTAAAAGGAAGCCTAGACATCACCACTGGATCCACTTAAATAATGCAGGGTCGACCCTGGACCTGCTGGGAACACTTTTTTAACAGgcatttggaagagttcacag	215866361	215866619	8.44	-0.24	tattgttcaccttccttcagAGAGCTCTGCCCTAATATCTTGTAACTCGTCGCTCATTAGCAAGAACCATTTAATTGGATTGCAATAATGGAACAGATTCTTCCCAGTGGATCATCTTCAGACTGGCTATGGGCAGAATTCCAGCTTGATCCAGTAAAAGGAAGCCTAGACATCACCACTGGATCCACTTAAATAATGCAGGGTCGACCCTGGACCTGCTGGGAACACTTTTTTAACAGgtatttggaagagttcacag	8.44	7.51	c.8845+628C>T	ttaacaaaacaacattttagGTTTACAACCTATGAATATATGCTCTTCGTACACAACAGTGTGGGTTTTACACCGAGCCGAGAAGTGACTGTGACAACGTTAGCTGGTCTTCCAGAGAGAGGAGCCAATCTCACTGCGAGTGTCCTTAACCACACAGCCATCGACGTGAGGTGGGCTAAACCAAgtaagtaagcttctcatacc	215866987	215867190	4.64	10.08	164	cctgcatttattgttgacagCTGTTCAAGACCTACAAGGTGAAGTTGAATATTACACACTTTTTTGGAGTTCTGCTACCTCAAACGACTCTCTAAAAATCTTGCCAGATGTAAACTCTCATGTCATTGGCCACCTAAAGCCAAACACAGAGTATTGGATCTTTATCTCTGTCTTCAATGGAGTCCACAGCATCAACAGTGCAGGACTTCATGCAACCACTTGCGATGGGGgtgagtccagattctaaagg	215845804	215846053	6.1	7.93	210	D-SNV	Minigene HeLa cells		Liquori et al. 2015
USH2A-50-1	USH2A	50	155	1	-	NM_206933.4	tcttgactttctttctgcagGTTGCACTGAAAATAGACAGATTCCACATGTATTTTTCCTCTCTCTGCTGCCGTTCACTCCTGTAGCCCCTAATGACTGTGACCTTAATGACCTTCCAGAATATCCATATGGCCCTTTTTCTCCTCAACCTAGCAACAAACAGCATACCTGCTACataagtgtttggatctcata	215794422	215794616	11.43	1.09	tcttgactttctttctgcagGTTGCACTGAAAATAGACAGATTCCACATGTATTTTTCCTCTCTCTGCTGCCGTTCACTCCTGTAGCCCCTAATGACTGTGACCTTAATGACCTTCCAGAATATCCATATGGCCCTTTTTCTCCTCAACCTAGCAACAAACAGCATACCTGCTACgtaagtgtttggatctcata	11.43	9.27	c.9959-4159A>G	ttattgtcctaaattgacagGTGAAGTATGCTGTCCAGATGAACAGCACAATCGGGTTTCTGTTGGCATTGGTGATTCCTGCTGTGGCAGAATGCCGTACTCCACCTCAGGAAACCAGATTTGCTGTGCTGGGAGGCTTCATGATGGCCATGGCCAGAAGTGCTGTGGCAGACAGATTGTGAGCAACGATTTAGAGTGTTGTGGTGGAGAAGAAGGAGTGGTGTACAATCGCCTTCCAGgtaaggggcccaggtctacc	215798887	215799145	8.1	11.08	219	ataacattttattgttgcagGTATGTTCTGTTGTGGGCAGGATTATGTGAATATGTCAGATACCATATGCTGCTCAGCTTCCAGTGGAGAGTCTAAAGCACATATTAAAAAGAATGACCCGGTGCCAGTAAAATGCTGTGAGACTGAACTTATTCCAAAGAGCCAGAAATGCTGTAATGGAGTTGGATATAATCCTTTGAAATATGTTTGCTCTGACAAGATTTCAACTGGAATGATGATGAAGgtaattgatagaaaagctct	215790039	215790302	9.54	8.83	224	D-SNV	Minigene HeLa cells		Liquori et al. 2015
USH2A-64-1	USH2A	64	52	1	-	NM_206933.4	taactcttccatttttctagGAGAAGCCCACACACTAAAGAAAGAGAAAATACACAACTGTTTGTTCACAAGatattttatttattgatttt	215653951	215654042	9.11	-0.55	taactcttccatttttctagGAGAAGCCCACACACTAAAGAAAGAGAAAATACACAACTGTTTGTTCACAAGgtattttatttattgatttt	9.11	7.64	c.14134-3169A>G	ttctgccttatgtcctgaagGTATGAAATACGAATTCAAGCGTGCACCACCCTGGGATGTGCATCAAGTGACTGGACATTCATACAGACCCCTGAGATTGCACCTTTGATGCAACCCCCTCCACATCTGGAGGTACAAATGGCTCCAGGAGGATTCCAGCCAACTGTTTCTCTTTTGTGGACAGGACCGCTGCAGCCAAATGGAAAAGTTTTGTATTACGAATTATACAGAAGACAAATAGCAACTCAGCCTAGAAAATCCAATCCAGTCCTAATCTATAACGGAAGCTCAACATCTTTTATAGATTCCGAACTATTGCCTTTCACAGAGTATGAGTATCAGgtaagaaatgtgtattataa	215670952	215671313	6.68	10.77	322	ttgttgatttctctttggagGTCTGGGCAGTGAATTCTGCAGGAAAAGCCCCCAGTAGCTGGACATGGTGCAGAACCGGGCCAGCCCCACCAGAAGGTCTCAGAGCCCCCACGTTCCATGTGATCTCTTCTACCCAAGCAGTGGTCAACATCAGTGCCCCTGGGAAGCCCAACGGGATCGTCAGTCTCTACAGGCTGTTCTCCAGCAGCGCCCATGGGGCTGAGACAGTGgtgagcagcagagctaaaaa	215650572	215650821	0.37	6.64	210	D-SNV	Minigene + HeLa cells		Baux et al. 2017
WDR35-13-1	WDR35	13	121	2	-	NM_001006657.2	tcattattcttgttttgcagAGAGGAAACAGACACATGAGCTTAAAGTATTTGCCAAAGGTCACCAGTGGAAGCTAAATAATGTGTACACATGGACATAAAGTGTGGAATAATAGACATTGGAGACTCAGAAGGGTGGGAGggtagtagggggtaagggat	19952150	19952310	9.91	-0.49	tcattattcttgttttgcagAGAGGAAACAGACACATGAGCTTAAAGTATTTGCCAAAGGTCACCAGTGGAAGCTAAATAATGTGTACACATGGACATAAAGTGTGGAATAATAGACATTGGAGACTCAGAAGGGTGGGAGgttagtagggggtaagggat	9.91	7.15	c.1434-684G>T	cttaatgttatttttaacagTACCATTGTTTGTTGCAATGACCAAAACCCATGTGATAGCAGCCTCGAAAGAAGCATTTTATACCTGGCAATATCGTGTGGCAAAGAAGCTCACAGCATTGGAAATTAATCAGATCACACGGTCTCGAAAAGAAGGGAGAGAAAGgtatatcttttgatacatac	19953814	19953998	5.87	7.84	145	aattctgatcttttttgcagAATTTATCATGTTGATGATACCCCTTCTGGATCAATGGATGGTGTGCTTGATTATAGTAAAACCATTCAAgtaggtgattttaatttttc	19951395	19951504	9.09	7.33	70	D-SNV	Whole blood		Caparrós-Martín et al. 2015
WRN-18-1	WRN	18	106	8	+	NM_000553.6	ttatttatttttttttccagTTTTGGAATTCTTATTACTTTGAACCCAAGAACCACTGATAACTAGCACAATCCAGTGAAACAGAGGAAGCAGCAGCTTAATCAAAGGAAAAATACATTTAAGATTataagtctggttataagctt	31108465	31108610	9.64	0.36	ttatttatttttttttccagTTTTGGAATTCTTATTACTTTGAACCCAAGAACCACTGATAACTAGCACAATCCAGTGAAACAGAGGAAGCAGCAGCTTAATCAAAGGAAAAATACATTTAAGATTgtaagtctggttataagctt	9.64	8.54	c.2089–3024A>G	gtgtttttctttttttacagGTATCACGCTCATTGCTGTGGATGAGGCTCACTGTATTTCTGAGTGGGGGCATGATTTTAGGGATTCATTCAGGAAGTTGGGCTCCCTAAAGACAGCACTGCCAATGgtaagctttgccaagtctga	31100829	31100975	13.04	9.26	107	atcagttttacatcattcagGTTCCAATCGTTGCACTTACTGCTACTGCAAGTTCTTCAATCCGGGAAGACATTGTACGTTGCTTAAATCTGAGAAATCCTCAGATCACCTGTACTGGTTTTGATCGACCAAACCTGTATTTAGAAGTTAGGCGAAAAACAGGGAATATCCTTCAGGATCTGCAGCCATTTCTTGTCAAAACAAGgtaaggatttaatggttgat	31111595	31111819	5.08	10.51	185	D-SNV	Not stated;		Oshima et al. 1996; Masala et al. 2007
WRN-26-1	WRN	26	69	8	+	NM_000553.6	ttgtgagttttttctttcaaACATCTTAAAGCTTCCAGAGCTTTTTCTAGAAAAAAAAATCAGTTTTAAGAATCACCAGTTCTAAAAGGgtaatatcttattcatcttt	31142437	31142545	-0.84	5.47	ttgtgagttttttctttcagACATCTTAAAGCTTCCAGAGCTTTTTCTAGAAAAAAAAATCAGTTTTAAGAATCACCAGTTCTAAAAGGgtaatatcttattcatcttt	7.91	5.47	c.3234-170A>G	atcctttttgcttttaatagGGTAGAAATTGGCTTCATAAAGCTAATACAGAATCTCAGAGCCTCATCCTTCAAGCTAATGAAGAATTGTGTCCAAAGAAGTTGCTTCTGCCTAGgttcatttttcagttttttt	31141661	31141795	8.53	-0.87	95	ttaattttattattttttagTTCGAAAACTGTATCTTCGGGCACCAAAGAGCATTGTTATAATCAAGTACCAGTTGAATTAAGTACAGAGAAGAAGgtttgttttaaagaaattgt	31142606	31142721	8.8	7.81	76	A-SNV	Whole blood	Reported as c.3234-160A>G	Friedrich et al. 2010

## Sheet: Table S2
Table S2: Pseudoexons with small internal mutations. In the ‘Inducing Mutation(s)’ column, bracketed notations give the position of the mutation relative to whichever is the closest of the acceptor or donor site of the pseudoexon. The change in the pseudoexon HExoSplice score corresponding to each mutation is shown in the ‘∆Hx’ column, with negative scores (predicting lower pseudoexon splicing) s…
Gene	Intron	#	Chr	+/-	Start	End	Size	Inducing Mutation(s)	∆Hx	ME-A	ME-D	RNA Source	Reference
ABCA4 (NM_000350.3)	13	2	1	-	94062028	94062181	134	c.1937+435C>G (A+40)	3.1722	0.85	-0.91	Minigene-transfected HEK293T cells	Sangermano et al. 2019; Khan et al. 2020
	30	1b			94027210	94027554	345	c.4539+2001G>A (A+111)	3.0229	7.52	2.46	IPSCs differentiated to PPCs	Albert et al. 2018
		1c						c.4539+2028C>T (A+138)	-0.4285
		1a						c.4539+2064C>T (D-172)	0.369			Minigene-transfected HEK293T cells	Bauwens et al. 2019
ABRAXAS1 (NM_139076.3)	5	1	4	-	83469951	83470047	97	c.476+158G>T (A+3)	0.5587	9.48 -> 9.37	0.93	Whole blood	Moles-Fernández et al. 2021
ATM (NM_001351834.2)	18	1	11	+	108270471	108270539	69 -> 65	c.2639-579_2639-576del (A+15_18)	2.1253	7.49	3.24	LCLs	Pagani et al. 2002
	27	1b			108287410	108287521	112	c.3994-159A>G (A+32)	2.4007	7.71	8.49		Coutinho et al. 2005
CFTR (NM_000492.4)	7	1	7	+	117538938	117539038	101 -> 97	c.1002–1113_1002-1110delGAAT (A+50_D-49)	0.8126	8.48	8.63	Nasal epithelial cells	Faà et al. 2009
COL4A5 (NM_000495.5)	4	1	X	+	108568014	108568111	58	c.277-559A>G (D-22)	1.9018	9.45	6.19	Urine	Wang et al. 2021
	6	1			108570649	108570795	147	c.385-719G>A (A+46)	2.5572	5.25	7.51	Hair bulb	King et al. 2002
CSF1R (NM_001349736.2)	15	1	5	-	150060668	150060768	101 -> 99	c.1969+115_1969+116delAG (A+22_23)	3.2563	10.92	5.96	Fibroblasts	Guo et al. 2019
DMD (NM_004006.3)	2	3	X	-	32928611	32928684	74	c.94-78858C>G; 94-78836T>G (A+7; A+29)	5.6242	7.49	7.96	Muscle biopsy	Xu et al. 2020
	26	1			32452550	32452629	80	c.3603+2053G>C (A+21)	3.9743	8.09	7.64	Skeletal muscle	Trabelsi et al. 2014
	32	1b			32388821	32388992	172	c.4518+512T>A (A+4)	-1.1819	2.96	8.55	Skeletal muscle	Jin et al. 2020
ERCC8 (NM_000082.4)	2	1	5	-	60927432	60927779	348	c.173+1119G>C (A+35)	3.3284	9.3	6.53	Skin fibroblasts	Schalk et al. 2018
F8 (NM_000132.4)	13	1	X	-	154946442	154946554	113	c.2113+1153G>C (A+10)	4.4208	4.14	10.47	Leukocytes	Lasalle et al. 2020
FGB (NM_005141.5)	1	1	4	+	154565186	154565235	50	c.115–600A>G (A+23)	2.4948	9.1	8.56	N/A; minigene + COS7 cells	Dear et al. 2006; Davis et al. 2009
GALC (NM_000153.4)	6	1	14	-	87981414	87981447	34	c.621+777T>C (A+20)	1.642	11.65	8.82	Lymphoblasts, leukocytes, fibroblasts	De Gasperi et al. 1996
GLA (NM_000169.3)	3	1	X	-	101401233	101401347	115	c.547+395G>C (D-5)	1.9979	5.1	7.82	Whole blood	Higuchi et al. 2016
	4	1			101400236	101400426	191 -> 304	c.639+329_639+330ins113 (A+91_D-101)	15.2725	10.38	2.37
HGD (NM_000187.4)	1	1	3	-	120677904	120678029	126	c.16-2063A>C (D-23)	4.067	9.64	6.85	Peripheral blood	Liu et al. 2021
LHCGR (NM_000233.4)	6	1a	2	-	48721573	48721779	207	c.536+1697A>C (A+21)	0.7531	8.6	1.96	Transfected COS7 cells	Kossack et al. 2008
		1b			48721621		159				0.48
NBAS (NM_015909.4)	22	1	2	-	15427227	15427357	131	c.2423+404G>C (A+51)	3.3752	9.34	6.15	Cyclohexamide-treated fibroblasts	Rius et al. 2019
NDUFAF5	1	1	20	+	13786350	13786608	259	c.223-907A>C (A+56)	3.7517	5.07	7.79	Fibroblasts	Simon et al. 2019
NDUFB10 (NM_004548.3)	1	1	16	+	1960658	1960751	94	c.131-442G>C (D-41)	3.034	6.97	10.36	Cycloheximide-treated fibroblasts, transfected HEK293 cells	Helman et al. 2020
NEB (NM_001164507.1)	169	1	2	-	151498491	151498552	62	c.24115-151C>A (D-13)	1.6931	8.98	1.68	Skeletal muscle	Cummings et al. 2017
PAH (NM_000277.3)	6	1	12	-	102854489	102854801	313	c.768+368T>C (A+34)	2.4104	7.9	9.66	Minigene-transfected HEK293T cells	Jin et al. 2021
	10	1			102844075	102844155	81	c.1065+241C>A (D-21)	1.5803	7.74	7.15	Minigene-transfected HEK293T cells
RHOA (NM001664.4)	2	1	3	-	49368622	49368663	42	c.157-114C>T (A+2)	0.8436	10.77 -> 11.91	11.01	HepG2, Hep3B, Huh7, LCLs	Medina et al. 2012
TIMMDC1 (NM_016589.4)	5	1	3	+	119515860	119515939	80	c.597-1340A>G (A+6)	1.5039	6.06	8.99	Fibroblasts	Kremer et al. 2017
UNC13D (NM_199242.3)	1	1	17	-	75843819	75843948	130	c.118-308C>T	0.1151	7.25	6.74	Not stated	Santoro et al. 2008

## Sheet: Table S3
Table S3: Canonical exon splice variants originally reported as pseudoexons. “From” and “To” co-ordinates refer to genome assembly GRCh38/hg38 and include ±20 nucleotides of flanking intron. Single nucleotide variants are coloured red, single nucleotide polymorphisms are coloured blue and their rsID listed in the “Mutation(s)” field. Deleted or inserted nucleotides are underlined where they appea…											Mutation types: A-SNV/A-SNP = Acceptor motif, SNV or SNP; BPD = Mutation (any size) affecting definition of the pseudoexon branch point; DIST3 = Mutation 3´ of pseudoexon donor site; DIST5 = Mutation 5´ of pseudoexon acceptor and branch point motifs; D-SNV/D-SNP = Donor motif, SNV or SNP; ENCO = Insertion or inversion mutation where the inserted/inverted sequence completely encompasses the pseudo…
Gene	Intron	Chr	+/-	NCBI Ref Seq	Reference Sequence	From	To	Mutant Sequence	Size	Mutation(s)	TVs with overlapping exons	Mutation Type	RNA Source	Notes	Reference
ABCA4	19	1	-	NM_000350.3	ttggttctgtttccctctagTGGTTGATCGCGGAGATTTCGGCTTCTCCATCAGGACAAGTTCAGATAGCCTGAGATGGTATCAGAACTCAGGGACAGAGCTGGGTGTGGCGGCCCTGCATCCATCTGCTTTCTCTCCATGCTAACTGATATGgtcagagagctggaagcaaa	94045549	94045721	ttggttctgtttccctctagTGGTTGATCGCGGAGATTTCGGCTTCTCCATCAGGACAAGTTCAGATAGCCTGAGATGGTATCAGAACTCAGGGACAGAGCTGGGTGTGGCGGCCCTGCATCCATCTGCTTTCTCTCCATGCTAACTGATAAGgtcagagagctggaagcaaa	133	c.2919-826T>A	ENST00000649773.1	D-SNV	Midigene transfected HEK293T cells		Fadaie et al. 2019
APC	8	5	+	NM_000038.6	aatttatttctgtttttaagATAGAAAAGATGAGGATGTTTGAATGCTGATGGGAAGGAGCCAGTAGAGAAGAGAGTTGAAGATCCCTAAGATCAAAGAGAAATGGAGAGAGAAAGGATCCAGAGCACATCTAAAGGGATGGACCTTAGATAGGAGGAGGGGAACTCTGATGTCACAGCAAAAGGTGGCGATGGATATATACGCAGgtaattttaaggttctggtt	112810106	112810331	aatttatttctgtttttaagATAGAAAAGATGAGGATGTTTGAATGCTGATGGGAAGGAGCCAGTAGAGAAGAGAGTTGAAGATCCCTAAGATCAAAGAGAAATGGAGAGAGAAAGGATCCAGAGCACATCTAAAGGGATGGACCTTAGATAGGAGGAGGGGAACTCTGATGTCACAGCAAAAGGTGGCGATGGATATATACGCAGgtaattttaaggttctggtt	186	Unknown	NM_001354906.2	UNKN	Leukocytes		Spier et al. 2012; Nieminen et al. 2016
ARHGEF9	6	X	-	NM_015185.3	tgggatccctctcctcccagCCTGGTTGTGTAATACCCAAGGACCTGTTCCACTTTGCTATTTGATGACTGAATCCAAAGAAGTTGGAGGAAACAAGAAAACCCAACATGATGAAGGCAGCAAAAGCATCTACTTAAAAGCTAAAGTGGCTTGATGAGGCATACTCCTGGGACAAGAAGATCAAATGTAGGGCTAGATGGATTTGTTACTCCTCTGCCTTCCTGTCAGTAGGCAGCATTGAAAATAAACTAGTTAAAAAGT[Poly-A]	63670177	63670457	tgggatccctctcctcccagCCTGGTTGTGTAATACCCAAGGACCTGTTCCACTTTGCTATTTGATGACTGAATCCAAAGAAGTTGGAGGAAACAAGAAAACCCAACATGATGAAGGCAGCAAAAGCATCTACTTAAAAGCTAAAGTGGCTTGATGAGGCATACTCCTGGGACAAGAAGATCAAATGTAGGGCTAGATGGATTTGTTACTCCTCTGCCTTCCTGTCAGTAGGCAGCATTGAAAATAAACTAGTTAAAAAGT[Poly-A]	241	Balanced translocation with Chr18 (3´)	NR_138419.1	DIST3	LCLs	Terminal exon. Shares poly-A site with ARHGEF9-IT1 exon 2.	Kalscheuer et al. 2008
ARSB	5	5	-	NM_000046.5	tgtgccataccttcttctagATGCTGAGAAATTAGGAATGAACAAGTCAGTCAAGATCCTGCCTCTCAGGAAGCTGTATTCTAGTTGGGGGAGAAAGATGTTGGACAAATGAACACACAGATGAGCAAGATGACTGCCAGTTGTGataagtgccaggaaggcaaa	78884804	78885148	tgtgccataccttcttctagATGCTGAGAAATTAGGAATGAACAAGTCAGTCAAGATCCTGCCTCTCAGGAAGCTGTATTCTAGTTGGGGGAGAAAGATGTTGGACAAATGAACACACAGATGAGCAAGATGACTGCCAGTTGTGgtaagtgccaggaaggcaaa	125	c.1142+581A>G	ENST00000565165.2	D-SNV	Whole blood		Marek-Yagel et al. 2021
ARSB	5	5	-	NM_000046.5	tgtgccataccttcttctagATGCTGAGAAATTAGGAATGAACAAGTCAGTCAAGATCCTGCCTCTCAGGAAGCTGTATTCTAGTTGGGGGAGAAAGATGTTGGACAAATGAACACACAGATGAGCAAGATGACTGCCAGTTGTGATAAGTGCCAGGAAGGCAAAAAAGTATGTTGTGATAGATAGAGCTGGCTGATGTGAAGAAGATACATCAGGGAACAGGACCCAGACTCAGatttggaaatcgtgatggtc	78884894	78885148	tgtgccataccttcttctagATGCTGAGAAATTAGGAATGAACAAGTCAGTCAAGATCCTGCCTCTCAGGAAGCTGTATTCTAGTTGGGGGAGAAAGATGTTGGACAAATGAACACACAGATGAGCAAGATGACTGCCAGTTGTGATAAGTGCCAGGAAGGCAAAAAAGTATGTTGTGATAGATAGAGCTGGCTGATGTGAAGAAGATACATCAGGGAACAGGACCCAGACTCAGgtttggaaatcgtgatggtc	215	c.1142+671A>G (rs337836)	ENST00000565165.2	D-SNP	Primary human fibroblasts, cyclohexamide treated		Broeders et al. 2020
BBS9	12	7	+	NM_014451.4	atgaccttttataacaacagCAGCCAAGATATACAACCATGCAAGTTTCCATCATAATAAATCCTGTTAATTGAGAAAATTTTTCCATCCGTTCCAAGTGAATGAAGATGTGGCTACCTTGAGTATGTGTGCATGATGCGTGACCATCTATTCCAGGCAACTAGgcgagtggttgttcatacct	33346207	33346390	atgaccttttataacaacagCAGCCAAGATATACAACCATGCAAGTTTCCATCATAATAAATCCTGTTAATTGAGAAAATTTTTCCATCCGTTCCAAGTGAATGAAGATGTGGCTACCTTGAGTATGTGTGCATGATGCGTGACCATCTATTCCAGGCAACTAGgtgagtggttgttcatacct	144	c.1329+1738C>T	NR_145413.2	D-SNV	Saliva		Zenteno et al. 2019
CAPN3	14	15	+	NM_000070.3	gcgattggttttagtggtagGTGTGTGGGGATCTGTTCTGGTCATCTGGATGCTGGTCATCGGTGTGCAGTATTGATCAGGACCTGCAAACCCAAAAGCTTATGGGAGCTGGCACGTCACgtgagtagagcaggcaggtg	42404836	42404975	gcgattggttttactggtagGTGTGTGGGGATCTGTTCTGGTCATCTGGATGCTGGTCATCGGTGTGCAGTATTGATCAGGACCTGCAAACCCAAAAGCTTATGGGAGCTGGCACGTCACgtgagtagagcaggcaggtg	100	c.1782+1072G>C	NM_173089.2 NM_173090.2	BPD	WBCs		Blázquez et al. 2008
CYP3A5	3	7	-	NM_000777.5	agagctcttttgtctttcaaTATCTCTTCCCTGTTTGGACCACATTACCCTTCATCATATGAAGCCTTGGGTGGCTCCTGTGTGAGACTCTTGCTGTGTGTCACACCCTAATGAACTAGAACCTAAGGTTGCTGTGTGTCGTACAACTAGGGgtatggattacataacataa	99672764	99672935	agagctcttttgtctttcagTATCTCTTCCCTGTTTGGACCACATTACCCTTCATCATATGAAGCCTTGGGTGGCTCCTGTGTGAGACTCTTGCTGTGTGTCACACCCTAATGAACTAGAACCTAAGGTTGCTGTGTGTCGTACAACTAGGGgtatggattacataacataa	132	c.219-237A>G (rs776746)	ENST00000339843.6 NM_001291829.2 NR_033807.3	A-SNP	Liver samples		Kuehl et al. 2001
CYP3A5	4	7	-	NM_000777.5	gcaatttttcacattcgtagATTTGTGCAACGACCAGCACCATCAAGATGCAGACCCATTCCGTCACCATGTGGCTCCCTCCTGCTGTCCTACAGTCACAACATGGAGTTTGTCTTTTTCTCTGACAGgttctatatcagagcaaact	99671751	99671898	gcaatttttcacattcgtagATTTGTGCAACGACCAGCACCATCAAGATGCAGACCCATTCCGTCACCATGTGGCTCCCTCCTGCTGTCCTACAGTCACAACATGGAGTTTGTCTTTTTCTCTGACAGgttctatatcagagcaaact	108	c.219-237A>G	NM_001190484.3 NM_001350984.2 NM_001350985.2	DIST5	Liver samples	Mutation = rs776746 (SNP in intron 3).	Kuehl et al. 2001
DMD	29	X	-	NM_004006.3	cattttttttctatcaacagAGCTGAATGAGTGCCAGGAAGCTGCGAAATCTGTCTTACAAAAAGgtgattgtggaagagtctag	32411999	32412083	cattttttttctatcaacagAGCTGAATGAGTGCCAGGAAGCTGCGAAATCTGTCTTACAAAAAGgtgattgtggaagagtctag	45	c.3613delG	NM_004012.4	DIST5	Lymphocytes	Mutation = deletion of 10th nt of exon 27.	Zhang et al. 2007
GLA	4	X	-	NR_164783.1	ctgtttaattttcttctcagAGCTCCACACTATTTGGAAGTATTTGTTGACTTGTTACCATGTCTCCCCACTAGAGTgtaagtttcatgagggcagg	101399724	101399820	ctgtttaattttcttttcagAGCTCCACACTATTTGGAAGTATTTGTTGACTTGTTACCATGTCTCCCCACTAGAGTgtaagtttcatgagggcagg	57	c.640-859C>T	NM_000169.3	BPD	Fibroblasts		Filoni et al. 2008
GLA	4	X	-	NR_164783.1	ctgtttaattttcttctcagAGCTCCACACTATTTGGAAGTATTTGTTGACTTGTTACCATGTCTCCCCACTAGAGTgtaagtttcatgagggcagg	101399724	101399820	ctgtttaattttcttctcagAGCTCCACACTATTTGGAAGTATTTGTTGACTTGTTACCATGTCTCCCCACTAAAGTgtaagtttcatgagggcagg	57	c.640-801G>A	NM_000169.3	M-SNV	Numerous tissues, higher transcript levels in lung and muscle		Ishii et al. 2002
HMBS	1	11	+	NM_000190.4	gccttctttttgtgttatagTGGTCTCCCAGCCACAGCCAACGCTCCAAGTCCCCAGCTGTGACACACCTACTGAATTACTACCGTGGGTGGGAGGCCGCCGTGGGCCTTTCCATTACGAGCCTGCTTGCCGAGCCCTGGGCTTGTGCACAGACAAACTGCAGAGCTGGTGGAGGCCACTGCCAGGCCGAGataagaaagagatggggagc	119085544	119085754	gccttctttttgtgttatagTGGTCTCCCAGCCACAGCCAACGCTCCAAGTCCCCAGCTGTGACACACCTACTGAATTACTACCGTGGGTGGGAGGCCGCCGTGGGCCTTTCCATTACGAGCCTGCTTGCCGAGCCCTGGGCTTGTGCACAGACAAACTGCAGAGCTGGTGGAGGCCACTGCCAGGCCGAGgtaagaaagagatggggagc	171	c.33+669A>G	ENST00000650101.1	D-SNV	WBCs		Whatley et al. 2013
IDS	7	X	-	NM_000202.8	agtgaatatttttcttctagGTGATGAGTTTCTACTTCCTCTGGTTTTTACAACAGGAAATGAAATGGTATCTAAAATAAACAAGCTGTGgtatgatgattattcatttt	149487127	149487236	agtgaatatttttcttctagGTGATGAGTTTCTACTTCCTCTGGTTTTTACAACAGGAAATGAAATGGTATCTAAAATAAACAAGCTGTGgtatgatgattattcatttt	70	c.1092T>A	ENST00000370441.8 NM_006123.5 NR_104128.2	DIST3	Fibroblasts	Mutation = 86th nt of exon 8. Partial intron inclusion also seen.	Grodecká et al. 2017
IDS	7	X	-	NM_000202.8	agtgaatatttttcttctagGTGATGAGTTTCTACTTCCTCTGGTTTTTACAACAGGAAATGAAATGgtatctaaaataaacaagct	149487150	149487236	agtgaatatttttcttctagGTGATGAGTTTCTACTTCCTCTGGTTTTTACAACAGGAAATGAAATGgtatctaaaataaacaagct	47	c.1092T>A	ENST00000370441.8 NM_006123.5 NR_104128.2	DIST3	Fibroblasts	Mutation = 86th nt of exon 8. Partial intron inclusion also seen.	Grodecká et al. 2017
IDS	7	X	-	NM_000202.8	ttattttttcttttttaaagGTTTCCTCATGAGGACAAATACCTGATTTTGAATAAAGCAGCATTCAGTTGAAATAACCCTTTCTGTGGTAATTCCAAgtgaatatttttcttctagg	149487216	149487333	ttattttttcttttttaaagGTTTCCTCATGAGGACAAATACCTGATTTTGAATAAAGCAGCATTCAGTTGAAATAACCCTTTCTGTGGTAATTCCAAgtgagtatttttcttctagg	78	c.1007-133A>G	ENST00000370441.8 NM_006123.5 NR_104128.2	D-SNV	Skin fibroblasts	Exon 8 skip also seen	Rathmann et al. 1996
IDS	7	X	-	NM_000202.8	ttattttttcttttttaaagGTTTCCTCATGAGGACAAATACCTGATTTTGAATAAAGCAGCATTCAGTTGAAATAACCCTTTCTGTGGTAATTCCAAgtgaatatttttcttctagg	149487216	149487333	ttattttttcttttttaaagGTTTCCTCATGAGGACAAATACCTGATTTTGAATAAAGCAGCATTCAGTTGAAATAACCCTTTCTGTGGTAATTCCAAgtgaatatttttcttctagg	78	c.1092T>A	ENST00000370441.8 NM_006123.5 NR_104128.2	DIST3	Fibroblasts	Mutation = 86th nt of exon 8. Partial intron inclusion also seen.	Grodecká et al. 2017
IDS	7	X	-	NM_000202.8	ttattttttcttttttaaagGTTTCCTCATGAGGACAAATACCTGATTTTGAATAAAGCAGCATTCAGTTGAAATAACCCTTTCTGTGgtaattccaagtgaatattt	149487226	149487333	ttattttttcttttttaaagGTTTCCTCATGAGGACAAATACCTGATTTTGAATAAAGCAGCATTCAGTTGAAATAACCCTTTCTGTGgtaattccaagtgaatattt	68	c.1092T>A	ENST00000370441.8 NM_006123.5 NR_104128.2	DIST3	Fibroblasts	Mutation = 86th nt of exon 8. Partial intron inclusion also seen.	Grodecká et al. 2017
ISCU	5	12	+	NM_014301.4	gctccaatctttgatttcagAATCTGTGCTGTTTCCAGCAGAGGAGAAAACTCAGCTTTCGCCATAATCCTGTTTCCTGTGTATTTCTTCACTTCCTGTCTGGATGgtattcctgtcggggtctgc	108567638	108567763	gctccaatctttcatttcagAATCTGTGCTGTTTCCAGCAGAGGAGAAAACTCAGCTTTCGCCATAATCCTGTTTCCTGTGTATTTCTTCACTTCCTGTCTGGATGgtattcctgtcggggtctgc	86	c.343+382G>C	NR_135127.1	BPD	Skeletal muscle, skin fibroblasts		Kollberg et al. 2009
ISCU	5	12	+	NM_014301.4	gctccaatctttgatttcagAATCTGTGCTGTTTCCAGCAGAGGAGAAAACTCAGCTTTCGCCATAATCCTGTTTCCTGTGTATTTCTTCACTTCCTGTCTGGATGGTATTCCTGTCGGGgtctgcatctgtatatatgg	108567638	108567777	gctccaatctttcatttcagAATCTGTGCTGTTTCCAGCAGAGGAGAAAACTCAGCTTTCGCCATAATCCTGTTTCCTGTGTATTTCTTCACTTCCTGTCTGGATGGTATTCCTGTCGGGgtctgcatctgtatatatgg	100	c.343+382G>C	NR_135127.1	BPD	Skeletal muscle; Skeletal muscle; Skeletal muscle, skin fibroblasts		Olsson et al. 2008; Mochel et al. 2008; Kollberg et al. 2009
LDLR	14	19	+	NM_000527.5	ctccgcttcttctgccccagGAGTGAACTGGTGTGAGAGGACCACCCTGAGCAATGGCGGCTGCCAGTATCTGTGCCTCCCTGCCCCGCAGATCAACCCCCACTCGCCCAAGTTTACCTGCGCCTGCCCGGACGGCATGCTGCTGGCCAGGGACATGAGGAGCTGCCTCACAGGTGTGGCACACGCCTTGTTTCTGCGTCCTGTGTCCTCCAACTGCCCCCTCCTGAGCCTCTCTCTGCTCATCTGTCAAATGGGTACCTCAAGGTCGTTgtaaggactcatgagtcggg	11120350	11120639	ctccgcttcttctgccccagGAGTGAACTGGTGTGAGAGGACCACCCTGAGCAATGGCGGCTGCCAGTATCTGTGCCTCCCTGCCCCGCAGATCAACCCCCACTCGCCCAAGTTTACCTGCGCCTGCCCGGACGGCATGCTGCTGGCCAGGGACATGAGGAGCTGCCTCACAGGTGTGGCACACGCCTTGTTTCTGCGTCCTGTGTCCTCCAACTGCCCCCTCCTGAGCCTCTCTCTGCTCATCTGTCAAATGGGTACCTCAAGGTCGTTgtaagtactcatgagtcggg	97	c.2140+103G>T	NM_001195799.2 NM_001195800.2 NM_001195798.2	D-SNV	White blood cells		Reeskamp et al. 2018
MMAB	6	12	-	NM_052845.4	ataaatccctcttttcacagTGACAGACGCTGTCCTCCAGTTCCCCAAGTCCCTCCAGGTCCTCACCGGTCCCTCCCAGCCCTGCCCACTCTGGAGCAGCGTGCCCGgtgggtgtgccgtggcaggg	109561223	109561349	ataaatccctcttttcacagTGACAGACGCTGTCCTCCAGTTCCCCAAGTCCCTCCAGGTCCTCACCGGTCCCTCCCAGCCCTGCCTACTCTGGAGCAGCGTGCCCGgtgggtgtgctgtggcaggg	87	c.519-157C>T; c.520-128C>T; c.520-96C>T	NR_038118.2	M-SNV	Lymphocytes	c.520-96C>T is 43 nt 3’ of exon.	Vatanavicharn et al. 2012
MTRR	6	5	+	NM_001364440.2	ctattttctttccacttcagGGAAGGACTAGGGAAGAATGGCTGGAGGAGATTCAGCCTGAGAGGAAGATGCTGGCTTACTCAATAAGCCATGAAAGAATAATGGGATCAGAACAGCATTTTATATATAAGAGGCCCAGGAAAGGAAGCTGTCCACTAAGgtcagccaggaagttagaaa	7883704	7883883	ctattttctttccacttcagGGAAGGACTAGGGAAGAATGGCCGGAGGAGATTCAGCCTGAGAGGAAGATGCTGGCTTACTCAATAAGCCATGAAAGAATAATGGGATCAGAACAGCATTTTATATATAAGAGGCCCAGGAAAGGAAGCTGTCCACTAAGgtcagccaggaagttagaaa	140	c.903+469T>C	NR_157170.2 NR_157176.2	M-SNV	Minigene transfected COS7 cells		Wilson et al. 1999; Homolova et al. 2010
NDUFAF6	3	8	+	NM_152416.4	agtggtacacctcttctcagGTCTGCACACCAGCAGAGGCAGGCCCAGTTTCTGGGCCCCAGATTGACTTCACAGAGCCCCAGTAAAGATGGAAAGCCAGAACCCCCCAACTGGGGATTGAGAAGAAAAAGTGGATGGGAAGCTgtgagtattagattagttct	95036351	95036514	agtggtacatctcttctcagGTCTGCACACCAGCAGAGGCAGGCCCAGTTTCTGGGCCCCAGATTGACTTCACAGAGCCCCAGTAAAGATGGAAAGCCAGAACCCCCCAACTGGGGATTGAGAAGAAAAAGTGGATGGGAAGCTgtgagtattagattagttct	124	c.420+784C>T	NM_001354522.2 NM_001354529.2 NM_001354530.2	A-SNV	Blood		Catania et al. 2018
NF1	8	17	+	NM_001042492.3	ttcattttttgctgcttttgGAGAAATACTCTTAGCTGGCTGAACATGAGATGGTTTCCTTCATGGTTTGCCTGTAGATGGAGATGTTCAGAATCAGCTGAATGATTTATTACTTTGTAGAAGTATTGGACCGGGAATTTATACATTAAAGGgtaaataaatgaaccaggta	31183298	31183469	ttcattttttgctgctttagGAGAAATACTCTTAGCTGGCTGAACATGAGATGGTTTCCTTCATGGTTTGCCTGTAGATGGAGATGTTCAGAATCAGCTGAATGATTTATTACTTTGTAGAAGTATTGGACCGGGAATTTATACATTAAAGGgtaaataaatgaaccaggta	132	c.888+651T>A	ENST00000490416.2	A-SNV	Unknown		Messiaen and Wimmer 2008
NF1	8	17	+	NM_001042492.3	ccttcatggtttgcctgtagATGGAGATGTTCAGAATCAGCTGAATGATTTATTACTTTGTAGAAGTATTGGACCGGGAATTTATACATTAAAGGgtaaataaatgaaccaggta	31183355	31183469	ccttcatggtttgcctgtagATGGAGATGTTCAGAATCAGCTGAATGATTTATTACTTTGTAGAAGTATTGGACCGGGAATTTATACATTAAAGGgtaagtaaatgaaccaggta	75	c.888+789A>G	ENST00000490416.2	D-SNV	Short-term PHA stimulated cultures from peripheral blood, puromycin treated		Evans et al. 2016
NF1	8	17	+	NM_001042492.3	ccttcatggtttgcctgtagATGGAGATGTTCAGAATCAGCTGAATGATTTATTACTTTGTAGAAGTATTGGACCGGGAATTTATACATTAAAGGgtaaataaatgaaccaggta	31183355	31183469	ccttcatggtttgcctgtagATGGAGATGTTCAGAATCAGCTGAATGATTTATTGCTTTGTAGAAGTATTGGACCGGGAATTTATACATTAAAGGgtaaataaatgaaccaggta	75	c.888+744A>G	ENST00000490416.2	M-SNV	Whole blood		Sabbagh et al. 2013
NF1	15	17	+	NM_001042492.3	taacaatactgttttttcagTTTTTTGAACTATGATCTTTCATAAACTTTCTGTAATACCAATGCTTTCGATGAATGAATTAATAATGGACACCTGCTTAGAAGAAAAAAATGTATGCAGAATTTTGTGGTCTGCTTCCTAGATTATACAAATCATTACATTTTAATGAGCATGAAGTCACCACACGGAGGAAAATgtaaatgtgtaaacctcaag	31222271	31222486	taacaatactgttttttcagTTTTTTGAACTATGATCTTTCATAAACTTTCTGTAATACCAATGCTTTCGATGAATGAATTAATAATGGACACCTGCTTAGAAGAAAAAAATGTATGCAGAATTTTGTGGTCTGCTTCCTAGATTATACAAATCATTACATTTTAATGAGCATGAAGTCACCACACGGAGGAAAATgtaagtgtgtaaacctcaag	176	c.1721+542A>G	ENST00000431387.8 NM_001128147.3	D-SNV	Whole blood		Sabbagh et al. 2013
NR2E3	15	15	+	NM_014249.4	cctctcccacactctcccagAGCTCACTGATTAGACAGCACAAGGGTCTCAGTTCAACAGCATACAGCCAACATCTATGGTGTCCCAGGCACAGTGCCAGGCCCCGGGAGTGGGGACCAAGATGTACATAAGACAAAGCTACTGCCTTCTAGAGACAACCGGCAGTGACCTCACTGAAGACAAAAACTGCCCTAGCCAGgtactgagggttgcatgaat	71814174	71814392	cctctcccacactctcccagAGCTCACTGATTAGACAGCACAAGGGTCTCAGTTCAACAGCATACAGCCAACATCTATGGTGTCCCAGGCACAGTGCCAGGCCCCGGGAGTGGGGACCAAGATGTACATAAGACAAAGCTACTGCCTTCTAGAGACAACCGGCAGTGACCTCACTGAAGACAAAAACTGCCCTAGCCAGgtactgagggttgcatgaat	179	c.1100+1124G>A	ENST00000621098.1	DIST3	Patient fibroblasts	Co-spliced with NR2E3-7-1. Mutation is 2 nt 3´ of NR2E3-7-1.	Di Scipio et al. 2020
PCCA	14	13	+	NM_000282.4	ctccattaatttttttctagTTTTTGTCAACACTGTGAATTTCATAGAACATCAGTTTATGTCCTGAAATATGTTTTCAGAAAATAGAAAGCCAAGTATATTTCgtaagtgtgctgaatgattt	100305731	100305854	ctccattaatttttttctagTTTTTGTCAACACTGTGAATTTCATGGAACATCAGTTTATGTCCTGAAATATGTTTTCAGAAAATAGAAAGCCAAGTATATTTCgtaagtgtgctgaatgattt	84	c.1285-1416A>G	NR_148029.2 NR_148028.2 NR_148027.2	M-SNV	Fibroblasts; fibroblasts		Ohura et al. 1999; Campeau et al. 1999; Rincón et al. 2007
POC1B	9	12	-	NM_172240.3	ttccttttcttactgaactgGCTAGGATTTTTTTCTTCATCTTTTGAGgtgggtcattttattttatt	89459996	89460063	ttccttttcttactgaacagGCTAGGATTTTTTTCTTCATCTTTTGAGgtgggtcattttattttatt	28	c.1033-327T>A	NR_037659.2	A-SNV	Blood		Weisschuh et al. 2021
PTS	1	11	+	NM_000317.3	acttgcctgttacattgtagGCACTCAGTAATGTTGAATTGAAAAGTGGAAGGCCCATGAGCAGATCAGTTGCTGTGGAACAAGGGGGTTGAAGTTAAGgtttgtttgtgctaatttgt	112228260	112228378	acttgcctgtttcattgtagGCACTCAGTAATGTTGAATTGAAAAGTGGAAGGCCCATGAGCAGATCAGTTGCTGTGGAACAAGGGGGTTGAAGTTAAGgtttgtttgtgctaatttgt	79	c.84-323A>T	ENST00000524931.1	BPD	Dermal fibros, WBCs	Reported as c.84-322A>T	Meili et al. 2009
PTS	1	11	+	NM_000317.3	acttgcctgttacattgtagGCACTCAGTAATGTTGAATTGAAAAGTGGAAGGCCCATGAGCAGATCAGTTGCTGTGGAACAAGGGGGTTGAAGTTAAGgtttgtttgtgctaatttgt	112228260	112228378	acttgcctgttacattgtagGCACTCAGTAATGTTGAATTGAAGAGTGGAAGGCCCATGAGCAGATCAGTTGCTGTGGAACAAGGGGGTTGAAGTTAAGgtttgtttgtgctaatttgt	79	c.84-291A>G	ENST00000524931.1	M-SNV	Cultured cells (Fibroblasts and LCLs)		Chiu et al. 2012
[truncated: 2 more rows]

## Sheet: Table S4
Table S4: Pseudoexon variants that are spliced in normal cells and predicted not to induce nonsense-mediated decay. References that corroborate use of only the shown acceptor or donor splice site are indicated with ‘(A)’ or ‘(D)’ respectively, and ‘∆aa’ shows the predicted amino acid sequence encoded by the PE in bold, with ±10 aa of flanking peptides. "ME-A" and "ME-D" refer to the Maximum Entro…
Gene	Intron	#	Chr	Str	NCBI Ref Seq	From	To	ME-A	ME-D	Size	References
ABCC8	8	1	chr11	-	NM_001287174.3	17444326	17444401	2.8	5.15	120	Flanagan et al. 2013 (A); Sibley et al. 2016
[truncated: 17 more rows]

## Sheet: Table S5
Table S5: Candidate poison exons and their mutant splice variants. ‘ESTs?’ and ‘RNAseq’ indicates whether the acceptor (A) and donor (D) splice sites of the PE are supported by EST data/UCSC transcript variants, or by RNAseq data, respectively; (M) indicates PEs that overlap UCSC transcript variant exons with different splice sites. ‘Nml?’ indicates (Y) if poison exon inclusion was observed in at…
[truncated: 73 more rows]
